# Supplementary material for: Intramolecular Charge‐Transfer Dopants Enable Isolated Triplet Excitons as Spin Qutrits in a Single Crystal
Source: Angew Chem Int Ed Engl. 2026 Mar 9;65(17):e24670. doi: 10.1002/anie.202524670 (PMC13098311; doi:10.1002/anie.202524670)
Supplement: Supplementary file 2 — Supporting File 2: anie71793‐sup‐0002‐Data.zip. [file ANIE-65-e24670-s001.zip]

Archive with 2 entries (2 files):
- CCDC-2487488.cif
- CCDC-2488462.cif
