# Supplementary material for: Intramolecular Charge‐Transfer Dopants Enable Isolated Triplet Excitons as Spin Qutrits in a Single Crystal
Source: Angew Chem Int Ed Engl. 2026 Mar 9;65(17):e24670. doi: 10.1002/anie.202524670 (PMC13098311; doi:10.1002/anie.202524670)
Supplement: Supplementary file 2 — Supporting File 2: anie71793‐sup‐0002‐Data.zip. [file ANIE-65-e24670-s001.zip › CCDC-2487488.cif]

data_cyhex-ndi-dcm-meoh-1_auto
_audit_creation_date               2025-09-11
_audit_creation_method
;
Olex2 1.5
(compiled 2025.07.13 svn.rb7424aed for OlexSys, GUI svn.r7314)
;
_shelx_SHELXL_version_number       '2018/3'
_audit_contact_author_address      ?
_audit_contact_author_email        ?
_audit_contact_author_name         ''
_audit_contact_author_phone        ?
_publ_contact_author_id_orcid      ?
_publ_section_references
;
Dolomanov, O.V., Bourhis, L.J., Gildea, R.J, Howard, J.A.K. & Puschmann, H.
 (2009), J. Appl. Cryst. 42, 339-341.

Sheldrick, G.M. (2015). Acta Cryst. A71, 3-8.

Sheldrick, G.M. (2015). Acta Cryst. C71, 3-8.
;
_chemical_name_common              ?
_chemical_name_systematic         
 2,7-dicyclohexylbenzo[lmn][3,8]phenanthroline-1,3,6,8(2H,7H)-tetrone
_chemical_formula_moiety           'C13 H13 N O2'
_chemical_formula_sum              'C13 H13 N O2'
_chemical_formula_weight           215.24
_chemical_melting_point            ?
loop_
  _atom_type_symbol
  _atom_type_description
  _atom_type_scat_dispersion_real
  _atom_type_scat_dispersion_imag
  _atom_type_scat_source
 'C' 'C' 0.0181 0.0091 'International Tables Vol C Tables 4.2.6.8 and 6.1.1.4'
 'H' 'H' 0.0000 0.0000 'International Tables Vol C Tables 4.2.6.8 and 6.1.1.4'
 'N' 'N' 0.0311 0.0180 'International Tables Vol C Tables 4.2.6.8 and 6.1.1.4'
 'O' 'O' 0.0492 0.0322 'International Tables Vol C Tables 4.2.6.8 and 6.1.1.4'

_shelx_space_group_comment
;
The symmetry employed for this shelxl refinement is uniquely defined
by the following loop, which should always be used as a source of
symmetry information in preference to the above space-group names.
They are only intended as comments.
;
_space_group_crystal_system        'monoclinic'
_space_group_IT_number             14
_space_group_name_H-M_alt          'P 1 21/c 1'
_space_group_name_Hall             '-P 2ybc'
loop_
  _space_group_symop_operation_xyz
 'x, y, z'
 '-x, y+1/2, -z+1/2'
 '-x, -y, -z'
 'x, -y-1/2, z-1/2'

_cell_length_a                     18.2950(4)
_cell_length_b                     6.6293(2)
_cell_length_c                     8.4124(2)
_cell_angle_alpha                  90
_cell_angle_beta                   101.719(2)
_cell_angle_gamma                  90
_cell_volume                       999.01(4)
_cell_formula_units_Z              4
_cell_measurement_reflns_used      4723
_cell_measurement_temperature      100.00(10)
_cell_measurement_theta_max        75.4290
_cell_measurement_theta_min        5.3870
_shelx_estimated_absorpt_T_max     ?
_shelx_estimated_absorpt_T_min     ?
_exptl_absorpt_coefficient_mu      0.784
_exptl_absorpt_correction_T_max    1.00000
_exptl_absorpt_correction_T_min    0.68958
_exptl_absorpt_correction_type     multi-scan
_exptl_absorpt_process_details
;
CrysAlisPro 1.171.43.109a (Rigaku Oxford Diffraction, 2024)
Empirical absorption correction using spherical harmonics,
implemented in SCALE3 ABSPACK scaling algorithm.
;
_exptl_absorpt_special_details     ?
_exptl_crystal_colour              'clear reddish orange'
_exptl_crystal_colour_lustre       clear
_exptl_crystal_colour_modifier     reddish
_exptl_crystal_colour_primary      orange
_exptl_crystal_density_diffrn      1.431
_exptl_crystal_density_meas        ?
_exptl_crystal_density_method      ?
_exptl_crystal_description         rhombohedral
_exptl_crystal_F_000               456
_exptl_crystal_preparation         'synthetically prepared'
_exptl_crystal_recrystallization_method 
 'vapor diffusion of methanol into dcm solution with ndi host and Am-NDI dopant'
_exptl_crystal_size_max            1.61
_exptl_crystal_size_mid            1.23
_exptl_crystal_size_min            0.26
_exptl_transmission_factor_max     ?
_exptl_transmission_factor_min     ?
_diffrn_reflns_av_R_equivalents    0.0151
_diffrn_reflns_av_unetI/netI       0.0116
_diffrn_reflns_Laue_measured_fraction_full  0.990
_diffrn_reflns_Laue_measured_fraction_max  0.964
_diffrn_reflns_limit_h_max         22
_diffrn_reflns_limit_h_min         -22
_diffrn_reflns_limit_k_max         8
_diffrn_reflns_limit_k_min         -8
_diffrn_reflns_limit_l_max         10
_diffrn_reflns_limit_l_min         -7
_diffrn_reflns_number              6038
_diffrn_reflns_point_group_measured_fraction_full  0.990
_diffrn_reflns_point_group_measured_fraction_max  0.964
_diffrn_reflns_theta_full          67.684
_diffrn_reflns_theta_max           75.066
_diffrn_reflns_theta_min           7.123
_diffrn_ambient_environment        N~2~
_diffrn_ambient_temperature        100.00(10)
_diffrn_detector                   'Hybrid Pixel Array Detector'
_diffrn_detector_area_resol_mean   10.0000
_diffrn_detector_type              HyPix
_diffrn_measured_fraction_theta_full  0.990
_diffrn_measured_fraction_theta_max  0.964
_diffrn_measurement_details
;
List of Runs (angles in degrees, time in seconds):

  # Type    Start    End  Width  t~exp~   \w     \q     \k     \f   Frames
--------------------------------------------------------------------------
  1  \w     30.00  56.00   0.50    0.05    --   47.23-112.00-120.00   52
  2  \w     32.00  75.00   0.50    0.05    --  103.75 -61.00-150.00   86
  3  \w     61.00 106.00   0.50    0.05    --  103.75-112.00-120.00   90
  4  \w     60.00  86.00   0.50    0.05    --  103.75 -94.00 -90.00   52
  5  \w     35.00  74.00   0.50    0.05    --  103.75 -61.00-120.00   78
  6  \w     38.00  68.00   0.50    0.05    --  103.75 -61.00 -60.00   60
  7  \w     90.00 174.00   0.50    0.05    --  103.75  15.00 150.00  168
  8  \w     87.00 147.00   0.50    0.05    --  103.75 112.00 -27.00  120
  9  \w    146.00 175.00   0.50    0.05    --  103.75  61.00 -60.00   58
 10  \w     97.00 122.00   0.50    0.05    --  103.75  61.00 -60.00   50
 11  \w    -33.00  26.00   0.50    0.05    --  -47.23  37.00  90.00  118
 12  \w    -30.00  26.00   0.50    0.05    --  -47.23  19.00-120.00  112
 13  \w    -14.00  19.00   0.50    0.05    --  -47.23  19.00-180.00   66
 14  \w    -30.00  18.00   0.50    0.05    --  -47.23  19.00 -30.00   96
 15  \w    -83.00  -9.00   0.50    0.05    --  -47.23 112.00 -27.00  148
 16  \w    -59.00 -32.00   0.50    0.05    -- -103.00  61.00-180.00   54
 17  \w   -112.00 -74.00   0.50    0.05    -- -103.00 125.00 -90.00   76
 18  \w    -98.00 -36.00   0.50    0.05    -- -103.00 112.00 -27.00  124
 19  \w    -64.00 -39.00   0.50    0.05    -- -103.00  61.00  60.00   50
 20  \w    -64.00 -31.00   0.50    0.05    -- -103.00  61.00  90.00   66
 21  \w    -65.00 -40.00   0.50    0.05    -- -103.00  61.00 120.00   50
 22  \w    -65.00 -39.00   0.50    0.05    -- -103.00  61.00 150.00   52
 23  \w   -118.00 -92.00   0.50    0.05    -- -103.00-112.00-120.00   52
;
_diffrn_measurement_device         'four-circle diffractometer'
_diffrn_measurement_device_type    'XtaLAB Synergy R, DW system, HyPix'
_diffrn_measurement_method         '\w scans'
_diffrn_orient_matrix_type        
 'CrysAlisPro convention (1999,Acta A55,543-557)'
_diffrn_orient_matrix_UB_11        -0.0819888000
_diffrn_orient_matrix_UB_12        0.0633842000
_diffrn_orient_matrix_UB_13        -0.0604464000
_diffrn_orient_matrix_UB_21        -0.0203894000
_diffrn_orient_matrix_UB_22        -0.2189695000
_diffrn_orient_matrix_UB_23        -0.0520005000
_diffrn_orient_matrix_UB_31        -0.0162665000
_diffrn_orient_matrix_UB_32        -0.0446866000
_diffrn_orient_matrix_UB_33        0.1691583000
_diffrn_oxdiff_digest_hkl
;
018d070d63c9ae660e3d5d6a07b5cfacff6708
;
_diffrn_radiation_monochromator    mirror
_diffrn_radiation_probe            x-ray
_diffrn_radiation_type             'Cu K\a'
_diffrn_radiation_wavelength       1.54184
_diffrn_source                     'Rotating-anode X-ray tube'
_diffrn_source_type                'Rigaku (Cu) X-ray Source'
_reflns_Friedel_coverage           0.000
_reflns_Friedel_fraction_full      .
_reflns_Friedel_fraction_max       .
_reflns_number_gt                  1904
_reflns_number_total               1998
_reflns_special_details
;
 Reflections were merged by SHELXL according to the crystal
 class for the calculation of statistics and refinement.
 
 _reflns_Friedel_fraction is defined as the number of unique
 Friedel pairs measured divided by the number that would be
 possible theoretically, ignoring centric projections and
 systematic absences.
;
_reflns_threshold_expression       'I > 2\s(I)'
_computing_cell_refinement         'CrysAlisPro 1.171.43.109a (Rigaku OD, 2024)'
_computing_data_collection         'CrysAlisPro 1.171.43.109a (Rigaku OD, 2024)'
_computing_data_reduction          'CrysAlisPro 1.171.43.109a (Rigaku OD, 2024)'
_computing_molecular_graphics      'Olex2 1.5 (Dolomanov et al., 2009)'
_computing_publication_material    'Olex2 1.5 (Dolomanov et al., 2009)'
_computing_structure_refinement    'SHELXL 2018/3 (Sheldrick, 2015)'
_computing_structure_solution      'SHELXT 2018/2 (Sheldrick, 2018)'
_refine_diff_density_max           0.318
_refine_diff_density_min           -0.286
_refine_diff_density_rms           0.048
_refine_ls_extinction_coef         .
_refine_ls_extinction_method       none
_refine_ls_goodness_of_fit_ref     1.082
_refine_ls_hydrogen_treatment      constr
_refine_ls_matrix_type             full
_refine_ls_number_parameters       145
_refine_ls_number_reflns           1998
_refine_ls_number_restraints       0
_refine_ls_R_factor_all            0.0433
_refine_ls_R_factor_gt             0.0421
_refine_ls_restrained_S_all        1.082
_refine_ls_shift/su_max            0.000
_refine_ls_shift/su_mean           0.000
_refine_ls_structure_factor_coef   Fsqd
_refine_ls_weighting_details      
 'w=1/[\s^2^(Fo^2^)+(0.0850P)^2^+0.2685P] where P=(Fo^2^+2Fc^2^)/3'
_refine_ls_weighting_scheme        calc
_refine_ls_wR_factor_gt            0.1351
_refine_ls_wR_factor_ref           0.1363
_refine_special_details            ?
_olex2_refinement_description
;
1. Fixed Uiso
 At 1.2 times of:
  All C(H) groups, All C(H,H) groups
2.a Ternary CH refined with riding coordinates:
 C006(H006)
2.b Secondary CH2 refined with riding coordinates:
 C00C(H00b,H00c), C00D(H00d,H00e), C00E(H00f,H00g), C00F(H00h,H00i), C00G(H00j,
 H00k)
2.c Aromatic/amide H refined with riding coordinates:
 C007(H007), C00A(H00A)
;
_atom_sites_solution_hydrogens     geom
_atom_sites_solution_primary       dual
_atom_sites_solution_secondary     ?
loop_
  _atom_site_label
  _atom_site_type_symbol
  _atom_site_fract_x
  _atom_site_fract_y
  _atom_site_fract_z
  _atom_site_U_iso_or_equiv
  _atom_site_adp_type
  _atom_site_occupancy
  _atom_site_site_symmetry_order
  _atom_site_calc_flag
  _atom_site_refinement_flags_posn
  _atom_site_refinement_flags_adp
  _atom_site_refinement_flags_occupancy
  _atom_site_disorder_assembly
  _atom_site_disorder_group
 O001 O 0.33152(5) 0.53039(13) 0.76976(10) 0.0206(3) Uani 1 1 d . . . . .
 O002 O 0.28412(5) 0.48576(12) 0.21526(10) 0.0201(3) Uani 1 1 d . . . . .
 N003 N 0.30514(6) 0.50251(12) 0.49235(11) 0.0142(3) Uani 1 1 d . . . . .
 C004 C 0.46131(7) 0.50129(13) 0.49771(13) 0.0134(3) Uani 1 1 d . . . . .
 C005 C 0.32862(7) 0.49157(14) 0.34332(14) 0.0148(3) Uani 1 1 d . . . . .
 C006 C 0.22320(6) 0.50253(15) 0.49108(14) 0.0152(3) Uani 1 1 d . . . . .
 H006 H 0.218109 0.504511 0.607198 0.018 Uiso 1 1 calc R U . . .
 C007 C 0.51380(6) 0.46126(16) 0.21091(13) 0.0150(3) Uani 1 1 d . . . . .
 H007 H 0.531284 0.445302 0.112765 0.018 Uiso 1 1 calc R U . . .
 C008 C 0.41032(7) 0.48554(15) 0.34848(14) 0.0139(3) Uani 1 1 d . . . . .
 C009 C 0.35394(7) 0.51942(15) 0.64314(13) 0.0144(3) Uani 1 1 d . . . . .
 C00A C 0.43651(6) 0.46645(16) 0.20596(13) 0.0148(3) Uani 1 1 d . . . . .
 H00A H 0.402301 0.456861 0.104880 0.018 Uiso 1 1 calc R U . . .
 C00B C 0.56462(7) 0.47889(15) 0.35555(13) 0.0137(3) Uani 1 1 d . . . . .
 C00C C 0.18560(6) 0.69413(17) 0.41318(13) 0.0190(3) Uani 1 1 d . . . . .
 H00B H 0.190082 0.700927 0.297988 0.023 Uiso 1 1 calc R U . . .
 H00C H 0.210562 0.814133 0.469830 0.023 Uiso 1 1 calc R U . . .
 C00D C 0.10245(6) 0.31458(18) 0.42942(13) 0.0217(3) Uani 1 1 d . . . . .
 H00D H 0.076973 0.193104 0.376418 0.026 Uiso 1 1 calc R U . . .
 H00E H 0.098798 0.311941 0.545217 0.026 Uiso 1 1 calc R U . . .
 C00E C 0.06359(7) 0.50298(16) 0.34906(15) 0.0205(3) Uani 1 1 d . . . . .
 H00F H 0.063635 0.500320 0.231418 0.025 Uiso 1 1 calc R U . . .
 H00G H 0.011029 0.504284 0.362216 0.025 Uiso 1 1 calc R U . . .
 C00F C 0.18491(6) 0.30993(17) 0.41672(13) 0.0188(3) Uani 1 1 d . . . . .
 H00H H 0.209664 0.190678 0.474969 0.023 Uiso 1 1 calc R U . . .
 H00I H 0.188907 0.299781 0.301389 0.023 Uiso 1 1 calc R U . . .
 C00G C 0.10288(6) 0.69319(18) 0.42423(13) 0.0219(3) Uani 1 1 d . . . . .
 H00J H 0.098784 0.701768 0.539588 0.026 Uiso 1 1 calc R U . . .
 H00K H 0.077924 0.813038 0.367327 0.026 Uiso 1 1 calc R U . . .

loop_
  _atom_site_aniso_label
  _atom_site_aniso_U_11
  _atom_site_aniso_U_22
  _atom_site_aniso_U_33
  _atom_site_aniso_U_23
  _atom_site_aniso_U_13
  _atom_site_aniso_U_12
 O001 0.0171(4) 0.0335(5) 0.0115(4) -0.0014(3) 0.0035(3) 0.0007(3)
 O002 0.0161(4) 0.0321(5) 0.0105(4) -0.0005(3) -0.0011(3) -0.0001(3)
 N003 0.0132(5) 0.0184(5) 0.0106(5) 0.0002(3) 0.0014(4) 0.0004(3)
 C004 0.0177(7) 0.0128(6) 0.0091(6) 0.0005(3) 0.0014(5) 0.0003(3)
 C005 0.0173(6) 0.0159(5) 0.0102(6) -0.0002(3) 0.0007(4) 0.0002(3)
 C006 0.0123(6) 0.0202(6) 0.0124(6) 0.0001(3) 0.0012(4) 0.0004(3)
 C007 0.0193(6) 0.0174(5) 0.0084(5) 0.0001(4) 0.0028(4) 0.0008(4)
 C008 0.0158(6) 0.0143(5) 0.0108(5) 0.0006(3) 0.0009(4) 0.0001(3)
 C009 0.0177(6) 0.0148(5) 0.0099(5) 0.0005(3) 0.0011(4) 0.0010(4)
 C00A 0.0169(6) 0.0167(5) 0.0094(5) -0.0003(4) -0.0007(4) -0.0001(4)
 C00B 0.0167(6) 0.0132(5) 0.0110(6) 0.0006(3) 0.0022(4) 0.0007(4)
 C00C 0.0175(6) 0.0167(6) 0.0215(5) -0.0014(4) 0.0010(4) 0.0008(4)
 C00D 0.0175(6) 0.0252(6) 0.0213(6) 0.0030(4) 0.0012(4) -0.0051(4)
 C00E 0.0136(6) 0.0303(7) 0.0162(6) 0.0001(4) 0.0001(4) 0.0002(4)
 C00F 0.0175(6) 0.0165(5) 0.0210(5) 0.0019(4) 0.0010(4) -0.0004(4)
 C00G 0.0169(6) 0.0249(6) 0.0226(6) -0.0026(4) 0.0008(4) 0.0053(4)

_geom_special_details
;
 All esds (except the esd in the dihedral angle between two l.s. planes)
 are estimated using the full covariance matrix.  The cell esds are taken
 into account individually in the estimation of esds in distances, angles
 and torsion angles; correlations between esds in cell parameters are only
 used when they are defined by crystal symmetry.  An approximate (isotropic)
 treatment of cell esds is used for estimating esds involving l.s. planes.
;
loop_
  _geom_bond_atom_site_label_1
  _geom_bond_atom_site_label_2
  _geom_bond_distance
  _geom_bond_site_symmetry_2
  _geom_bond_publ_flag
 O001 C009 1.2189(14) . ?
 O002 C005 1.2119(14) . ?
 N003 C005 1.4073(15) . ?
 N003 C006 1.4968(14) . ?
 N003 C009 1.3995(15) . ?
 C004 C004 1.409(2) 3_666 ?
 C004 C008 1.4076(17) . ?
 C004 C00B 1.4156(17) 3_666 ?
 C005 C008 1.4871(16) . ?
 C006 H006 1.0000 . ?
 C006 C00C 1.5274(14) . ?
 C006 C00F 1.5278(14) . ?
 C007 H007 0.9500 . ?
 C007 C00A 1.4066(16) . ?
 C007 C00B 1.3780(16) . ?
 C008 C00A 1.3843(16) . ?
 C009 C00B 1.4878(16) 3_666 ?
 C00A H00A 0.9500 . ?
 C00C H00B 0.9900 . ?
 C00C H00C 0.9900 . ?
 C00C C00G 1.5349(14) . ?
 C00D H00D 0.9900 . ?
 C00D H00E 0.9900 . ?
 C00D C00E 1.5255(16) . ?
 C00D C00F 1.5342(14) . ?
 C00E H00F 0.9900 . ?
 C00E H00G 0.9900 . ?
 C00E C00G 1.5238(16) . ?
 C00F H00H 0.9900 . ?
 C00F H00I 0.9900 . ?
 C00G H00J 0.9900 . ?
 C00G H00K 0.9900 . ?

loop_
  _geom_angle_atom_site_label_1
  _geom_angle_atom_site_label_2
  _geom_angle_atom_site_label_3
  _geom_angle
  _geom_angle_site_symmetry_1
  _geom_angle_site_symmetry_3
  _geom_angle_publ_flag
 C005 N003 C006 118.69(9) . . ?
 C009 N003 C005 123.89(10) . . ?
 C009 N003 C006 117.39(9) . . ?
 C004 C004 C00B 119.35(13) 3_666 3_666 ?
 C008 C004 C004 120.25(13) . 3_666 ?
 C008 C004 C00B 120.39(12) . 3_666 ?
 O002 C005 N003 121.47(11) . . ?
 O002 C005 C008 120.99(11) . . ?
 N003 C005 C008 117.53(10) . . ?
 N003 C006 H006 106.6 . . ?
 N003 C006 C00C 111.49(8) . . ?
 N003 C006 C00F 112.22(8) . . ?
 C00C C006 H006 106.6 . . ?
 C00C C006 C00F 112.96(9) . . ?
 C00F C006 H006 106.6 . . ?
 C00A C007 H007 119.4 . . ?
 C00B C007 H007 119.4 . . ?
 C00B C007 C00A 121.20(10) . . ?
 C004 C008 C005 120.28(11) . . ?
 C00A C008 C004 119.74(11) . . ?
 C00A C008 C005 119.99(10) . . ?
 O001 C009 N003 122.06(11) . . ?
 O001 C009 C00B 120.49(10) . 3_666 ?
 N003 C009 C00B 117.45(10) . 3_666 ?
 C007 C00A H00A 120.0 . . ?
 C008 C00A C007 119.95(10) . . ?
 C008 C00A H00A 120.0 . . ?
 C004 C00B C009 120.34(11) 3_666 3_666 ?
 C007 C00B C004 119.50(11) . 3_666 ?
 C007 C00B C009 120.15(10) . 3_666 ?
 C006 C00C H00B 109.8 . . ?
 C006 C00C H00C 109.8 . . ?
 C006 C00C C00G 109.53(9) . . ?
 H00B C00C H00C 108.2 . . ?
 C00G C00C H00B 109.8 . . ?
 C00G C00C H00C 109.8 . . ?
 H00D C00D H00E 108.0 . . ?
 C00E C00D H00D 109.4 . . ?
 C00E C00D H00E 109.4 . . ?
 C00E C00D C00F 111.22(9) . . ?
 C00F C00D H00D 109.4 . . ?
 C00F C00D H00E 109.4 . . ?
 C00D C00E H00F 109.5 . . ?
 C00D C00E H00G 109.5 . . ?
 H00F C00E H00G 108.1 . . ?
 C00G C00E C00D 110.82(10) . . ?
 C00G C00E H00F 109.5 . . ?
 C00G C00E H00G 109.5 . . ?
 C006 C00F C00D 109.29(9) . . ?
 C006 C00F H00H 109.8 . . ?
 C006 C00F H00I 109.8 . . ?
 C00D C00F H00H 109.8 . . ?
 C00D C00F H00I 109.8 . . ?
 H00H C00F H00I 108.3 . . ?
 C00C C00G H00J 109.3 . . ?
 C00C C00G H00K 109.3 . . ?
 C00E C00G C00C 111.47(9) . . ?
 C00E C00G H00J 109.3 . . ?
 C00E C00G H00K 109.3 . . ?
 H00J C00G H00K 108.0 . . ?

loop_
  _geom_torsion_atom_site_label_1
  _geom_torsion_atom_site_label_2
  _geom_torsion_atom_site_label_3
  _geom_torsion_atom_site_label_4
  _geom_torsion
  _geom_torsion_site_symmetry_1
  _geom_torsion_site_symmetry_2
  _geom_torsion_site_symmetry_3
  _geom_torsion_site_symmetry_4
  _geom_torsion_publ_flag
 O002 C005 C008 C004 177.22(9) . . . . ?
 O002 C005 C008 C00A -2.12(14) . . . . ?
 N003 C005 C008 C004 -3.30(13) . . . . ?
 N003 C005 C008 C00A 177.36(9) . . . . ?
 N003 C006 C00C C00G -176.51(8) . . . . ?
 N003 C006 C00F C00D 176.40(8) . . . . ?
 C004 C004 C008 C005 -179.02(10) 3_666 . . . ?
 C004 C004 C008 C00A 0.32(17) 3_666 . . . ?
 C004 C008 C00A C007 0.51(15) . . . . ?
 C005 N003 C006 C00C -66.70(11) . . . . ?
 C005 N003 C006 C00F 61.15(11) . . . . ?
 C005 N003 C009 O001 179.31(9) . . . . ?
 C005 N003 C009 C00B -1.43(13) . . . 3_666 ?
 C005 C008 C00A C007 179.84(9) . . . . ?
 C006 N003 C005 O002 1.29(13) . . . . ?
 C006 N003 C005 C008 -178.19(7) . . . . ?
 C006 N003 C009 O001 1.23(14) . . . . ?
 C006 N003 C009 C00B -179.51(7) . . . 3_666 ?
 C006 C00C C00G C00E -55.32(12) . . . . ?
 C009 N003 C005 O002 -176.77(9) . . . . ?
 C009 N003 C005 C008 3.75(13) . . . . ?
 C009 N003 C006 C00C 111.48(10) . . . . ?
 C009 N003 C006 C00F -120.66(10) . . . . ?
 C00A C007 C00B C004 1.23(15) . . . 3_666 ?
 C00A C007 C00B C009 -177.73(9) . . . 3_666 ?
 C00B C004 C008 C005 0.60(14) 3_666 . . . ?
 C00B C004 C008 C00A 179.93(9) 3_666 . . . ?
 C00B C007 C00A C008 -1.30(15) . . . . ?
 C00C C006 C00F C00D -56.53(12) . . . . ?
 C00D C00E C00G C00C 56.79(13) . . . . ?
 C00E C00D C00F C006 56.26(12) . . . . ?
 C00F C006 C00C C00G 56.03(12) . . . . ?
 C00F C00D C00E C00G -57.29(13) . . . . ?

_shelx_res_file
;
TITL cyhex-ndi-dcm-meoh-1_auto_a.res in P2(1)/c
    cyhex-ndi-dcm-meoh-1_auto.res
    created by SHELXL-2018/3 at 11:05:45 on 24-Apr-2025
REM Old TITL cyhex-ndi-dcm-meoh-1_auto in P2(1)/c
REM SHELXT solution in P2(1)/c: R1 0.111, Rweak 0.001, Alpha 0.041
REM <I/s> 0.782 for 186 systematic absences, Orientation as input
REM Formula found by SHELXT: C13 N O2
CELL 1.54184 18.295 6.6293 8.4124 90 101.719 90
ZERR 4 0.0004 0.0002 0.0002 0 0.002 0
LATT 1
SYMM -X,0.5+Y,0.5-Z
SFAC C H N O
UNIT 52 52 4 8

L.S. 50
PLAN  5
TEMP -173
CONF
list 4
fmap 2 53
MORE -1
ACTA
BOND $H
REM <olex2.extras>
REM <HklSrc "%.\\cyhex-ndi-dcm-meoh-1_auto.hkl">
REM </olex2.extras>

WGHT    0.085000    0.268500
FVAR       1.29285
O001  4    0.331517    0.530394    0.769756    11.00000    0.01707    0.03355 =
         0.01151   -0.00136    0.00345    0.00073
O002  4    0.284115    0.485760    0.215257    11.00000    0.01611    0.03210 =
         0.01053   -0.00048   -0.00110   -0.00015
N003  3    0.305135    0.502509    0.492355    11.00000    0.01319    0.01845 =
         0.01058    0.00023    0.00142    0.00044
C004  1    0.461308    0.501294    0.497710    11.00000    0.01767    0.01282 =
         0.00911    0.00054    0.00140    0.00027
C005  1    0.328617    0.491566    0.343317    11.00000    0.01729    0.01593 =
         0.01022   -0.00024    0.00066    0.00017
C006  1    0.223205    0.502527    0.491083    11.00000    0.01235    0.02020 =
         0.01241    0.00010    0.00119    0.00035
AFIX  13
H006  2    0.218109    0.504511    0.607198    11.00000   -1.20000
AFIX   0
C007  1    0.513798    0.461256    0.210911    11.00000    0.01930    0.01739 =
         0.00839    0.00007    0.00282    0.00078
AFIX  43
H007  2    0.531284    0.445302    0.112765    11.00000   -1.20000
AFIX   0
C008  1    0.410321    0.485539    0.348480    11.00000    0.01579    0.01425 =
         0.01079    0.00063    0.00088    0.00005
C009  1    0.353941    0.519422    0.643136    11.00000    0.01774    0.01479 =
         0.00992    0.00045    0.00111    0.00099
C00A  1    0.436507    0.466448    0.205956    11.00000    0.01691    0.01674 =
         0.00945   -0.00035   -0.00072   -0.00011
AFIX  43
H00A  2    0.402301    0.456861    0.104880    11.00000   -1.20000
AFIX   0
C00B  1    0.564617    0.478891    0.355546    11.00000    0.01672    0.01322 =
         0.01097    0.00058    0.00221    0.00068
C00C  1    0.185600    0.694131    0.413181    11.00000    0.01747    0.01666 =
         0.02147   -0.00138    0.00096    0.00079
AFIX  23
H00B  2    0.190082    0.700927    0.297988    11.00000   -1.20000
H00C  2    0.210562    0.814133    0.469830    11.00000   -1.20000
AFIX   0
C00D  1    0.102449    0.314577    0.429421    11.00000    0.01745    0.02523 =
         0.02130    0.00300    0.00118   -0.00512
AFIX  23
H00D  2    0.076973    0.193104    0.376418    11.00000   -1.20000
H00E  2    0.098798    0.311941    0.545217    11.00000   -1.20000
AFIX   0
C00E  1    0.063586    0.502979    0.349062    11.00000    0.01362    0.03033 =
         0.01624    0.00013    0.00014    0.00018
AFIX  23
H00F  2    0.063635    0.500320    0.231418    11.00000   -1.20000
H00G  2    0.011029    0.504284    0.362216    11.00000   -1.20000
AFIX   0
C00F  1    0.184908    0.309934    0.416724    11.00000    0.01753    0.01647 =
         0.02101    0.00188    0.00095   -0.00035
AFIX  23
H00H  2    0.209664    0.190678    0.474969    11.00000   -1.20000
H00I  2    0.188907    0.299781    0.301389    11.00000   -1.20000
AFIX   0
C00G  1    0.102882    0.693191    0.424234    11.00000    0.01689    0.02493 =
         0.02262   -0.00261    0.00075    0.00529
AFIX  23
H00J  2    0.098784    0.701768    0.539588    11.00000   -1.20000
H00K  2    0.077924    0.813038    0.367327    11.00000   -1.20000
AFIX   0
HKLF 4


REM  cyhex-ndi-dcm-meoh-1_auto_a.res in P2(1)/c
REM wR2 = 0.1363, GooF = S = 1.082, Restrained GooF = 1.082 for all data
REM R1 = 0.0421 for 1904 Fo > 4sig(Fo) and 0.0433 for all 1998 data
REM 145 parameters refined using 0 restraints

END

WGHT      0.0848      0.2680

REM Highest difference peak  0.318,  deepest hole -0.286,  1-sigma level  0.048
Q1    1   0.2613  0.4995  0.4887  11.00000  0.05    0.32
Q2    1   0.6024  0.4817  0.3565  11.00000  0.05    0.30
Q3    1   0.4380  0.5109  0.4249  11.00000  0.05    0.30
Q4    1   0.1420  0.3072  0.4195  11.00000  0.05    0.29
Q5    1   0.3728  0.4934  0.3524  11.00000  0.05    0.29
;
_shelx_res_checksum                82988
_shelx_hkl_file
;
   0   0   1    0.14    0.09
   0   0   2  100.79    1.00
   0   0   2  102.62    1.52
   0   0   2  103.99    1.56
   0   0   3    0.85    0.27
   0   0   3    0.99    0.30
   0   0   3    0.05    0.09
   0   0   4  228.85    3.38
   0   0   4  211.12    2.21
   0   0   5    1.03    0.44
   0   0   5    1.76    0.45
   0   0   5    1.67    0.46
   0   0   6  269.44    4.32
   0   0   6  302.21    4.12
   0   0   7    0.36    0.54
   0   0   7    0.23    0.54
   0   0   8  247.45    3.54
   0   0   8  245.13    4.63
   0   0   9    0.34    0.50
   0   0  10   42.76    1.14
   0  -1   0    0.15    0.12
   0   1   2   14.28    0.54
   0   1   2   13.24    0.47
   0  -1   2   14.27    0.45
   0  -1   2   14.71    0.47
   0  -1   3  855.86    7.80
   0  -1   3  855.65    7.07
   0   1   3  878.16    7.83
   0   1   3  875.69    7.24
   0  -1   3  864.50    7.02
   0  -1   4   40.04    0.78
   0   1   4   41.32    1.35
   0  -1   4   42.30    1.35
   0   1   5  613.13    6.72
   0  -1   5  530.46    6.59
   0  -1   5  583.78    6.59
   0   1   5  520.84    4.78
   0   1   5  548.16    6.63
   0  -1   5  585.00    5.98
   0  -1   5  569.24    6.75
   0   1   5  576.96    6.79
   0  -1   6   48.49    1.32
   0  -1   6   46.46    1.53
   0   1   6   47.32    1.46
   0  -1   6   43.68    1.53
   0   1   6   45.35    1.75
   0  -1   7 7331.44   54.59
   0   1   7 7424.20   56.03
   0  -1   7 7485.91   55.69
   0   1   7 7456.14   55.42
   0  -1   7 7468.16   57.53
   0   1   7 7333.89   57.20
   0   1   7 7413.69   57.54
   0   1   8   87.06    1.98
   0   1   8   85.91    1.96
   0  -1   8   89.81    2.64
   0   1   8   88.88    2.65
   0  -1   9  635.94    7.21
   0   1   9  633.08    6.76
   0   1   9  621.15    7.22
   0  -1  10   12.97    0.60
   0   1  10   12.33    0.61
   0   2   1 2371.71   18.23
   0  -2   2 5846.98   42.42
   0   2   2 5813.61   42.41
   0  -2   3  191.84    2.64
   0  -2   3  196.93    2.61
   0   2   3  191.58    2.66
   0   2   3  191.54    2.61
   0  -2   3  194.87    1.79
   0   2   4 1656.06   13.62
   0  -2   4 1656.76   13.41
   0  -2   4 1653.69   14.14
   0   2   4 1626.32   14.16
   0  -2   5    6.72    0.65
   0  -2   5    5.53    0.57
   0   2   5    5.15    0.72
   0  -2   5    5.87    0.69
   0  -2   6 4614.46   35.19
   0   2   6 4533.14   36.34
   0  -2   6 4560.91   36.27
   0   2   7    1.22    0.71
   0   2   7    2.11    0.74
   0  -2   7    2.24    0.74
   0  -2   7    1.13    0.58
   0   2   8 1557.29   14.86
   0   2   8 1570.01   14.58
   0  -2   8 1558.90   14.40
   0   2   8 1539.46   14.02
   0   2   9    1.12    0.46
   0   2   9    0.41    0.45
   0  -2   9    1.00    0.44
   0   2   9    0.57    0.42
   0   3   0    1.44    0.36
   0   3   1 1361.43   11.71
   0   3   2    1.34    0.38
   0  -3   2    2.52    0.45
   0  -3   3  129.76    2.44
   0   3   4  164.97    2.88
   0   3   4  166.27    3.23
   0   3   5  297.13    4.91
   0  -3   5  288.60    4.12
   0   3   6  552.20    7.49
   0  -3   6  535.49    6.41
   0   3   7 9971.13   74.93
   0  -3   7 9809.33   72.82
   0   3   7 9845.29   73.42
   0   3   7 9825.75   74.56
   0  -3   7 9867.05   74.26
   0  -3   7 9999.00   73.17
   0  -3   8  358.16    4.33
   0   3   8  359.15    4.94
   0   3   9  151.67    2.35
   0   3   9  154.49    2.17
   0   3   9  156.14    2.52
   0   4  -1 2478.08   20.17
   0   4   1 2468.08   20.48
   0   4   2  245.12    3.95
   0   4  -2  243.18    3.53
   0   4   3  288.34    4.14
   0  -4   3  290.03    4.58
   0   4   4  157.66    3.24
   0  -4   4  156.01    3.43
   0   4   4  164.28    3.28
   0   4   5    5.78    0.68
   0   4   5    8.08    0.88
   0  -4   6 1544.38   15.16
   0   4   6 1589.77   15.09
   0  -4   7    3.55    0.60
   0   4   7    5.18    0.77
   0   4   7    4.84    0.85
   0   4   8  592.33    6.47
   0   4   8  640.88    6.78
   0   4   9    2.40    0.31
   0   5   0    0.43    0.51
   0   5  -1 5161.28   39.65
   0   5   1 5259.51   40.16
   0   5   2    0.39    0.44
   0  -5   2    0.77    0.54
   0   5   3   28.49    1.47
   0  -5   3   29.13    1.54
   0   5  -3   25.55    1.10
   0  -5   4   74.35    2.43
   0   5   4   71.52    2.04
   0   5   5  161.94    3.24
   0  -5   5  164.09    3.63
   0   5   5  166.75    3.51
   0   5   6  808.94    8.47
   0   5   6  800.36    8.78
   0   5   7 1630.14   13.85
   0   5   7 1595.73   14.02
   0   5   8  648.66    5.77
   0   5   8  644.84    5.91
   0  -6   0 6034.38   45.05
   0   6   0 6439.74   47.49
   0  -6  -1 1229.51   10.39
   0   6   1 1266.41   12.61
   0   6   2  103.08    2.78
   0  -6   2  108.74    2.17
   0   6  -3  196.04    3.05
   0   6   4    1.46    0.55
   0  -6   4    2.21    0.69
   0   6   5   20.31    1.01
   0  -6   6  516.93    5.53
   0   6   6  530.00    5.47
   0   6   7    6.21    0.41
   0   7   0    1.12    0.52
   0  -7   1  470.80    5.34
   0   7  -1  465.10    5.48
   0   7  -2   35.09    1.15
   0   7   2   34.76    1.29
   0  -7   2   35.05    1.31
   0  -7   3    0.17    0.48
   0   7   3   -0.21    0.47
   0  -7   4   63.18    1.58
   0  -7   5  409.23    4.22
   0   8   0  233.76    2.69
   0   8  -1  663.27    5.72
   0   8   2    0.75    0.30
  -1   0  10   41.96    1.16
  -1   0   9    0.04    0.51
  -1   0   8  547.75    7.40
  -1   0   8  540.40    6.50
  -1   0   8  565.77    6.47
  -1   0   8  575.99    6.16
  -1   0   7    0.47    0.58
  -1   0   7    1.94    0.58
  -1   0   7    0.32    0.72
  -1   0   6 1809.51   15.70
  -1   0   6 1784.54   16.07
  -1   0   5    0.27    0.36
  -1   0   4 5791.93   41.63
  -1   0   3    0.01    0.22
  -1   0   3    0.14    0.08
  -1   0   3    0.08    0.22
  -1   0   2   56.04    0.57
  -1   0   2   54.51    1.08
  -1   0   1    0.12    0.09
  -1   0   1    0.17    0.10
  -1   0  -1    0.16    0.03
   1   0   3    0.07    0.11
   1   0   3    0.26    0.26
   1   0   4  140.53    2.65
   1   0   4  124.87    1.64
   1   0   5    0.29    0.40
   1   0   5    0.13    0.20
   1   0   5    0.35    0.42
   1   0   6 1042.21   10.89
   1   0   6 1074.60   11.70
   1   0   6 1042.83   11.48
   1   0   7   -0.21    0.53
   1   0   7   -0.11    0.52
   1   0   8  288.64    5.14
   1   0   8  283.70    4.45
   1   0   9    0.36    0.51
   1   0  10  246.90    2.99
  -1  -1  10    3.13    0.40
  -1   1  10    2.81    0.39
  -1   1   9  338.07    3.96
  -1   1   9  319.90    4.17
  -1  -1   9  332.56    4.67
  -1   1   9  330.33    4.71
  -1  -1   8   66.91    1.88
  -1   1   8   71.22    2.34
  -1   1   8   67.32    2.11
  -1   1   8   68.14    1.84
  -1   1   8   68.06    1.74
  -1  -1   8   67.97    1.40
  -1  -1   8   69.35    2.28
  -1   1   7 4760.25   38.64
  -1  -1   7 4755.85   35.92
  -1   1   7 4706.19   38.15
  -1  -1   7 4751.04   37.08
  -1   1   7 4739.74   37.16
  -1   1   7 4862.88   37.00
  -1  -1   7 4752.62   38.53
  -1   1   6   96.43    2.52
  -1   1   6   92.84    2.15
  -1  -1   6   92.76    2.53
  -1  -1   6  100.58    1.96
  -1  -1   6   97.08    2.57
  -1   1   6   97.69    2.65
  -1   1   6   91.06    2.54
  -1  -1   6  103.68    2.29
  -1  -1   5   15.88    0.98
  -1   1   5   16.54    1.01
  -1  -1   5   17.57    0.91
  -1   1   4    5.95    0.58
  -1   1   4    6.97    0.40
  -1  -1   4    6.34    0.57
  -1   1   4    6.96    0.61
  -1  -1   4    6.51    0.60
  -1  -1   3 1577.60   12.93
  -1  -1   3 1592.78   12.05
  -1   1   3 1581.76   12.94
  -1   1   3 1606.92   12.46
  -1   1   3 1595.43   13.06
  -1   1   2    5.54    0.35
  -1   1   2    4.62    0.31
  -1  -1   2    5.20    0.37
  -1  -1   2    4.92    0.27
  -1   1   2    4.21    0.34
  -1  -1   2    4.35    0.31
   1   1   0   18.40    0.43
   1  -1   0   18.51    0.46
   1   1   1  608.80    5.04
   1  -1   2    5.90    0.31
   1   1   3   50.34    1.02
   1   1   3   51.90    1.36
   1  -1   3   50.36    1.33
   1  -1   4   10.60    0.51
   1   1   4   11.63    0.78
   1  -1   4   10.23    0.75
   1  -1   4   11.72    0.50
   1  -1   5   86.11    2.00
   1   1   5   88.18    1.39
   1   1   5   96.48    2.48
   1  -1   5   99.19    2.00
   1  -1   5   94.30    2.42
   1   1   5   85.90    2.32
   1  -1   5   90.32    2.35
   1   1   6   43.36    1.37
   1   1   6   44.28    1.88
   1   1   6   43.41    1.78
   1  -1   6   45.63    1.48
   1  -1   6   42.93    1.84
   1   1   7 1131.64   12.52
   1   1   7 1162.34   12.38
   1  -1   7 1143.51   12.50
   1  -1   7 1177.82   10.85
   1   1   7 1157.98   10.61
   1   1   8    2.09    0.63
   1   1   8    2.12    0.77
   1  -1   8    3.09    0.76
   1   1   8    2.34    0.50
   1   1   9   12.66    0.92
   1   1   9   13.78    0.83
   1  -1  10    3.18    0.37
   1   1  10    3.28    0.36
  -1  -2   9    3.17    0.52
  -1   2   9    3.70    0.56
  -1   2   9    2.65    0.53
  -1   2   9    3.41    0.54
  -1   2   8  840.70    8.67
  -1  -2   8  850.15    8.96
  -1   2   8  824.08    9.36
  -1   2   8  831.71    8.99
  -1  -2   7    5.67    0.77
  -1   2   7    5.70    0.83
  -1   2   7    4.97    0.84
  -1   2   7    4.81    0.84
  -1  -2   7    5.34    0.84
  -1   2   7    4.97    0.70
  -1  -2   7    5.24    0.71
  -1  -2   6    4.58    0.82
  -1   2   6    3.78    0.76
  -1  -2   6   11.08    0.94
  -1  -2   6    8.35    0.85
  -1  -2   5    6.36    0.67
  -1  -2   5    6.63    0.69
  -1  -2   5    7.37    0.73
  -1  -2   5    6.81    0.67
  -1   2   5    6.47    0.70
  -1   2   5    8.38    0.81
  -1   2   4   49.72    1.31
  -1  -2   3  154.99    2.14
  -1   2   3  154.20    2.28
  -1   2   2 2059.44   15.60
  -1  -2   2 2045.12   15.58
  -1  -2   2 2027.74   15.98
   1  -2  -1 1371.33   11.18
  -1   2   1 1389.94   10.32
  -1  -2   1 1396.52   10.33
   1   2   1 1028.62    7.98
   1  -2   1 1041.21    7.96
   1   2   2  840.97    7.17
   1  -2   2  825.84    7.50
   1  -2   3   38.78    1.13
   1   2   3   37.65    1.13
   1  -2   3   41.28    1.14
   1   2   3   40.66    1.10
   1   2   4  456.33    5.48
   1  -2   4  452.52    4.85
   1   2   4  466.77    4.84
   1  -2   4  446.81    5.44
   1  -2   5    9.73    0.82
   1  -2   5    8.45    0.79
   1   2   5    8.83    0.79
   1  -2   5    7.90    0.66
   1   2   5    7.38    0.79
   1  -2   5    9.30    0.70
   1   2   5    9.03    0.89
   1  -2   6   57.80    2.03
   1  -2   7    6.38    0.90
   1   2   7   11.75    1.16
   1  -2   7   10.19    0.90
   1   2   7    6.12    0.92
   1   2   8  501.96    6.09
   1  -2   8  517.68    6.46
   1   2   8  514.73    6.60
   1   2   9    1.75    0.48
   1  -2   9    2.09    0.45
   1   2   9    2.08    0.47
  -1   3   9    0.68    0.40
  -1   3   9    1.03    0.37
  -1  -3   8  464.52    5.16
  -1   3   8  468.37    5.80
  -1  -3   7 2166.44   19.10
  -1   3   7 2146.56   19.44
  -1   3   7 2189.85   18.45
  -1   3   7 2142.41   19.78
  -1  -3   7 2149.77   17.99
  -1   3   6  306.07    5.22
  -1  -3   6  306.97    4.36
  -1  -3   6  303.20    4.49
  -1  -3   6  301.05    5.00
  -1  -3   5 1121.20   11.56
  -1   3   5 1149.36   11.86
  -1   3   4  111.19    2.53
  -1   3   4  116.63    2.42
  -1  -3   3  101.54    1.46
   1   3  -2   13.15    0.60
  -1   3   2   11.31    0.75
  -1   3   1 2900.10   22.59
   1   3  -1 2828.81   21.99
   1   3   0   15.77    0.74
   1  -3   0   40.68    1.25
   1   3   1 3011.81   23.34
   1   3   2    0.59    0.36
   1  -3   2    0.36    0.34
   1  -3   3 2195.84   18.25
   1   3   4   13.60    0.96
   1  -3   4   13.16    0.83
   1  -3   4   11.67    0.65
   1   3   4   13.32    0.80
   1  -3   5   26.40    1.10
   1  -3   5   35.23    1.38
   1  -3   5   27.91    1.53
   1   3   5   38.40    1.75
   1   3   6  219.10    4.51
   1  -3   6  218.85    4.24
   1  -3   7    4.78    0.86
   1   3   7    5.62    0.83
   1  -3   7    5.27    0.78
   1   3   7    5.66    0.94
   1   3   8  108.14    2.47
   1   3   9  551.91    5.71
   1   3   9  559.94    5.46
  -1   4   9    0.25    0.22
  -1   4   9    0.20    0.28
  -1   4   8  511.06    5.90
  -1   4   7   21.83    1.29
  -1  -4   7   20.80    1.02
  -1   4   7   19.59    1.25
  -1  -4   6  239.34    4.04
  -1   4   6  254.34    4.56
  -1  -4   6  245.87    4.48
  -1   4   6  250.28    4.48
  -1   4   5    1.22    0.59
  -1   4   5    1.39    0.49
  -1  -4   4  194.53    3.85
  -1   4   4  184.21    3.45
  -1   4   4  186.75    3.62
  -1  -4   3  136.87    2.98
  -1  -4   3  135.11    2.02
  -1   4   3  136.22    2.66
  -1   4   2   24.56    1.19
  -1  -4   2   23.37    1.17
   1   4  -2   21.44    0.92
   1   4  -1 1660.07   14.24
  -1   4   1 1687.84   14.91
  -1   4   0 3204.91   25.19
   1   4   0 3036.71   24.65
   1   4   1  951.92    9.43
  -1   4  -1  965.65    9.41
   1  -4   2  193.76    3.45
   1   4   2  196.02    3.30
   1   4   3   79.33    2.12
  -1   4  -3   72.56    1.65
   1  -4   3   76.43    2.30
   1   4   3   79.08    2.09
   1  -4   4   11.00    0.66
   1   4   4   10.59    0.85
   1   4   4   10.97    0.97
   1  -4   4   10.48    0.99
   1   4   5   19.62    1.29
   1  -4   5   15.87    0.87
   1   4   6  336.24    5.42
   1  -4   6  336.36    5.56
   1  -4   7    3.79    0.68
   1   4   7    3.23    0.69
   1   4   8    7.86    0.70
   1   4   8    8.62    0.73
  -1   5   8  626.41    5.75
  -1   5   8  592.63    5.47
  -1  -5   7 1646.42   13.79
  -1   5   7 1712.42   14.48
  -1   5   6  542.76    6.44
  -1   5   6  545.88    6.73
  -1  -5   6  531.46    6.51
  -1   5   5  316.25    4.67
  -1   5   5  323.48    5.02
  -1   5   4   96.93    2.69
  -1   5   4  100.22    2.59
  -1   5   4   96.01    2.35
  -1  -5   4  102.68    2.82
  -1   5   3  391.31    5.31
  -1   5   3  392.97    5.76
  -1  -5   3  406.04    5.92
  -1   5   2   27.38    1.43
  -1   5   1  644.56    7.85
   1   5  -1  622.98    7.04
  -1   5   0   44.78    1.77
   1  -5   0   47.12    1.17
   1   5   0   44.46    1.65
  -1   5  -1  500.54    6.44
   1  -5   1  497.73    4.91
   1   5   1  483.11    6.25
   1  -5   2    6.00    0.83
   1   5   2    5.31    0.73
   1   5   3  241.34    4.29
  -1   5  -3  241.31    3.50
   1  -5   4   60.55    2.24
   1   5   4   57.83    1.85
   1  -5   5    1.63    0.65
   1   5   5    1.31    0.57
   1   5   6  280.14    4.52
   1   5   6  280.99    4.28
   1   5   7  936.12    8.82
   1   5   7  935.51    9.09
   1   5   8  158.18    2.03
   1   5   8  160.89    2.12
  -1   6   7   12.61    0.53
  -1   6   6  433.99    4.70
  -1  -6   6  428.66    4.81
  -1   6   5   25.30    1.07
  -1  -6   5   25.61    1.26
  -1  -6   4  267.50    4.33
  -1   6   4  263.42    3.65
  -1   6   4  273.74    3.87
   1   6  -3   73.85    1.83
  -1  -6   3   76.87    2.26
  -1  -6   2   76.63    2.23
  -1  -6   2   75.11    1.78
  -1   6   2   78.25    2.46
  -1  -6   1 1108.47   10.72
   1  -6  -1 1076.94    9.36
  -1  -6   1 1101.54   10.31
   1   6   0  229.70    4.43
  -1   6   0  222.02    4.55
  -1  -6  -1  524.72    5.08
   1  -6   1  511.37    5.01
   1   6   1  532.78    6.82
  -1   6  -2  307.15    4.34
   1   6   2  301.46    4.84
  -1   6  -3   17.07    0.86
   1   6   4   48.23    1.59
   1   6   5   32.00    1.25
   1  -6   6  348.15    4.15
   1   6   6  355.18    4.13
  -1  -7   5   11.79    0.62
  -1  -7   4   14.82    0.80
   1  -7  -3   75.52    1.30
  -1   7   3   80.44    1.72
  -1  -7   3   82.56    1.91
   1   7  -3   76.49    1.42
   1  -7  -2   19.43    0.66
  -1   7   2   22.14    1.04
   1   7  -2   19.93    0.93
  -1  -7   2   22.80    1.04
  -1  -7   1  457.67    5.06
   1   7  -1  436.70    5.34
  -1   7   0    3.85    0.63
  -1   7  -1  213.04    3.28
   1  -7   1  221.87    3.36
   1  -7   2   15.21    0.93
  -1   7  -2   14.04    0.72
  -1   7  -3   82.20    1.44
   1   7   3   90.44    1.89
   1  -7   4   13.11    0.79
   1  -7   5   21.74    0.77
  -1   8   2    9.64    0.45
   1   8  -1  372.89    3.63
   1   8   0  425.17    4.10
  -1   8   0  401.99    3.97
  -1   8  -1  288.96    2.94
   1   8   2  344.46    3.28
  -2   0  10   16.75    0.77
  -2   0   9    0.65    0.52
  -2   0   9    1.01    0.35
  -2   0   9    0.37    0.40
  -2   0   8   45.62    1.54
  -2   0   8   46.91    1.88
  -2   0   8   48.44    1.49
  -2   0   8   47.44    1.67
  -2   0   7    0.40    0.60
  -2   0   7    0.60    0.47
  -2   0   7   -0.28    0.63
  -2   0   6  294.78    4.71
  -2   0   6  286.74    4.23
  -2   0   6  296.77    4.85
  -2   0   5    0.05    0.35
  -2   0   3    0.08    0.23
  -2   0   1    0.17    0.12
  -2   0  -1    0.16    0.05
   2   0   3    0.13    0.13
   2   0   4   37.11    1.38
   2   0   4   32.95    0.79
   2   0   5    0.10    0.20
   2   0   5    0.55    0.46
   2   0   6   91.85    2.73
   2   0   6   87.67    1.95
   2   0   6   94.76    2.81
   2   0   7    0.02    0.54
   2   0   7   -0.33    0.51
   2   0   8  390.52    5.52
   2   0   8  402.27    6.26
   2   0   9   -0.10    0.50
   2   0  10  310.18    3.33
  -2   1  10    7.36    0.52
  -2  -1  10    7.34    0.51
  -2  -1   9  155.05    2.98
  -2   1   9  151.01    2.96
  -2   1   9  146.94    2.41
  -2   1   9  146.17    2.54
  -2   1   9  148.90    2.51
  -2  -1   8    6.07    0.75
  -2   1   8    4.75    0.71
  -2  -1   8    4.79    0.49
  -2   1   8    5.57    0.81
  -2   1   8    6.10    0.71
  -2   1   8    4.73    0.59
  -2  -1   8    6.15    0.85
  -2  -1   7  319.83    4.61
  -2   1   7  291.77    4.36
  -2  -1   7  292.10    3.76
  -2  -1   7  293.29    5.01
  -2   1   7  289.78    5.01
  -2   1   7  313.33    4.52
  -2   1   7  287.09    4.78
  -2   1   6    7.79    0.76
  -2   1   6    7.64    0.86
  -2  -1   6    7.40    0.83
  -2   1   6    7.97    0.75
  -2  -1   6    8.82    0.81
  -2   1   6    8.90    0.88
  -2  -1   6    8.19    0.64
  -2  -1   6    7.81    0.84
  -2   1   6    9.14    0.83
  -2   1   5  219.31    3.76
  -2  -1   5  210.73    3.65
  -2   1   4   28.85    1.13
  -2   1   4   29.54    0.79
  -2  -1   4   28.49    1.12
  -2  -1   3 2067.78   16.54
  -2   1   3 2112.02   16.65
  -2   1   3 2092.83   15.92
  -2  -1   3 2081.98   15.07
  -2   1   2    6.92    0.38
  -2  -1   2    6.10    0.19
   2  -1  -2    6.00    0.26
  -2  -1   2    6.72    0.41
   2   1  -1 2042.78   14.74
   2  -1  -1 2060.06   15.11
  -2   1   1 2039.79   15.06
   2  -1   0    8.74    0.36
   2   1   0    8.47    0.30
   2   1   1  104.61    1.35
   2  -1   2    1.65    0.23
  -2  -1  -3  222.05    2.11
   2  -1   3  239.93    2.71
   2  -1   4    2.28    0.51
   2  -1   4    2.05    0.32
   2   1   4    2.01    0.46
   2   1   5    5.07    0.38
   2  -1   5    3.77    0.60
   2   1   5    5.27    0.72
   2  -1   5    4.63    0.66
   2   1   5    5.71    0.73
   2  -1   5    5.43    0.54
   2  -1   5    5.24    0.60
   2   1   6    0.93    0.57
   2  -1   6    0.82    0.52
   2  -1   6    0.33    0.53
   2   1   6    1.11    0.54
   2  -1   6    0.66    0.46
   2   1   7  189.57    4.08
   2   1   8    0.54    0.68
   2   1   8    0.41    0.40
   2   1   8    1.00    0.57
   2  -1   8   -0.10    0.62
   2   1   9    5.63    0.68
   2   1   9    5.03    0.59
   2  -1   9    6.36    0.71
  -2   2   9   18.53    0.95
  -2   2   9   18.97    0.91
  -2   2   9   18.86    0.93
  -2  -2   9   19.43    0.93
  -2   2   8  371.02    4.94
  -2   2   8  379.45    5.29
  -2   2   8  377.54    5.49
  -2  -2   7   11.00    0.95
  -2   2   7   11.44    0.99
  -2   2   7   12.15    1.07
  -2   2   7    9.73    0.86
  -2  -2   7   12.11    0.90
  -2  -2   7   10.80    0.91
  -2   2   7   10.84    0.96
  -2  -2   6  104.70    2.55
  -2   2   6  112.12    2.71
  -2  -2   6  106.86    2.45
  -2  -2   6  114.17    2.78
  -2   2   6  112.50    2.82
  -2  -2   6  107.80    2.62
  -2  -2   5   14.80    0.92
  -2   2   5   14.53    0.96
  -2  -2   5   18.00    0.99
  -2   2   5   14.39    0.74
  -2  -2   5   15.06    0.92
  -2   2   5   15.12    0.94
  -2  -2   4   59.21    1.61
  -2   2   4   64.30    1.47
  -2  -2   3    0.10    0.11
  -2  -2   3    0.02    0.23
  -2   2   3    0.29    0.27
  -2   2   3    0.04    0.24
  -2   2   2  248.82    2.78
  -2  -2   2  249.23    2.75
   2   2  -2  253.00    2.41
  -2  -2   1  180.51    1.85
  -2   2   1  177.70    1.83
   2   2  -1  177.22    2.02
   2  -2  -1  178.39    2.35
   2   2   0  154.03    1.93
   2  -2   0  143.41    2.17
   2   2   1    1.08    0.24
   2  -2   2 1126.86    9.85
   2   2   2 1160.23    9.61
   2  -2   3    4.59    0.47
   2  -2   3    4.11    0.46
   2   2   4 3839.06   30.24
   2  -2   4 3811.19   29.41
   2  -2   4 3849.69   30.16
   2   2   5    7.21    0.77
   2  -2   5    6.91    0.76
   2   2   5    5.99    0.74
   2  -2   5    6.60    0.66
   2  -2   5    7.98    0.79
   2  -2   6   62.49    2.16
   2  -2   7    4.01    0.80
   2   2   7    3.92    0.81
   2  -2   7    3.42    0.69
   2   2   8    3.51    0.62
   2   2   8    5.64    0.81
   2   2   8    3.77    0.72
   2   2   9    0.78    0.40
   2   2   9    0.50    0.38
   2  -2   9    1.03    0.40
   2   2   9    0.48    0.39
  -2   3   9  588.40    5.61
  -2   3   8  100.72    2.32
  -2  -3   8   97.67    1.96
  -2   3   7    0.09    0.64
  -2  -3   7    0.66    0.55
  -2   3   7    1.53    0.62
  -2  -3   7    0.06    0.55
  -2   3   6   71.12    2.33
  -2  -3   6   73.42    1.93
  -2  -3   6   70.97    2.26
  -2  -3   6   69.29    1.95
  -2  -3   5    8.99    0.88
  -2   3   5   12.05    0.99
  -2   3   4   24.62    1.19
  -2  -3   4   25.13    1.20
  -2   3   4   22.40    1.02
  -2  -3   3    6.05    0.37
  -2   3   3    0.72    0.36
  -2   3   2   40.64    1.32
   2   3  -2   37.17    0.92
   2   3  -1  168.67    2.34
   2  -3  -1  172.50    2.77
   2  -3   0   90.96    1.95
   2   3   0   81.76    1.60
   2   3   1  173.87    2.60
   2  -3   2    1.82    0.43
   2  -3   2    2.24    0.26
   2   3   2    2.23    0.38
   2  -3   3 3267.37   25.17
   2   3   3 3260.02   25.22
   2  -3   4    6.80    0.62
   2   3   4    6.43    0.60
   2   3   4    7.07    0.64
   2  -3   4    7.31    0.68
   2  -3   4    8.41    0.59
   2   3   4    6.45    0.78
   2   3   5  789.85    9.30
   2  -3   5  779.27    9.22
   2   3   6   -0.16    0.65
   2  -3   6   -0.15    0.59
   2  -3   6    0.20    0.46
   2  -3   6    0.32    0.62
   2  -3   7   93.82    2.61
   2  -3   7   97.51    2.36
   2   3   7   95.23    2.42
   2   3   8    3.23    0.66
   2   3   8    3.53    0.62
   2   3   9  432.37    4.37
  -2   4   9    7.29    0.42
  -2   4   9    7.66    0.45
  -2   4   8    4.22    0.62
  -2   4   7   57.85    1.97
  -2  -4   7   58.34    1.62
  -2   4   7   59.81    1.99
  -2   4   6   89.15    2.61
  -2   4   6   94.10    2.60
  -2   4   5   21.59    1.21
  -2   4   5   23.20    1.32
  -2  -4   4  314.48    5.03
  -2   4   4  306.38    4.73
  -2  -4   3   10.60    0.88
  -2  -4   3   10.06    0.54
  -2   4   3    9.85    0.76
   2   4  -2  241.36    3.22
  -2   4   2  250.50    4.08
  -2  -4   2  244.26    3.81
   2   4  -1  100.11    2.04
  -2   4   1  103.97    2.47
   2   4   0   94.31    2.08
   2  -4   0  103.71    2.50
   2  -4   1    9.31    0.83
   2   4   1    9.61    0.71
   2  -4   2    9.64    0.52
   2  -4   2   10.58    0.91
   2  -4   2   12.16    0.97
   2   4   2   11.23    0.81
   2   4   3   26.20    1.21
   2  -4   3   27.34    1.38
   2  -4   3   26.40    1.43
   2   4   3   26.19    1.24
  -2   4  -3   25.85    0.98
   2  -4   4  440.73    5.02
   2   4   4  447.23    6.24
   2  -4   4  456.54    6.63
   2  -4   5    2.29    0.50
   2   4   5    3.14    0.75
   2   4   6    1.37    0.65
   2  -4   6    1.74    0.48
   2  -4   6    0.74    0.60
   2   4   7    2.09    0.64
   2  -4   7    2.17    0.62
   2   4   8   60.78    1.65
   2   4   8   55.95    1.51
  -2   5   8  186.44    2.45
  -2   5   8  178.11    2.24
  -2   5   7  177.12    2.96
  -2  -5   7  166.55    2.58
  -2  -5   6   57.08    1.32
  -2   5   6   62.66    1.96
  -2  -5   6   58.79    1.86
  -2   5   6   62.31    1.84
  -2   5   5   77.01    2.09
  -2   5   5   57.52    1.98
  -2   5   4   32.52    1.59
  -2   5   4   33.53    1.37
  -2   5   4   31.89    1.44
  -2  -5   4   31.49    1.53
  -2  -5   3 1220.17   10.27
  -2   5   3 1198.19   12.37
  -2   5   3 1210.99   11.52
  -2  -5   2   30.88    1.15
  -2   5   2   28.95    1.53
   2   5  -1  404.32    5.12
  -2   5   1  448.43    6.29
   2   5   0    4.71    0.60
  -2  -5   0    5.05    0.60
  -2   5   0    5.01    0.75
  -2   5  -1   25.54    1.35
   2   5   1   24.45    1.26
   2  -5   1   25.29    0.86
   2   5   2    3.13    0.64
   2  -5   2    2.81    0.68
  -2   5  -2    3.38    0.59
  -2   5  -3  122.81    2.31
   2   5   3  119.96    2.80
   2  -5   3  124.50    3.17
  -2  -5  -4   12.61    0.83
   2  -5   4   11.79    0.72
   2  -5   4   12.40    1.14
   2   5   4   13.30    0.97
   2  -5   5  156.37    3.64
   2   5   5  163.09    3.26
   2   5   6   20.98    1.13
   2  -5   6   18.21    1.08
   2   5   6   19.91    1.24
   2   5   7  122.85    2.45
   2   5   7  123.69    2.27
   2   5   8   14.93    0.56
  -2   6   7   46.25    0.96
  -2   6   6   11.01    0.68
  -2  -6   6    9.72    0.69
  -2  -6   5    4.37    0.66
  -2   6   5    4.87    0.59
  -2   6   4  415.31    4.77
  -2  -6   4  405.81    5.57
  -2   6   3   12.22    0.87
  -2  -6   3   13.87    1.06
  -2  -6   2  294.42    3.78
  -2  -6   2  296.29    4.55
   2  -6  -1   63.05    1.47
  -2  -6   1   64.30    1.77
  -2  -6   1   68.36    2.01
  -2   6   1   60.88    2.22
   2  -6   0   98.07    1.79
  -2  -6   0   96.79    2.28
  -2   6   0   95.46    2.70
   2   6   0   95.89    2.41
   2   6   1   17.68    1.12
   2  -6   1   15.47    0.76
  -2   6  -1   17.83    1.04
  -2  -6  -2   96.01    2.26
   2   6   2   97.84    2.53
  -2   6  -3    5.16    0.53
   2   6   4    3.37    0.63
   2   6   5   19.95    1.03
   2   6   6   12.25    0.71
   2  -6   6   12.45    0.73
   2  -7  -5    3.06    0.30
  -2  -7   5    3.78    0.42
  -2  -7   5    3.18    0.30
  -2  -7   4   10.25    0.68
   2  -7  -4    9.36    0.49
  -2  -7   3   23.42    1.02
  -2   7   3   22.51    0.89
   2  -7  -3   23.58    0.74
   2   7  -2   -0.25    0.44
   2  -7  -2    0.46    0.31
  -2  -7   2   -0.08    0.40
  -2   7   2    0.21    0.44
   2  -7  -1   54.66    1.10
  -2  -7   1   59.51    1.47
  -2   7   0   17.39    0.93
   2  -7   1   16.94    0.94
  -2   7  -1   17.18    0.89
  -2   7  -2    2.97    0.42
   2  -7   2    3.05    0.59
   2   7   3  328.03    3.95
   2  -7   3  346.44    4.42
   2  -7   4   14.43    0.82
   2  -7   5   71.94    1.34
  -2  -8   2  164.31    1.90
  -2   8   2  164.93    1.90
  -2  -8   1   74.97    1.13
   2   8  -1   67.55    1.20
   2   8   0    2.00    0.42
  -2   8   0    2.34    0.36
  -2   8  -1    0.15    0.25
   2   8   2   79.67    1.21
  -3   0  10  245.98    3.13
  -3   0   9    0.29    0.46
  -3   0   9   -0.37    0.54
  -3   0   9    0.21    0.33
  -3   0   8  730.25    8.11
  -3   0   8  747.62    7.47
  -3   0   8  719.85    8.47
  -3   0   8  728.42    7.59
  -3   0   7    0.89    0.46
  -3   0   7   -0.09    0.49
  -3   0   7    0.69    0.60
  -3   0   7   -0.50    0.66
  -3   0   7    0.15    0.57
  -3   0   6  630.40    6.94
  -3   0   6  636.93    6.41
  -3   0   6  642.22    7.56
  -3   0   6  632.40    7.03
  -3   0   6  635.59    7.87
  -3   0   5    0.16    0.37
  -3   0   4  121.91    2.42
  -3   0   3    0.05    0.08
  -3   0   3    0.54    0.27
  -3   0   1    0.15    0.18
   3   0  -1    0.14    0.07
  -3   0   0   78.75    0.80
  -3   0  -1    0.06    0.08
  -3   0  -2 1519.12   11.03
   3   0   2 1520.08   11.48
   3   0   3    0.17    0.15
   3   0   4   21.51    0.70
   3   0   5    0.39    0.25
   3   0   5    0.61    0.53
   3   0   6  506.59    7.50
   3   0   6  484.71    7.24
   3   0   7   -0.09    0.58
   3   0   7   -0.03    0.57
   3   0   8  168.60    3.80
   3   0   8  165.86    3.29
   3   0   9    0.08    0.48
  -3   1  10    0.38    0.32
  -3  -1  10    0.19    0.31
  -3   1   9   85.43    1.95
  -3   1   9   91.61    2.23
  -3   1   9   91.39    1.87
  -3  -1   9   92.67    2.22
  -3   1   8    2.79    0.50
  -3  -1   8    3.01    0.69
  -3   1   8    2.28    0.63
  -3   1   8    3.58    0.63
  -3  -1   8    2.93    0.68
  -3   1   8    3.18    0.72
  -3   1   8    2.81    0.64
  -3  -1   8    2.53    0.43
  -3  -1   7  637.85    8.14
  -3  -1   7  639.71    6.39
  -3  -1   7  605.19    7.20
  -3   1   7  650.08    8.30
  -3   1   7  611.44    7.42
  -3   1   7  608.54    7.74
  -3  -1   7  615.27    7.70
  -3   1   7  619.72    6.94
  -3   1   7  608.93    7.19
  -3  -1   6    4.69    0.74
  -3  -1   6    4.66    0.53
  -3   1   6    4.99    0.62
  -3   1   6    5.21    0.68
  -3  -1   6    5.16    0.67
  -3   1   6    4.92    0.73
  -3   1   6    5.26    0.76
  -3  -1   6    4.39    0.67
  -3  -1   5  120.36    2.72
  -3   1   5  127.82    2.78
  -3  -1   5  128.51    2.45
  -3   1   5  130.06    2.81
  -3  -1   5  123.90    2.72
  -3  -1   4    0.04    0.32
  -3   1   4    0.18    0.19
  -3   1   4    0.17    0.35
  -3   1   3 2039.15   16.18
  -3   1   3 2008.14   15.44
  -3  -1   3 2009.22   14.67
  -3  -1   3 1974.92   16.18
  -3   1   2   37.73    0.95
  -3  -1   2   37.55    0.94
  -3  -1   2   34.94    0.53
   3  -1  -2   35.68    0.68
  -3   1   1    1.47    0.23
  -3  -1   1    1.38    0.22
   3   1   0    0.58    0.17
  -3  -1   0    0.91    0.18
   3  -1   0    1.19    0.23
  -3  -1  -1  128.27    1.39
   3   1   1  131.49    1.54
  -3  -1  -2   12.06    0.35
   3  -1   2   11.20    0.48
   3  -1   3  347.61    3.67
  -3  -1  -3  336.82    2.87
   3   1   4   14.77    0.57
   3  -1   4   15.90    0.72
   3   1   4   16.39    1.00
   3  -1   4   17.12    1.01
   3   1   5   69.69    2.27
   3  -1   5   64.03    2.10
   3  -1   5   69.02    2.24
   3   1   5   67.10    1.38
   3  -1   5   64.07    1.55
   3  -1   5   72.42    1.62
   3   1   5   63.89    2.16
   3   1   6    3.55    0.75
   3  -1   6    2.60    0.68
   3   1   6    3.83    0.78
   3  -1   6    2.93    0.68
   3   1   7  648.31    8.44
   3  -1   7  642.90    7.42
   3  -1   7  624.17    7.46
   3   1   8    1.96    0.72
   3  -1   8    2.58    0.74
   3   1   8    1.81    0.60
   3   1   9  404.96    5.17
   3   1   9  414.27    4.79
  -3   2  10  212.49    2.25
  -3   2   9   21.82    0.97
  -3   2   9   24.86    1.03
  -3   2   9   22.66    1.02
  -3   2   9   21.35    0.88
  -3  -2   9   23.58    0.99
  -3   2   8   13.19    0.93
  -3  -2   8   15.62    1.04
  -3   2   8   16.38    1.09
  -3   2   8   12.36    1.01
  -3   2   8   16.51    1.02
  -3   2   7   25.93    1.42
  -3   2   7   28.13    1.37
  -3   2   7   29.04    1.40
  -3  -2   7   26.55    1.34
  -3  -2   7   29.20    1.37
  -3   2   7   27.75    1.34
  -3  -2   6   99.17    2.36
  -3  -2   6  103.67    2.13
  -3  -2   6   97.95    2.40
  -3  -2   6  102.32    1.69
  -3  -2   6  104.61    2.67
  -3   2   6   97.20    2.42
  -3   2   6  104.02    2.71
  -3   2   6  102.06    2.50
  -3  -2   6   99.58    2.39
  -3   2   5    1.42    0.32
  -3  -2   5    1.76    0.46
  -3   2   5    1.28    0.48
  -3  -2   5    1.03    0.38
  -3  -2   5    1.58    0.44
  -3   2   5    1.10    0.43
  -3  -2   4   60.53    0.79
  -3   2   4   62.81    1.70
  -3   2   4   63.89    1.48
  -3  -2   4   60.17    1.65
  -3   2   3    0.87    0.33
  -3  -2   3    1.37    0.17
  -3   2   3    0.83    0.33
  -3  -2   3    0.81    0.28
  -3  -2   2  346.68    3.15
  -3   2   2  356.78    3.63
   3  -2  -2  334.91    3.63
  -3  -2   2  347.16    3.61
   3   2  -2  333.43    2.92
  -3   2   1   17.90    0.52
   3  -2  -1   17.93    0.70
   3   2  -1   17.51    0.50
  -3  -2   1   17.31    0.51
   3   2   1   39.57    0.94
   3   2   2  321.38    3.55
   3  -2   3   67.49    1.59
   3   2   4 1174.13   11.23
   3  -2   4 1161.30   11.14
   3   2   5    0.23    0.47
   3  -2   5    1.05    0.47
   3   2   5    0.35    0.24
   3  -2   5    0.01    0.43
   3   2   5    0.62    0.48
   3  -2   5    0.95    0.49
   3   2   6  140.11    3.46
   3  -2   6  148.25    3.12
   3  -2   6  143.87    3.49
   3   2   6  140.73    3.51
   3   2   7    6.04    0.93
   3  -2   7    5.65    0.80
   3  -2   7    5.58    0.89
   3   2   8    2.44    0.58
   3  -2   8    2.16    0.63
   3   2   8    3.27    0.70
   3   2   9   31.66    0.90
   3   2   9   30.40    1.10
   3   2   9   30.34    1.04
   3  -2   9   30.77    1.01
  -3   3   9  234.97    3.11
  -3   3   9  231.85    2.91
  -3   3   8    0.18    0.46
  -3  -3   8   -0.07    0.42
  -3   3   7    9.49    0.96
  -3  -3   7    7.62    0.73
  -3  -3   7    8.79    0.78
  -3   3   7    8.47    0.77
  -3  -3   6    1.13    0.50
  -3  -3   6    2.34    0.60
  -3  -3   6    1.36    0.54
  -3  -3   6    1.21    0.35
  -3   3   6    1.18    0.60
  -3  -3   5    2.92    0.54
  -3   3   5    5.27    0.71
  -3  -3   5    6.97    0.78
  -3  -3   5    6.01    0.66
  -3  -3   5    1.82    0.51
  -3   3   5    2.26    0.49
  -3  -3   4    3.26    0.50
  -3   3   4    3.16    0.53
  -3  -3   4    3.33    0.55
  -3   3   4    3.66    0.53
  -3  -3   3  367.28    3.54
  -3   3   3  372.19    4.84
   3  -3  -2   60.30    1.55
  -3  -3   2   57.94    1.04
  -3  -3   2   59.30    1.18
   3  -3  -1 1932.96   15.83
   3   3  -1 1871.06   14.85
   3   3   0    0.53    0.28
   3  -3   0    0.17    0.37
   3  -3   1 1697.44   14.39
   3   3   1 1672.55   13.61
   3  -3   2   11.20    0.54
   3  -3   2   12.77    0.84
   3   3   2   12.15    0.71
   3   3   3  824.63    7.89
   3  -3   3  816.87    7.83
   3  -3   3  837.33    8.70
   3   3   3  829.64    8.00
  -3  -3  -4   53.05    1.20
   3   3   4   53.88    1.67
   3  -3   4   55.27    1.65
   3  -3   4   55.96    1.75
   3  -3   4   56.43    1.47
   3   3   5 1408.86   14.20
   3  -3   5 1383.07   12.65
   3   3   6    0.47    0.63
   3  -3   6    0.74    0.52
   3  -3   6    0.84    0.66
   3  -3   6    0.25    0.61
   3   3   7    8.51    1.02
   3   3   7    7.81    0.84
   3  -3   7    8.32    0.81
   3  -3   7    9.42    0.95
   3   3   8   29.67    1.24
   3   3   8   32.16    1.43
   3   3   9  221.32    2.53
  -3   4   9   77.84    1.31
  -3   4   9   78.39    1.29
  -3   4   8   72.04    1.71
  -3   4   7   24.38    1.29
  -3  -4   7   23.37    1.04
  -3   4   7   26.42    1.33
  -3   4   6   45.22    1.80
  -3   4   6   44.11    1.78
  -3  -4   6   41.08    1.18
  -3  -4   6   44.46    1.69
  -3   4   5    2.54    0.61
  -3  -4   5    2.89    0.62
  -3   4   5    2.68    0.59
  -3   4   5    3.29    0.73
  -3   4   4   14.29    1.02
  -3   4   4   11.75    0.93
  -3  -4   4   15.46    1.09
  -3   4   4   12.33    0.97
  -3   4   3    6.45    0.68
  -3  -4   3    7.19    0.47
  -3   4   3    7.23    0.64
  -3  -4   3    6.84    0.73
  -3  -4   2  760.98    7.06
  -3   4   2  745.93    8.45
  -3   4   1   10.01    0.85
   3   4  -1    9.02    0.58
   3  -4   0  979.84    9.85
   3   4   0  875.59    8.50
   3  -4   1   81.76    1.45
   3  -4   1   84.41    2.34
   3  -4   1   79.31    2.11
   3   4   1   82.94    1.98
   3  -4   2  211.24    4.01
   3   4   2  209.26    3.41
   3  -4   2  204.49    3.82
   3  -4   2  212.82    2.64
  -3   4  -2  210.25    3.05
   3  -4   3   49.67    1.90
   3   4   3   48.41    1.58
  -3   4  -3   48.66    1.27
   3  -4   3   45.60    1.88
   3   4   3   47.14    1.69
  -3  -4  -4  205.92    2.97
   3  -4   4  219.37    4.07
   3   4   4  213.95    4.06
   3  -4   4  212.58    4.36
   3  -4   5    3.03    0.55
   3   4   5    3.55    0.74
   3  -4   6   24.01    1.46
   3   4   6   27.06    1.52
   3  -4   6   23.57    1.13
   3   4   7    3.73    0.71
   3  -4   7    3.94    0.68
   3   4   8    7.98    0.64
   3   4   8    8.76    0.69
  -3   5   8    1.65    0.36
  -3   5   8    1.27    0.31
  -3  -5   7  434.01    4.79
  -3   5   7  461.37    5.24
  -3  -5   6   -0.11    0.51
  -3  -5   6    0.16    0.32
  -3   5   6    0.18    0.50
  -3   5   5  106.79    2.58
  -3   5   4    1.53    0.63
  -3   5   4   -0.13    0.45
  -3   5   4    0.09    0.52
  -3  -5   4    0.48    0.55
  -3   5   3  459.49    5.62
  -3  -5   3  446.46    6.07
  -3  -5   2   52.65    1.78
  -3  -5   2   54.56    1.46
  -3   5   2   54.44    2.09
  -3  -5   1  167.25    2.79
  -3  -5   1  161.71    2.98
  -3   5   1  171.30    3.71
   3   5  -1  158.60    2.84
  -3   5   0   15.78    1.19
   3   5   0   13.93    0.90
  -3  -5   0    9.96    0.76
   3  -5   0   11.05    0.66
   3   5   1   90.51    2.38
  -3   5  -1   93.36    2.76
   3  -5   1   93.19    2.53
  -3   5  -2   70.47    1.84
   3  -5   2   71.04    2.28
  -3   5  -2   67.70    2.16
   3   5   2   69.92    2.04
  -3  -5  -3   18.46    1.00
   3  -5   3   16.88    1.24
  -3   5  -3   15.51    0.81
   3   5   3   17.73    1.06
   3  -5   4   51.10    2.09
   3   5   4   55.15    1.83
   3  -5   4   49.86    1.42
   3   5   5   46.70    1.72
   3  -5   5   46.16    1.98
   3   5   6    0.90    0.49
   3  -5   6    0.85    0.53
   3   5   7  672.82    6.63
   3   5   7  680.51    7.00
  -3   6   7   32.53    0.80
  -3  -6   6   91.14    1.84
  -3   6   6   95.84    1.79
  -3  -6   5    0.37    0.45
  -3   6   5    1.08    0.43
  -3  -6   4    1.82    0.67
  -3   6   4    0.43    0.49
  -3   6   3   33.69    1.32
  -3  -6   3   38.14    1.59
  -3  -6   2  609.23    6.12
  -3   6   2  602.05    6.84
  -3  -6   2  623.68    7.19
   3  -6  -1    3.41    0.51
  -3  -6   1    2.48    0.59
  -3   6   1    3.16    0.75
  -3  -6   0   40.51    1.42
  -3   6   0   40.82    1.52
   3  -6   0   41.95    1.19
  -3   6   0   39.05    1.78
  -3   6  -1   71.34    1.91
  -3  -6  -1   71.24    1.90
   3  -6   1   63.65    1.42
   3   6   1   64.56    1.97
  -3   6  -2   82.45    1.91
  -3   6  -3   18.90    0.82
   3  -6   3   22.07    1.30
   3   6   4   40.28    1.52
   3   6   5    4.24    0.60
   3  -6   6  186.93    2.69
   3   6   6  196.90    2.72
   3  -7  -5    9.75    0.42
  -3  -7   5    8.58    0.41
   3  -7  -4    3.10    0.36
  -3  -7   4    3.64    0.48
  -3   7   3   81.79    1.60
   3  -7  -3   81.70    1.42
  -3   7   2   38.27    1.21
  -3  -7   2   39.63    1.25
   3  -7  -2   36.03    0.95
   3  -7  -1  106.38    1.64
  -3   7   0    1.81    0.47
  -3   7  -1   93.51    1.88
   3  -7   1   91.65    2.07
   3  -7   2   20.48    1.04
  -3   7  -2   20.40    0.79
  -3   7  -3   73.43    1.26
   3  -7   3   84.13    1.94
   3  -7   4   95.44    1.93
   3  -7   5  292.44    3.10
  -3   8   2    6.29    0.34
  -3  -8   2    6.72    0.36
  -3  -8   1    2.66    0.27
   3   8  -1    5.25    0.38
   3   8   0  483.07    4.63
  -3   8   0  483.23    4.39
  -3   8  -1    9.80    0.42
  -4   0  10  619.84    5.99
  -4   0   9    0.21    0.34
  -4   0   9    0.25    0.46
  -4   0   9    0.22    0.48
  -4   0   8   33.22    1.22
  -4   0   8   34.75    1.50
  -4   0   8   36.76    1.29
  -4   0   8   35.33    1.58
  -4   0   7   -0.22    0.56
  -4   0   7    0.28    0.49
  -4   0   7    0.16    0.40
  -4   0   7    0.09    0.57
  -4   0   7    0.05    0.55
  -4   0   6  583.81    6.73
  -4   0   6  587.11    7.58
  -4   0   6  570.29    6.87
  -4   0   6  588.93    5.90
  -4   0   6  560.03    6.29
  -4   0   6  552.79    7.47
  -4   0   5   -0.02    0.41
  -4   0   5   -0.10    0.37
  -4   0   3    0.26    0.27
  -4   0   3    0.18    0.08
  -4   0   2  377.68    3.83
   4   0  -1    0.21    0.10
  -4   0   1    0.09    0.13
  -4   0   0  499.14    3.91
   4   0   0  492.54    4.02
  -4   0  -1    0.15    0.09
   4   0   1    0.03    0.13
  -4   0  -2  220.20    1.91
   4   0   3    0.10    0.17
   4   0   4  888.40    7.76
   4   0   5    0.14    0.28
   4   0   5    0.95    0.53
   4   0   6  106.47    3.10
   4   0   6  116.87    3.32
   4   0   7   -0.09    0.61
   4   0   7    0.17    0.54
   4   0   7   -0.09    0.58
   4   0   8  458.01    5.99
   4   0   8  468.93    6.73
   4   0   9    0.22    0.45
  -4  -1  10    1.61    0.38
  -4   1  10    2.39    0.41
  -4   1   9   16.06    0.83
  -4  -1   9   14.01    0.93
  -4  -1   9   14.98    0.92
  -4   1   9   14.68    0.95
  -4   1   9   13.93    0.88
  -4  -1   8    0.64    0.37
  -4   1   8    0.08    0.56
  -4  -1   8    0.52    0.55
  -4   1   8    0.71    0.42
  -4   1   8    0.09    0.58
  -4   1   8    1.03    0.59
  -4  -1   8    0.86    0.57
  -4   1   8    0.74    0.46
  -4  -1   7    4.50    0.79
  -4   1   7    7.57    0.80
  -4  -1   7    7.39    0.94
  -4   1   7    5.85    0.87
  -4   1   7    6.41    0.83
  -4  -1   7    7.02    0.84
  -4  -1   7    6.96    0.63
  -4   1   7    6.61    0.74
  -4   1   6    1.42    0.54
  -4   1   6    0.83    0.46
  -4   1   6    0.64    0.55
  -4  -1   6    0.95    0.56
  -4   1   6    1.21    0.46
  -4  -1   6    0.89    0.39
  -4  -1   6    0.78    0.51
  -4   1   6    1.37    0.53
  -4  -1   6    0.98    0.53
  -4  -1   6    0.99    0.52
  -4   1   5 1099.99   11.03
  -4   1   5 1108.23   10.96
  -4  -1   5 1064.53   10.82
  -4  -1   5 1045.85   10.86
  -4  -1   5 1040.15   10.06
  -4   1   5 1056.52   10.08
  -4   1   4    0.75    0.21
  -4   1   4    0.61    0.37
  -4  -1   4    0.67    0.36
  -4  -1   3 2859.14   21.48
  -4   1   3 2813.74   21.54
  -4  -1   2    0.38    0.10
  -4  -1   2    0.81    0.23
  -4   1   2    1.11    0.26
   4  -1  -1  356.86    3.33
  -4  -1   0   27.87    0.52
   4  -1   0   26.38    0.68
   4  -1   1    0.18    0.18
  -4  -1  -1    0.21    0.12
  -4  -1  -2   88.47    1.06
   4  -1   3 5149.07   37.95
  -4  -1  -3 5113.65   36.80
   4   1   4   45.14    1.05
   4  -1   4   50.82    1.37
   4  -1   5  264.76    4.81
   4   1   5  260.50    3.26
   4  -1   5  257.46    3.61
   4  -1   5  250.42    4.61
   4   1   5  265.94    4.83
   4   1   5  265.59    4.72
   4  -1   5  249.37    3.98
   4  -1   6    9.78    1.06
   4   1   6   10.22    1.07
   4   1   6   10.77    1.11
   4  -1   6   11.10    1.13
   4  -1   7  430.38    5.89
   4  -1   7  453.79    7.13
   4   1   7  438.55    6.69
   4   1   7  446.11    7.10
   4  -1   7  449.07    5.91
   4   1   8    0.79    0.64
   4   1   8    1.11    0.57
   4  -1   8    1.11    0.64
   4   1   9  356.80    4.58
   4   1   9  361.48    4.20
   4  -1   9  371.40    4.59
  -4   2  10  681.50    5.68
  -4   2   9    8.12    0.55
  -4   2   9    9.16    0.67
  -4   2   9    7.39    0.63
  -4  -2   9    8.57    0.66
  -4   2   8   67.64    1.96
  -4   2   8   63.94    1.89
  -4  -2   8   64.07    1.90
  -4   2   8   65.23    1.80
  -4   2   8   68.32    2.05
  -4  -2   8   66.93    1.93
  -4   2   7    5.78    0.86
  -4   2   7    5.44    0.75
  -4   2   7    5.19    0.78
  -4  -2   7    5.00    0.76
  -4   2   7    4.97    0.71
  -4  -2   7    5.27    0.72
  -4  -2   7    5.67    0.85
  -4  -2   6   27.01    1.06
  -4  -2   6   24.88    1.21
  -4   2   6   23.04    1.20
  -4   2   6   25.92    1.27
  -4   2   6   27.07    1.45
  -4  -2   6   26.22    1.42
  -4   2   5   50.75    1.78
  -4  -2   5   51.42    1.52
  -4   2   5   53.69    1.41
  -4  -2   5   48.09    1.71
  -4  -2   5   49.80    1.53
  -4  -2   5   51.34    1.55
  -4  -2   5   48.00    1.68
  -4  -2   5   52.30    1.47
  -4   2   5   52.04    1.52
  -4   2   5   51.43    1.77
  -4  -2   4 2351.49   17.21
  -4   2   4 2349.01   19.49
  -4  -2   4 2292.97   19.37
  -4   2   4 2294.62   18.73
  -4  -2   3  106.86    1.30
  -4   2   3  105.35    1.98
  -4  -2   3  103.62    1.99
   4  -2  -2  115.80    1.89
  -4  -2   2  113.88    1.45
  -4  -2   2  127.81    1.94
  -4   2   2  123.01    1.93
   4  -2  -1    6.27    0.46
  -4   2   1    5.74    0.35
  -4  -2   1    5.92    0.34
   4   2  -1    6.40    0.31
   4   2   0 2090.26   15.93
   4   2   1    4.45    0.35
   4   2   2 4799.75   35.43
  -4  -2  -2 4774.78   34.99
  -4  -2  -3    1.40    0.25
   4  -2   3    1.31    0.41
   4  -2   4  850.02    9.11
   4   2   4  861.89    9.17
   4  -2   4  799.54    7.84
   4  -2   4  833.16    8.39
   4   2   4  824.33    8.99
   4  -2   5    0.43    0.46
   4   2   5    0.46    0.47
   4  -2   5    0.42    0.48
   4  -2   5    0.23    0.45
   4   2   5    0.53    0.27
   4   2   5    0.40    0.49
   4  -2   6  141.49    3.46
   4  -2   6  131.15    2.97
   4  -2   6  132.20    3.30
   4   2   6  134.98    3.46
   4   2   6  128.76    3.33
   4  -2   7    4.73    0.80
   4   2   8    9.27    0.92
   4  -2   8   10.30    0.90
   4   2   8    8.44    0.73
   4   2   8    8.74    0.86
   4  -2   9   46.61    1.15
   4   2   9   45.18    1.28
   4   2   9   46.30    1.18
  -4   3   9   29.06    0.93
  -4   3   9   30.99    1.02
  -4   3   8    0.33    0.43
  -4   3   8   -0.55    0.60
  -4   3   8    0.38    0.43
  -4  -3   8   -0.45    0.44
  -4  -3   7   23.23    1.07
  -4   3   7   24.98    1.11
  -4  -3   6    3.65    0.43
  -4   3   6    3.94    0.73
  -4  -3   6    3.16    0.54
  -4   3   6    2.54    0.45
  -4  -3   5  156.27    3.13
  -4  -3   5  159.06    2.96
  -4  -3   5  164.75    2.89
  -4  -3   5  155.63    2.99
  -4   3   5  163.24    3.22
  -4   3   5  164.00    3.19
  -4   3   5  170.21    3.13
  -4  -3   5  160.86    2.59
  -4   3   4    1.74    0.47
  -4   3   4    1.48    0.47
  -4  -3   4    2.28    0.47
  -4  -3   4    0.88    0.19
  -4   3   4    2.46    0.52
  -4  -3   4    1.34    0.47
  -4  -3   4    1.39    0.42
  -4  -3   3 1156.89    9.22
  -4  -3   3 1155.24   10.05
  -4   3   3 1170.27   11.06
  -4  -3   2    6.96    0.43
   4  -3  -2    7.81    0.62
  -4  -3   2    6.89    0.41
   4   3  -2    7.19    0.37
  -4  -3   1   36.68    0.71
   4   3  -1   25.67    0.79
   4  -3   0   85.97    2.03
   4   3   0   86.78    1.59
   4  -3   1 2703.74   22.24
   4   3   1 2708.58   21.12
   4  -3   2  442.87    5.64
   4   3   2  434.70    4.83
   4  -3   3 5003.03   38.82
   4   3   3 4948.84   37.92
  -4  -3  -3 4940.18   36.84
   4  -3   3 5019.14   37.85
  -4  -3  -4  185.50    2.36
   4   3   4  183.24    3.38
   4  -3   4  181.39    3.32
   4  -3   4  189.01    2.99
   4  -3   5  367.31    4.98
   4  -3   5  372.30    5.37
   4   3   5  382.95    6.12
   4  -3   5  379.52    5.45
   4  -3   6   24.23    1.26
   4  -3   6   23.41    1.48
   4   3   6   22.98    1.54
   4   3   7    7.72    0.99
   4   3   7    7.12    0.79
   4  -3   7    7.63    0.88
   4  -3   7    7.43    0.79
   4   3   8    1.34    0.51
   4   3   8    2.04    0.55
  -4   4   9   23.44    0.71
  -4   4   9   25.24    0.73
  -4   4   8   48.65    1.41
  -4  -4   7    4.24    0.56
  -4   4   7    4.27    0.65
  -4   4   7    3.81    0.66
  -4   4   6   51.15    1.86
  -4  -4   6   44.52    1.22
  -4  -4   6   43.02    1.60
  -4   4   6   49.88    1.81
  -4   4   6   43.65    1.51
  -4  -4   5  134.50    2.95
  -4   4   5  133.72    2.99
  -4   4   5  135.47    3.07
  -4   4   4 1635.65   14.47
  -4   4   4 1652.04   14.69
  -4   4   4 1611.49   13.55
  -4   4   4 1605.38   15.25
  -4  -4   3  153.12    2.12
  -4   4   3  148.00    2.72
  -4  -4   3  142.69    2.83
  -4   4   3  149.27    2.69
  -4  -4   2    1.71    0.39
  -4  -4   2    1.13    0.46
  -4   4   2    2.64    0.45
  -4  -4   1    5.19    0.57
  -4  -4   1    5.86    0.52
   4  -4  -1    5.95    0.71
   4   4  -1    5.82    0.50
   4   4   0   59.11    1.54
   4  -4   0   58.96    1.98
  -4   4  -1    6.48    0.60
   4  -4   1    6.60    0.48
   4   4   1    6.10    0.59
   4  -4   2  653.72    8.14
  -4   4  -2  682.14    6.70
   4  -4   2  674.94    6.20
   4   4   2  664.26    7.17
   4  -4   3    2.28    0.63
   4   4   3    2.08    0.58
  -4   4  -3    2.43    0.39
   4  -4   4  436.50    6.30
  -4  -4  -4  424.29    4.56
   4  -4   4  430.54    6.65
   4   4   4  418.08    6.19
   4  -4   5    5.55    0.66
   4  -4   5    5.84    0.94
   4   4   5    5.22    0.83
   4  -4   6    4.84    0.83
   4  -4   6    4.93    0.64
   4   4   6    5.23    0.83
   4   4   7   35.61    1.51
   4  -4   7   37.21    1.54
   4   4   8  115.90    2.13
   4   4   8  107.16    1.94
  -4   5   8    0.87    0.28
  -4   5   8    0.38    0.31
  -4   5   7    5.31    0.57
  -4   5   7    4.66    0.61
  -4  -5   6    4.07    0.45
  -4  -5   6    3.79    0.62
  -4   5   6    3.37    0.61
  -4   5   5  539.15    6.45
  -4   5   4   11.83    0.76
  -4   5   4   11.92    1.02
  -4   5   4   12.16    0.89
  -4  -5   3  902.91    7.88
  -4  -5   3  882.70    9.38
  -4   5   3  873.72    8.65
  -4   5   3  877.68    8.74
  -4  -5   2    7.08    0.60
  -4  -5   2    7.33    0.79
  -4   5   2    6.66    0.91
  -4  -5   1  159.10    2.71
  -4   5   1  155.03    3.65
  -4   5   0   57.10    1.67
   4  -5   0   55.84    1.35
  -4  -5   0   57.51    1.55
  -4   5   0   57.92    2.17
   4   5   0   52.29    1.62
  -4  -5  -1   52.87    1.59
  -4   5  -1   49.85    1.55
   4  -5   1   50.11    1.23
   4  -5   1   53.06    1.86
   4   5   1   53.91    1.69
  -4  -5  -2  275.09    3.90
  -4   5  -2  273.91    3.77
   4  -5   2  274.67    4.77
   4   5   2  268.32    4.19
  -4  -5  -3  418.59    4.88
   4  -5   3  424.70    6.35
   4   5   4  276.90    4.35
   4  -5   4  274.38    5.01
   4  -5   4  271.83    3.75
   4  -5   5    3.16    0.53
   4  -5   5    3.65    0.75
   4   5   6   17.42    1.00
   4  -5   6   15.97    1.08
   4   5   7  462.95    4.83
   4   5   7  460.41    5.20
  -4   6   7    6.37    0.40
  -4   6   6   79.50    1.57
  -4  -6   6   79.88    1.66
  -4  -6   5  138.86    2.63
  -4   6   5  142.62    2.34
  -4   6   4  802.03    7.52
  -4  -6   4  782.00    8.29
  -4   6   3  110.22    2.29
  -4  -6   3  113.76    2.61
  -4   6   2    3.21    0.78
  -4   6   2    4.28    0.67
  -4  -6   2    3.80    0.66
  -4   6   1    2.99    0.73
  -4  -6   1    2.82    0.53
  -4  -6   1    3.03    0.56
   4  -6  -1    4.10    0.53
  -4   6   0   14.93    1.18
  -4  -6   0   14.43    0.90
  -4   6   0   15.38    0.99
  -4   6  -1    5.04    0.64
  -4  -6  -1    5.73    0.65
  -4   6  -1    5.00    0.77
  -4   6  -2  147.27    2.51
   4  -6   2  136.01    3.07
  -4   6  -3    1.17    0.35
   4  -6   3    0.77    0.56
   4  -6   4  213.93    3.86
   4   6   5   11.03    0.80
   4   6   6   11.18    0.64
   4  -6   6   12.19    0.63
   4  -7  -5   60.99    1.00
  -4  -7   5   58.51    1.00
   4  -7  -4    6.34    0.44
   4  -7  -3  173.48    2.20
  -4   7   3  173.12    2.35
  -4   7   2   24.91    0.96
   4  -7  -2   25.25    0.81
   4  -7  -1    9.07    0.54
  -4   7   0   25.90    1.01
   4  -7   1  330.18    4.36
  -4   7  -1  342.66    3.93
   4  -7   2  209.51    3.33
  -4   7  -2  199.60    2.60
  -4   7  -3  423.94    4.06
   4  -7   3  495.51    5.32
   4  -7   4  129.91    2.20
   4   8  -1    0.79    0.27
  -4   8   0   77.66    1.18
   4   8   0   65.53    1.28
  -4   8  -1   11.63    0.42
  -5   0  10   54.86    1.34
  -5   0   9    0.28    0.34
  -5   0   9    0.06    0.48
  -5   0   8  598.25    8.17
  -5   0   8  599.12    6.38
  -5   0   8  574.51    7.17
  -5   0   8  600.01    7.24
  -5   0   7   -0.05    0.57
  -5   0   7    0.49    0.50
  -5   0   7   -0.03    0.35
  -5   0   7   -0.11    0.59
  -5   0   7    0.33    0.33
  -5   0   7    0.27    0.54
  -5   0   6 1139.55   10.26
  -5   0   6 1080.30   11.88
  -5   0   6 1098.86   10.20
  -5   0   6 1119.35   11.97
  -5   0   6 1085.50   10.74
  -5   0   6 1061.54   10.69
  -5   0   6 1128.51    9.81
  -5   0   5    0.36    0.44
  -5   0   5    0.02    0.39
  -5   0   5    0.43    0.39
  -5   0   4 5102.25   39.26
  -5   0   3    0.15    0.29
  -5   0   3    1.25    0.14
   5   0  -2 1764.25   13.04
  -5   0   2 1881.95   14.33
   5   0  -1    0.19    0.10
  -5   0   1   -0.01    0.14
   5   0   1    0.24    0.12
  -5   0  -1    0.12    0.11
  -5   0  -2    6.56    0.26
   5   0   3    0.04    0.22
   5   0   4 1214.52   10.20
   5   0   4 1208.32   12.06
   5   0   5    0.32    0.31
   5   0   5   -0.18    0.51
   5   0   5    0.28    0.50
   5   0   6  212.78    4.53
   5   0   6  220.05    4.77
   5   0   7   -0.03    0.62
   5   0   7    0.06    0.58
   5   0   8  639.38    8.04
   5   0   8  618.06    7.25
   5   0   9    0.01    0.41
  -5  -1  10   12.95    0.93
  -5   1  10    9.41    0.70
  -5   1   9   32.93    1.10
  -5  -1   9   28.56    1.20
  -5   1   9   25.49    1.17
  -5  -1   9   26.17    1.17
  -5   1   9   31.64    1.27
  -5   1   8    2.98    0.56
  -5   1   8    3.38    0.65
  -5   1   8    3.15    0.69
  -5   1   8    3.00    0.69
  -5  -1   8    3.94    0.81
  -5  -1   8    2.37    0.65
  -5   1   8    2.97    0.74
  -5  -1   8    2.87    0.68
  -5  -1   8    4.01    0.50
  -5   1   8    2.69    0.49
  -5   1   7  335.30    4.83
  -5   1   7  336.84    5.07
  -5  -1   7  330.55    5.66
  -5  -1   7  334.51    5.00
  -5   1   7  331.93    4.47
  -5  -1   7  341.87    5.07
  -5   1   7  349.07    5.82
  -5   1   7  338.96    5.09
  -5  -1   7  348.89    4.17
  -5  -1   6    0.11    0.41
  -5  -1   6    0.91    0.56
  -5  -1   6    0.94    0.54
  -5   1   6    3.28    0.69
  -5  -1   6    0.12    0.49
  -5   1   6    2.63    0.72
  -5  -1   6    0.23    0.35
  -5   1   6    0.41    0.40
  -5   1   6    0.16    0.38
  -5   1   6    0.18    0.45
  -5  -1   5    5.22    0.59
  -5  -1   5    6.88    0.79
  -5   1   5    7.38    0.81
  -5   1   5    5.59    0.58
  -5   1   5    5.74    0.59
  -5   1   5    7.40    0.79
  -5  -1   5    7.85    0.80
  -5   1   4    0.78    0.24
  -5  -1   4    0.58    0.37
  -5   1   4    0.93    0.43
  -5  -1   3  307.87    3.95
   5  -1  -3  296.30    2.79
  -5   1   3  303.85    3.93
  -5  -1   2    4.43    0.39
  -5   1   2    4.83    0.43
  -5  -1   2    4.11    0.22
   5  -1  -1 2747.58   20.46
   5  -1   0   35.96    0.86
  -5  -1   0   38.93    0.65
   5  -1   1 2223.99   17.12
  -5  -1  -1 2248.02   16.46
  -5  -1  -2  136.90    1.46
  -5  -1  -3 5875.30   42.18
   5  -1   4   60.18    2.00
   5   1   4   58.26    1.28
   5   1   4   56.96    1.99
   5   1   5  391.01    4.45
   5   1   5  377.65    6.17
   5  -1   5  382.04    6.01
   5   1   5  373.42    6.05
   5  -1   5  382.00    4.89
   5  -1   6   10.90    1.12
   5   1   6   10.76    1.13
   5   1   6   11.10    1.11
   5  -1   6   10.59    1.10
   5  -1   7  295.53    4.62
   5   1   7  285.99    5.23
   5   1   7  293.48    5.50
   5  -1   8    7.03    0.88
   5   1   8    5.99    0.87
   5   1   8    6.58    0.80
   5  -1   9  224.60    3.19
   5   1   9  214.25    3.17
  -5   2  10   73.41    1.14
  -5  -2   9    1.09    0.41
  -5   2   9    0.92    0.44
  -5   2   9    1.36    0.36
  -5   2   9    1.41    0.43
  -5   2   8  368.43    4.90
  -5   2   8  364.41    4.81
  -5  -2   8  335.86    4.82
  -5   2   8  332.67    4.88
  -5  -2   8  363.63    4.79
  -5   2   8  345.73    4.91
  -5   2   8  367.50    4.75
  -5   2   7   35.93    1.58
  -5   2   7   37.11    1.79
  -5  -2   7   39.16    1.49
  -5   2   7   38.56    1.52
  -5   2   7   37.06    1.46
  -5  -2   7   35.78    1.74
  -5  -2   6  499.77    6.15
  -5   2   6  495.56    6.03
  -5   2   6  506.97    6.96
  -5  -2   6  502.75    5.47
  -5   2   6  502.91    6.13
  -5  -2   6  499.30    6.87
  -5   2   6  503.22    6.38
  -5  -2   6  492.86    6.00
  -5  -2   5  237.04    3.32
  -5   2   5  238.34    4.19
  -5  -2   5  242.50    3.50
  -5  -2   5  223.09    3.50
  -5  -2   5  230.10    4.07
  -5  -2   5  225.96    4.01
  -5   2   5  232.51    4.13
  -5  -2   5  234.46    2.80
  -5   2   5  235.40    3.44
  -5   2   5  230.66    3.28
  -5  -2   4 4640.30   36.74
  -5  -2   4 4839.90   34.76
  -5   2   4 4709.11   36.93
  -5   2   4 4813.57   36.28
   5  -2  -3  303.37    3.42
  -5  -2   3  298.86    2.84
  -5   2   3  325.00    4.13
  -5  -2   3  317.98    4.05
   5  -2  -2  659.05    6.44
  -5  -2   2  665.67    5.56
  -5  -2   2  678.56    6.43
  -5   2   1  152.61    2.03
  -5  -2   1  155.29    2.02
  -5  -2   0 2062.87   15.57
   5  -2   1   38.63    1.16
  -5  -2  -1   41.74    0.86
  -5  -2  -2  975.82    7.88
   5  -2   3   33.53    1.20
  -5  -2  -3   34.26    0.75
   5  -2   4  169.08    3.10
   5  -2   4  171.72    3.44
   5  -2   4  161.73    2.75
   5   2   4  167.39    3.46
   5  -2   4  171.50    3.48
   5   2   4  178.07    3.59
   5   2   5    1.17    0.33
   5  -2   5    0.99    0.55
   5   2   5    0.79    0.56
   5  -2   5    0.70    0.49
   5  -2   5    0.61    0.50
   5   2   5    1.02    0.55
   5  -2   6  177.84    4.01
   5  -2   6  172.72    3.87
   5  -2   6  175.14    3.55
   5   2   6  168.30    3.92
   5   2   6  173.73    4.05
   5  -2   7    8.89    0.94
   5   2   8   56.07    1.93
   5  -2   8   60.22    1.83
   5   2   8   57.46    1.56
   5   2   8   61.18    1.89
   5   2   9   18.58    0.75
   5   2   9   17.27    0.66
  -5   3   9    2.75    0.45
  -5   3   9    3.20    0.41
  -5   3   8   13.81    0.88
  -5   3   8   14.08    0.95
  -5   3   7  192.51    3.03
  -5  -3   7  203.72    3.08
  -5   3   6    1.08    0.52
  -5   3   6    1.54    0.58
  -5  -3   6    1.18    0.36
  -5  -3   6    1.70    0.51
  -5  -3   6    1.30    0.51
  -5  -3   6    1.27    0.54
  -5  -3   6    1.30    0.44
  -5   3   5   21.64    1.17
  -5  -3   5   17.49    0.85
  -5  -3   5   18.31    0.72
  -5   3   5   19.82    1.11
  -5  -3   5   18.36    1.07
  -5  -3   5   19.31    1.03
  -5  -3   5   18.93    1.03
  -5   3   5   19.43    1.02
  -5   3   4    0.48    0.41
  -5   3   4    0.80    0.41
  -5  -3   4    2.10    0.55
  -5  -3   4    0.63    0.41
  -5  -3   4    0.94    0.22
  -5  -3   4    0.51    0.35
  -5   3   4    1.37    0.41
  -5  -3   3  194.67    2.24
  -5  -3   3  191.30    2.87
  -5   3   3  187.11    2.89
  -5  -3   2   22.12    0.69
  -5  -3   2   21.00    0.76
   5  -3  -2   20.41    0.97
   5  -3  -1 1477.96   13.16
  -5  -3   1 1488.20   11.73
   5   3  -1 1467.56   11.78
   5  -3   0  134.60    2.75
  -5  -3   0  134.77    1.99
   5   3   0  128.58    2.01
  -5  -3  -1 2308.68   17.90
   5  -3   1 2339.49   19.56
   5   3   1 2292.54   18.21
   5  -3   2  482.51    6.10
  -5  -3  -2  468.50    4.68
   5  -3   3  639.83    6.97
  -5  -3  -3  637.93    5.90
   5   3   3  632.55    7.05
  -5   3  -3  648.88    5.92
   5  -3   4  321.74    5.01
   5  -3   4  320.34    4.23
   5  -3   5  378.21    5.53
   5  -3   5  364.51    5.04
   5  -3   5  372.82    5.42
   5  -3   6   69.39    2.10
   5  -3   6   69.24    2.48
   5   3   6   72.41    2.58
   5  -3   7  379.68    4.96
   5   3   7  370.17    5.08
   5   3   8   10.07    0.82
   5   3   8   10.01    0.73
  -5   4   9    0.43    0.26
  -5   4   8  236.30    3.21
  -5   4   7   79.78    2.06
  -5   4   6  167.69    3.32
  -5  -4   6  163.64    2.49
  -5   4   6  163.15    3.22
  -5  -4   6  172.38    3.15
  -5   4   5  389.30    5.37
  -5   4   5  398.37    5.35
  -5  -4   5  390.59    5.33
  -5   4   4 1264.33   10.84
  -5   4   4 1269.40   11.74
  -5   4   4 1231.25   11.73
  -5   4   4 1264.59   12.76
  -5  -4   3  422.35    4.24
  -5   4   3  423.08    4.83
  -5   4   3  428.56    5.07
  -5  -4   3  413.45    5.31
  -5   4   3  418.94    6.06
   5  -4  -2  172.62    3.38
  -5  -4   2  177.38    2.46
  -5  -4   2  172.56    2.98
  -5   4   2  180.50    3.70
   5  -4  -1  171.27    3.48
  -5  -4   1  167.96    2.50
  -5  -4   1  171.68    2.79
   5   4  -1  166.66    2.50
  -5  -4   0  466.89    4.94
  -5   4   0  455.77    5.06
  -5  -4   0  465.77    4.90
   5  -4   0  441.88    4.53
   5  -4   0  456.21    6.26
   5   4   0  438.46    5.06
  -5  -4  -1   43.60    1.26
   5  -4   1   44.25    1.11
  -5   4  -1   44.78    1.33
   5  -4   1   42.61    1.80
   5   4   1   39.29    1.30
   5  -4   2   25.99    1.44
  -5   4  -2   25.38    0.96
  -5  -4  -2   26.41    1.00
  -5   4  -3   30.62    1.00
  -5  -4  -3   30.21    1.02
   5  -4   3   30.16    1.56
   5   4   3   27.39    1.36
   5  -4   4  211.67    4.21
   5  -4   4  205.38    3.32
   5   4   4  200.68    4.08
   5   4   5    2.51    0.76
   5  -4   5    2.65    0.58
   5  -4   5    1.47    0.69
   5   4   6  104.46    2.85
   5  -4   6   95.07    2.27
   5  -4   7    5.62    0.72
   5   4   7    5.81    0.70
   5   4   8  107.93    1.93
   5   4   8  109.17    1.80
  -5   5   8   18.25    0.68
  -5   5   8   16.08    0.52
  -5   5   7  114.80    1.90
  -5   5   7  116.75    2.19
  -5   5   6    0.72    0.47
  -5   5   6    0.09    0.43
  -5  -5   6    0.66    0.46
  -5  -5   6    0.38    0.34
  -5   5   5   13.47    0.92
  -5   5   4    2.01    0.62
  -5   5   4    1.91    0.43
  -5  -5   4    2.18    0.63
  -5   5   4    1.53    0.52
  -5   5   3   42.35    1.41
  -5  -5   3   43.71    1.13
  -5  -5   3   43.17    1.65
  -5   5   3   41.49    1.35
  -5  -5   2    3.52    0.49
  -5   5   2    1.70    0.52
  -5  -5   2    2.24    0.59
  -5   5   2    2.23    0.71
  -5  -5   1  162.87    2.64
  -5  -5   1  165.75    2.94
  -5   5   1  171.83    3.92
   5  -5   0  127.86    3.38
  -5   5   0  131.53    2.54
   5  -5   0  123.29    2.09
  -5  -5   0  128.22    2.32
   5  -5   1   36.89    1.86
  -5   5  -1   31.45    1.25
  -5  -5  -1   34.68    1.24
   5  -5   1   33.46    1.05
   5  -5   1   32.47    1.49
   5   5   1   39.53    1.40
  -5   5  -2  385.14    4.62
  -5  -5  -2  385.73    4.63
   5  -5   2  384.57    5.86
  -5  -5  -3 1253.78   10.92
   5  -5   3 1264.76   13.16
  -5   5  -3 1235.24   10.77
   5  -5   4  235.55    3.49
   5  -5   4  240.87    4.63
   5   5   4  236.76    3.94
   5   5   5    5.00    0.68
   5  -5   5    3.37    0.75
   5  -5   5    3.00    0.51
   5   5   6  106.27    2.24
   5  -5   6  104.12    2.53
   5   5   7   19.41    0.89
   5   5   7   21.18    0.75
  -5   6   6   19.26    0.75
  -5  -6   5  302.95    3.60
  -5   6   5  316.21    3.71
  -5  -6   5  311.37    4.14
  -5   6   4  238.24    3.02
  -5   6   4  242.84    3.17
  -5   6   3  284.53    3.77
  -5  -6   3  289.94    4.25
  -5   6   2    9.08    0.78
  -5  -6   2    8.58    0.78
  -5  -6   1   79.36    1.79
  -5  -6   1   77.83    1.88
   5  -6  -1   74.29    1.62
  -5   6   1   72.64    2.55
  -5  -6   0  108.51    2.19
   5  -6   0  104.99    1.87
  -5   6   0  106.34    3.05
  -5   6  -1    9.00    0.69
  -5   6  -2   15.09    0.78
   5  -6   2   16.13    1.09
  -5   6  -3   25.43    0.88
   5  -6   3   29.44    1.44
   5  -6   4  145.36    3.04
   5   6   5    0.57    0.44
   5  -6   6   42.66    1.01
   5   6   6   41.04    1.02
  -5  -7   5    7.12    0.36
   5  -7  -5    7.90    0.38
  -5  -7   4    5.81    0.45
   5  -7  -4    5.70    0.42
  -5  -7   3   76.08    1.49
  -5   7   3   74.56    1.40
   5  -7  -3   72.50    1.32
   5  -7  -2   11.60    0.55
  -5   7   2    1.21    0.37
   5  -7  -1  116.97    1.78
  -5   7   0   42.83    1.19
  -5  -7   0   37.10    0.97
  -5   7  -1   21.30    0.83
   5  -7   1   21.07    1.02
  -5   7  -2  228.16    2.74
  -5   7  -3   18.58    0.56
   5  -7   3   16.20    0.88
   5  -7   4  156.14    2.34
   5   8  -1   21.81    0.61
  -5   8   0   22.44    0.59
   5   8   0   19.69    0.66
  -6   0  10   10.18    0.93
  -6   0   9    0.32    0.34
  -6   0   9    0.18    0.44
  -6   0   9   -0.02    0.49
  -6   0   8  181.90    2.95
  -6   0   8  207.85    3.66
  -6   0   8  181.08    3.62
  -6   0   8  215.10    4.43
  -6   0   7    0.38    0.47
  -6   0   7    0.05    0.31
  -6   0   7   -0.25    0.60
  -6   0   7   -0.16    0.59
  -6   0   7    0.09    0.51
  -6   0   6  635.57    6.61
  -6   0   6  653.51    8.44
  -6   0   6  628.14    7.11
  -6   0   6  651.62    8.50
  -6   0   6  640.19    6.28
  -6   0   5   -0.02    0.42
  -6   0   5    0.25    0.44
  -6   0   5    0.22    0.35
  -6   0   4 3296.46   26.61
  -6   0   3    0.29    0.33
   6   0  -2 2467.44   18.02
   6   0  -1    0.06    0.10
  -6   0   1    0.33    0.16
   6   0   0    8.91    0.38
  -6   0   0    9.28    0.33
   6   0   1    0.04    0.14
  -6   0  -1    0.15    0.13
  -6   0  -2   13.84    0.42
   6   0   3    0.06    0.23
   6   0   4    6.94    0.52
   6   0   4    5.92    0.74
   6   0   5   -0.07    0.34
   6   0   5    0.62    0.58
   6   0   5    0.35    0.58
   6   0   6   14.06    1.32
   6   0   6   14.44    1.26
   6   0   7   -0.06    0.57
   6   0   8    4.33    0.80
   6   0   8    1.43    0.50
   6   0   9    0.25    0.38
  -6   1  10    4.62    0.44
  -6   1   9   99.74    2.12
  -6   1   9   94.64    2.23
  -6  -1   9  101.75    2.14
  -6  -1   9   96.58    2.24
  -6   1   9  101.06    1.91
  -6   1   8    3.55    0.68
  -6  -1   8    3.53    0.64
  -6   1   8    3.40    0.49
  -6   1   8    4.16    0.80
  -6  -1   8    3.31    0.71
  -6   1   8    3.30    0.74
  -6  -1   8    3.66    0.78
  -6   1   7   29.82    1.41
  -6  -1   7   33.89    1.79
  -6  -1   7   30.96    1.42
  -6   1   7   32.38    1.79
  -6  -1   7   32.64    1.11
  -6  -1   7   30.93    1.48
  -6   1   7   34.06    1.32
  -6  -1   6    4.71    0.81
  -6   1   6    4.37    0.58
  -6   1   6    5.08    0.67
  -6   1   6    6.09    0.88
  -6   1   6    5.13    0.58
  -6  -1   6    4.73    0.78
  -6  -1   6    5.05    0.66
  -6   1   6    4.25    0.40
  -6   1   6    5.70    0.82
  -6  -1   6    4.86    0.52
  -6  -1   5  157.86    2.33
  -6   1   5  151.54    2.71
  -6  -1   5  157.82    2.86
  -6  -1   5  165.38    3.48
  -6   1   5  148.96    2.54
  -6   1   5  147.88    2.69
  -6  -1   5  157.85    3.28
  -6   1   5  171.76    3.62
  -6   1   5  166.91    3.43
  -6   1   4    0.32    0.22
  -6   1   4    0.10    0.40
  -6  -1   3   27.52    1.13
  -6  -1   3   25.65    0.62
  -6  -1   2    2.69    0.21
  -6  -1   2    2.99    0.38
  -6   1   2    2.87    0.38
   6  -1  -1   41.42    0.93
  -6  -1   1   51.14    0.79
   6  -1   0    1.08    0.22
  -6  -1   0    1.20    0.16
   6  -1   1  315.29    3.47
  -6  -1  -1  320.55    2.86
  -6  -1  -2   13.20    0.39
  -6  -1  -3  847.67    6.62
   6  -1   3  835.69    7.88
   6   1   4   10.52    0.61
   6  -1   4   12.83    0.80
   6   1   4   10.02    0.93
   6  -1   4   10.78    0.75
   6  -1   4    9.73    0.91
   6  -1   5  282.49    4.17
   6   1   5  285.24    3.69
   6  -1   5  283.01    4.47
   6  -1   5  295.86    5.38
   6   1   5  284.97    5.32
   6  -1   5  283.22    5.22
   6   1   5  271.67    5.19
   6   1   6    2.13    0.69
   6   1   6    1.80    0.71
   6  -1   6    1.43    0.64
   6  -1   6    1.57    0.68
   6  -1   7    0.37    0.50
   6   1   7    1.94    0.72
   6   1   7    1.10    0.63
   6   1   8   -0.06    0.63
   6  -1   8   -0.04    0.61
   6   1   8   -0.13    0.48
   6  -1   9   27.84    0.95
   6   1   9   25.76    0.95
  -6   2   9    2.41    0.51
  -6  -2   9    3.90    0.64
  -6   2   9    3.58    0.65
  -6   2   9    2.30    0.38
  -6   2   8   26.47    1.15
  -6  -2   8   25.89    1.16
  -6   2   8   26.06    1.19
  -6   2   8   26.74    1.35
  -6   2   7   27.27    1.33
  -6   2   7   27.05    1.29
  -6   2   7   27.38    1.24
  -6   2   7   29.00    1.62
  -6  -2   7   28.26    1.57
  -6  -2   7   29.11    1.27
  -6  -2   7   25.08    1.34
  -6   2   7   27.59    1.25
  -6   2   7   27.84    0.85
  -6   2   6  409.19    5.49
  -6  -2   6  405.57    5.15
  -6  -2   6  425.83    4.77
  -6  -2   6  411.62    4.15
  -6   2   6  427.72    6.36
  -6  -2   6  413.16    5.48
  -6  -2   6  417.09    6.19
  -6   2   6  406.98    5.25
  -6   2   6  393.52    5.15
  -6   2   6  409.72    6.29
  -6  -2   6  411.74    6.17
  -6  -2   5  109.30    2.09
  -6  -2   5  102.88    2.70
  -6  -2   5  100.92    2.27
  -6   2   5  109.73    2.82
  -6   2   5  109.42    2.14
  -6  -2   5  106.64    1.74
  -6  -2   5  102.60    2.69
  -6  -2   5  105.30    2.12
  -6  -2   5  100.17    1.65
  -6   2   5   95.73    1.92
  -6   2   5  104.91    2.78
  -6  -2   4 2161.66   16.21
  -6   2   4 2139.81   17.56
  -6   2   4 2161.24   17.46
  -6   2   4 2155.15   18.37
  -6   2   4 2162.94   17.70
  -6   2   3  123.63    2.43
  -6  -2   3  120.19    2.36
  -6  -2   3  120.11    1.52
   6  -2  -3  117.82    1.97
   6  -2  -2  240.77    3.17
  -6   2   2  248.74    3.23
  -6  -2   2  250.07    2.51
  -6  -2   1   56.96    1.25
  -6   2   1   56.68    1.27
   6  -2   0   65.00    1.54
  -6  -2   0   75.85    1.19
   6  -2   1   59.75    1.50
  -6  -2  -1   65.20    1.10
  -6  -2  -2   44.77    0.89
   6  -2   3   28.10    1.17
  -6  -2  -3   28.65    0.68
   6  -2   4   12.34    1.01
   6   2   4   10.61    0.98
   6   2   5    2.68    0.70
   6  -2   5    2.17    0.62
   6  -2   5    2.31    0.65
   6   2   5    1.99    0.66
   6   2   5    3.28    0.46
   6  -2   6    3.94    0.72
   6   2   6    3.27    0.78
   6  -2   6    3.07    0.73
   6   2   6    2.72    0.71
   6  -2   6    3.47    0.73
   6  -2   7    0.93    0.58
   6   2   8    2.27    0.57
   6  -2   8    3.36    0.60
   6   2   8    1.96    0.58
  -6   3   9  198.66    2.58
  -6   3   9  203.40    2.52
  -6   3   8   33.81    1.28
  -6   3   8   32.58    1.24
  -6  -3   7   11.41    0.79
  -6   3   7   10.24    0.77
  -6  -3   6   12.39    0.91
  -6  -3   6   13.72    0.69
  -6   3   6   15.22    1.03
  -6  -3   6   14.83    0.83
  -6  -3   6   12.97    1.01
  -6  -3   6   13.88    0.88
  -6   3   6   13.48    0.96
  -6   3   5  102.22    2.44
  -6  -3   5  109.70    1.81
  -6  -3   5  102.50    2.26
  -6  -3   5  105.31    1.91
  -6  -3   5  103.19    2.31
  -6  -3   5   98.80    2.49
  -6   3   5  105.11    2.40
  -6  -3   5  108.77    2.02
  -6  -3   5   94.81    2.43
  -6   3   5  102.56    2.37
  -6   3   4    2.48    0.55
  -6  -3   4    2.81    0.30
  -6  -3   4    2.86    0.53
  -6   3   4    3.06    0.50
  -6  -3   4    2.46    0.46
  -6  -3   4    2.54    0.50
  -6   3   4    2.48    0.50
   6  -3  -3   11.01    0.74
  -6  -3   3   12.57    0.77
  -6  -3   3   11.22    0.48
  -6   3   3   10.85    0.69
  -6   3   3   11.14    0.68
  -6  -3   3   10.70    0.68
   6  -3  -2    0.68    0.38
  -6  -3   2    0.62    0.25
  -6  -3   2    0.56    0.25
   6  -3  -1  104.53    2.33
  -6  -3   1   58.93    1.23
  -6  -3   0   13.70    0.62
   6  -3   0   13.95    0.92
   6  -3   1  242.29    4.04
  -6  -3  -1  249.41    2.91
   6  -3   2   57.95    1.93
  -6   3  -2   60.33    1.28
  -6  -3  -2   57.37    1.21
  -6   3  -3  839.76    7.37
   6  -3   3  857.84    9.45
   6  -3   4   36.56    1.65
   6  -3   4   33.48    1.46
   6  -3   4   34.25    1.51
   6  -3   5   22.19    1.29
   6   3   5   23.65    0.99
   6  -3   5   21.51    1.25
   6  -3   5   21.60    1.18
   6  -3   6   13.36    1.01
   6   3   6   11.51    1.13
   6  -3   7    2.34    0.61
   6   3   7    7.21    0.91
   6   3   8    2.64    0.53
   6   3   8    1.58    0.41
  -6   4   9    9.97    0.42
  -6   4   8   22.60    0.89
  -6   4   7   43.77    1.51
  -6   4   7   42.24    1.41
  -6  -4   6  170.79    3.10
  -6  -4   6  173.50    2.59
  -6   4   6  168.54    3.16
  -6  -4   5  171.30    3.20
  -6  -4   5  166.89    2.66
  -6  -4   5  173.53    2.47
  -6   4   5  173.65    3.20
  -6   4   4  620.77    5.94
  -6   4   4  611.60    6.76
  -6  -4   4  605.36    5.50
  -6  -4   3  159.35    2.20
  -6   4   3  156.69    2.54
  -6  -4   3  157.80    2.94
  -6   4   3  149.66    2.61
  -6   4   3  148.86    3.50
   6  -4  -2  176.61    3.57
  -6   4   2  181.70    2.81
  -6  -4   2  182.35    2.51
  -6  -4   2  186.20    3.07
  -6   4   2  178.85    2.64
   6  -4  -1   79.09    2.36
  -6   4   1   82.07    1.80
  -6  -4   1   82.34    1.64
  -6  -4   1   83.22    1.82
  -6  -4   0    7.73    0.60
  -6  -4   0    8.78    0.60
   6  -4   1   48.69    1.99
  -6   4  -1   46.59    1.29
  -6  -4  -1   47.46    1.26
   6  -4   1   46.72    1.14
   6  -4   2   67.08    2.38
  -6   4  -2   64.50    1.48
  -6  -4  -2   64.44    1.49
   6  -4   3   47.05    2.01
   6   4   3   42.93    1.74
  -6   4  -3   45.07    1.20
  -6  -4  -3   43.41    1.18
   6  -4   4   21.16    1.36
   6   4   4   16.89    1.23
   6  -4   5    3.26    0.60
   6  -4   5    3.08    0.81
   6   4   5    3.89    0.77
   6  -4   6    1.58    0.52
   6   4   6    2.73    0.65
   6  -4   7    0.93    0.48
   6   4   7    1.39    0.49
   6   4   8    4.51    0.39
  -6   5   8   29.48    0.81
  -6   5   7    4.51    0.44
  -6   5   7    2.15    0.47
  -6   5   6    9.48    0.64
  -6  -5   6    9.61    0.75
  -6  -5   6    8.55    0.56
  -6   5   6    9.76    0.77
  -6  -5   5   53.97    1.25
  -6   5   5   53.21    1.63
  -6  -5   5   51.29    1.41
  -6  -5   4    6.66    0.78
  -6   5   4    6.31    0.66
  -6   5   4    4.95    0.85
  -6  -5   3   26.29    0.89
  -6   5   3   27.54    1.09
  -6  -5   3   26.67    1.27
  -6  -5   2    4.19    0.48
  -6  -5   2    4.44    0.62
  -6   5   2    4.76    0.86
  -6  -5   1   23.72    0.98
  -6  -5   1   24.66    1.10
  -6   5   1   25.13    1.61
   6  -5   0    7.11    0.95
  -6   5   0    7.94    0.70
  -6  -5   0    6.72    0.61
   6  -5   0    7.02    0.59
  -6   5  -1   11.82    0.77
  -6  -5  -1   11.88    0.77
   6  -5   1   12.22    0.69
   6  -5   1   10.72    0.95
   6  -5   2   65.11    2.54
  -6   5  -2   62.77    1.55
  -6  -5  -2   63.21    1.57
   6  -5   2   63.61    2.28
   6  -5   3   50.44    2.17
  -6   5  -3   46.12    1.26
  -6  -5  -3   47.17    1.28
   6  -5   3   49.16    2.09
   6  -5   4   33.59    1.25
   6  -5   4   32.61    1.69
   6   5   5  133.98    2.72
   6  -5   5  125.67    2.43
   6  -5   5  126.77    3.08
   6   5   6    8.11    0.65
   6  -5   6    7.28    0.75
   6   5   7   24.50    0.88
   6  -6  -7   35.43    0.74
  -6  -6   6   18.00    0.58
  -6   6   6   18.86    0.69
  -6  -6   5  118.86    1.96
  -6   6   5  127.38    2.04
  -6  -6   4  118.10    2.42
  -6   6   4  114.53    1.87
  -6   6   3   73.30    1.67
  -6  -6   3   79.79    1.99
  -6   6   2   45.12    1.40
   6  -6  -2   44.47    1.27
  -6  -6   2   46.79    1.50
   6  -6  -1   45.67    1.25
  -6   6   0    7.68    0.68
   6  -6   0    9.81    0.65
  -6   6  -1   13.16    0.77
  -6   6  -2   41.95    1.20
   6  -6   2   47.08    1.71
  -6   6  -3   12.96    0.64
   6  -6   3   14.49    1.03
   6  -6   4   28.05    0.97
   6  -6   4   31.62    1.37
   6   6   5    5.94    0.59
   6  -7  -5   55.92    0.92
  -6  -7   5   54.34    0.89
  -6  -7   4    1.66    0.33
   6  -7  -4    1.48    0.31
  -6   7   3    0.17    0.27
  -6  -7   3   -0.01    0.33
  -6  -7   2    1.07    0.36
  -6   7   2    1.56    0.36
   6  -7  -2    1.16    0.33
  -6  -7   1    1.12    0.35
   6  -7  -1    0.84    0.34
  -6   7   0   11.39    0.64
  -6  -7   0   10.19    0.51
  -6   7  -1   28.55    0.91
  -6   7  -2   28.33    0.81
   6  -7   3   28.65    1.05
  -6   7  -3   23.29    0.60
   6  -7   4   17.21    0.70
  -6   8   0   18.24    0.50
  -7   0  10    2.52    0.41
  -7   0   9    0.14    0.47
  -7   0   9    0.05    0.43
  -7   0   8   54.11    1.78
  -7   0   8   50.69    2.18
  -7   0   8   47.85    1.83
  -7   0   8   53.80    1.48
  -7   0   7   -0.01    0.41
  -7   0   7    0.16    0.33
  -7   0   7    0.70    0.59
  -7   0   7    0.24    0.50
  -7   0   7    0.67    0.67
  -7   0   7   -0.03    0.59
  -7   0   6   11.27    0.85
  -7   0   6   12.69    0.71
  -7   0   6   11.24    1.09
  -7   0   6   11.27    1.10
  -7   0   6   11.35    0.64
  -7   0   5    0.32    0.37
  -7   0   5    0.77    0.53
  -7   0   5    0.12    0.36
  -7   0   5    0.98    0.48
  -7   0   4  802.02    8.78
  -7   0   3   -0.10    0.36
   7   0  -2 1727.69   13.14
  -7   0   2 1823.43   14.50
   7   0  -1    0.00    0.12
  -7   0   1   -0.02    0.15
   7   0   0  704.83    6.02
  -7   0   0  723.42    5.91
   7   0   1    0.08    0.19
  -7   0  -1    0.11    0.17
   7   0   2    0.42    0.23
   7   0   3    0.03    0.22
   7   0   4    5.27    0.51
   7   0   4    7.27    0.73
   7   0   5    0.14    0.37
   7   0   5    0.29    0.56
   7   0   6  104.96    3.23
   7   0   6  108.20    3.44
   7   0   7    0.17    0.56
   7   0   8  157.06    3.31
   7   0   8  152.22    2.82
   7   0   9   -0.21    0.33
  -7   1  10    2.16    0.40
  -7   1   9    3.17    0.56
  -7   1   9    2.66    0.59
  -7  -1   9    2.80    0.54
  -7   1   9    2.59    0.44
  -7   1   8    1.96    0.67
  -7  -1   8    1.94    0.66
  -7  -1   8    2.15    0.72
  -7  -1   8    2.33    0.59
  -7   1   8    2.69    0.59
  -7   1   8    2.30    0.46
  -7   1   8    2.11    0.71
  -7   1   7   19.07    1.04
  -7   1   7   21.50    1.52
  -7  -1   7   17.21    1.08
  -7  -1   7   18.78    1.44
  -7   1   7   22.16    1.19
  -7   1   7   17.01    0.93
  -7  -1   7   22.21    1.50
  -7   1   7   22.26    1.54
  -7  -1   7   19.08    0.87
  -7  -1   6    0.12    0.49
  -7  -1   6    0.26    0.34
  -7   1   6    0.41    0.39
  -7   1   6    0.04    0.48
  -7  -1   6    0.29    0.60
  -7  -1   6    0.43    0.48
  -7   1   6   -0.08    0.67
  -7   1   6   -0.12    0.32
  -7   1   6    0.49    0.47
  -7   1   6    0.96    0.42
  -7  -1   6    0.11    0.52
  -7   1   6    0.03    0.56
  -7  -1   5   73.28    2.33
  -7   1   5   71.56    1.75
  -7   1   5   74.79    1.71
  -7  -1   5   71.75    1.78
  -7  -1   5   70.38    1.27
  -7  -1   5   78.15    1.51
  -7  -1   5   74.96    1.78
  -7   1   5   76.12    1.70
  -7   1   5   70.79    2.35
  -7  -1   5   81.77    1.99
  -7  -1   5   68.35    2.22
  -7   1   5   73.15    2.33
  -7   1   5   74.43    1.79
  -7  -1   5   75.23    1.53
  -7   1   4    8.94    0.83
  -7   1   4    8.29    0.50
  -7  -1   4    8.50    0.78
  -7  -1   3    3.59    0.31
  -7  -1   3    3.46    0.53
  -7   1   3    4.16    0.55
  -7  -1   2   39.47    0.77
  -7  -1   2   35.96    1.17
  -7   1   2   37.02    1.17
   7  -1  -1  117.82    1.82
  -7  -1   1  140.06    1.58
   7  -1   0   62.80    1.27
  -7  -1   0   69.50    1.00
   7  -1   1 1187.69   10.16
  -7  -1  -1 1206.90    9.25
   7  -1   2   14.13    0.70
  -7  -1  -2   13.56    0.43
   7   1   3 1083.90    9.30
  -7  -1  -3 1072.81    8.45
   7   1   4    3.97    0.45
   7  -1   4    4.73    0.61
   7  -1   4    3.79    0.56
   7  -1   4    4.31    0.70
   7   1   4    3.49    0.67
   7  -1   5  327.35    5.90
   7  -1   5  324.40    4.73
   7  -1   5  345.17    5.11
   7   1   5  326.65    5.95
   7   1   5  338.05    4.27
   7   1   5  321.94    5.84
   7  -1   5  346.84    6.04
   7  -1   6    3.33    0.80
   7   1   6    2.46    0.75
   7   1   6    3.09    0.51
   7   1   6    2.88    0.75
   7  -1   6    3.93    0.82
   7   1   7  172.22    3.91
   7  -1   7  183.09    4.03
   7   1   7  186.55    4.14
   7  -1   8    1.43    0.58
   7   1   8    1.66    0.62
   7   1   8    2.01    0.54
   7  -1   9   11.25    0.57
   7   1   9   11.18    0.58
  -7   2   9    7.65    0.72
  -7   2   9    9.67    0.63
  -7   2   8   24.88    1.12
  -7  -2   8   23.07    1.07
  -7   2   8   22.90    1.09
  -7  -2   8   21.82    1.35
  -7   2   8   22.29    1.39
  -7   2   8   22.39    1.27
  -7  -2   8   20.50    1.17
  -7   2   8   22.57    1.03
  -7  -2   7    9.70    0.92
  -7   2   7   11.78    0.91
  -7  -2   7   11.50    0.83
  -7   2   7   11.67    0.83
  -7   2   7   11.79    0.88
  -7  -2   7   11.15    1.09
  -7   2   7   11.42    1.10
  -7   2   7    9.90    0.57
  -7   2   6  303.63    4.50
  -7   2   6  307.12    4.21
  -7  -2   6  302.82    3.59
  -7  -2   6  305.20    5.30
  -7  -2   6  311.40    3.43
  -7   2   6  310.01    5.39
  -7  -2   6  294.65    4.48
  -7   2   6  312.63    4.33
  -7  -2   6  310.58    4.24
  -7   2   6  298.91    4.23
  -7  -2   6  294.08    5.21
  -7   2   6  304.39    5.37
  -7   2   5    1.12    0.34
  -7  -2   5    0.48    0.47
  -7  -2   5    0.31    0.29
  -7  -2   5    0.60    0.47
  -7  -2   5    0.24    0.28
  -7   2   5    0.32    0.50
  -7  -2   5    1.43    0.53
  -7  -2   5    0.20    0.36
  -7   2   5    0.29    0.37
  -7  -2   5    0.38    0.32
  -7   2   5    0.43    0.49
  -7  -2   5    0.57    0.35
  -7  -2   4  198.83    2.33
  -7  -2   4  197.03    2.82
  -7  -2   4  195.04    2.51
  -7  -2   4  202.58    2.49
  -7   2   4  187.53    2.85
  -7  -2   4  185.66    3.48
  -7   2   4  195.62    3.63
  -7   2   4  186.67    3.09
   7  -2  -3    6.88    0.52
  -7  -2   3    7.69    0.39
  -7   2   3    6.25    0.64
  -7  -2   2   78.62    1.21
  -7  -2   2   80.45    1.78
  -7   2   2   78.06    1.80
  -7  -2   1    6.07    0.35
  -7  -2   1    6.44    0.51
  -7   2   1    6.04    0.51
   7  -2   0  540.59    5.96
  -7  -2   0  590.29    5.00
   7  -2   1    2.39    0.43
  -7  -2  -1    2.58    0.27
   7  -2   2   30.75    1.19
  -7  -2  -2   33.15    0.76
   7  -2   3    9.48    0.83
   7  -2   3   10.83    0.80
   7   2   3    9.44    0.84
  -7  -2  -3    9.68    0.42
   7  -2   4    2.02    0.59
   7   2   4    1.10    0.32
   7  -2   4    0.39    0.45
   7   2   4    1.78    0.63
   7  -2   4    0.17    0.39
   7   2   5   15.68    1.27
   7   2   5   18.32    0.89
   7  -2   5   15.58    1.25
   7  -2   5   15.54    1.28
   7   2   5   15.69    1.32
   7   2   6   38.85    1.95
   7  -2   6   40.31    1.87
   7   2   6   35.18    1.82
   7  -2   7   29.86    1.46
   7   2   8   76.43    2.04
   7   2   8   78.99    1.92
  -7   3   9    7.95    0.61
  -7   3   9   10.03    0.56
  -7   3   8    2.56    0.53
  -7   3   8    2.67    0.62
  -7   3   8    2.55    0.51
  -7   3   7  244.70    3.71
  -7   3   7  235.73    4.20
  -7  -3   7  230.20    4.07
  -7  -3   6    5.60    0.48
  -7  -3   6    5.77    0.75
  -7  -3   6    5.71    0.49
  -7  -3   6    6.12    0.63
  -7  -3   6    5.96    0.70
  -7   3   6    6.59    0.73
  -7  -3   5   47.01    1.50
  -7  -3   5   52.68    1.31
  -7  -3   5   50.71    1.26
  -7  -3   5   47.11    1.55
  -7  -3   5   48.46    1.79
  -7   3   5   49.67    1.58
  -7  -3   5   46.64    1.75
  -7   3   5   48.75    1.68
  -7  -3   4   21.49    0.68
  -7  -3   4   20.79    0.94
  -7   3   4   22.35    1.01
  -7  -3   4   22.38    1.00
  -7  -3   4   19.79    1.07
  -7   3   4   21.03    1.20
  -7   3   3    4.83    0.56
   7  -3  -3    4.50    0.55
  -7   3   3    6.15    0.54
  -7  -3   3    5.06    0.37
  -7  -3   3    4.73    0.56
   7  -3  -2   83.93    2.13
  -7  -3   2   90.86    1.46
  -7  -3   2   87.72    1.80
  -7  -3   2   85.61    1.87
   7  -3  -1  287.34    4.40
  -7  -3   1  292.39    3.58
   7  -3   0  293.34    4.53
  -7  -3   0  326.13    3.45
  -7   3  -1  382.31    4.04
  -7  -3  -1  369.21    3.90
   7  -3   2   62.55    2.03
  -7   3  -2   61.86    1.34
  -7  -3  -2   60.39    1.24
   7  -3   3  551.04    7.30
  -7   3  -3  550.21    5.33
  -7  -3  -3  534.67    5.03
   7  -3   4   16.41    1.19
   7  -3   4   14.72    1.08
   7  -3   4   16.29    1.13
   7   3   5  232.64    3.37
   7  -3   5  235.67    3.99
   7  -3   5  223.37    4.12
   7   3   6   21.01    1.45
   7  -3   6   19.17    1.16
   7   3   7  124.81    3.00
   7  -3   7  118.24    2.74
   7   3   8   19.30    0.90
  -7   4   8    5.13    0.51
  -7   4   8    4.20    0.54
  -7   4   7   13.85    0.82
  -7   4   7   13.72    0.87
  -7   4   6   92.96    2.04
  -7  -4   6   87.30    2.09
  -7  -4   6   89.02    1.71
  -7   4   6   90.24    2.21
  -7   4   5    2.88    0.65
  -7  -4   5    2.03    0.41
  -7   4   5    1.60    0.50
  -7  -4   5    2.23    0.54
  -7  -4   5    1.93    0.45
  -7   4   5    1.73    0.52
  -7   4   4  146.53    2.20
  -7  -4   4  147.05    2.04
  -7   4   4  145.63    2.70
  -7   4   4  142.39    3.39
  -7   4   3    2.37    0.70
  -7   4   3    2.98    0.45
  -7   4   3    4.16    0.52
  -7  -4   3    2.84    0.55
   7  -4  -2  152.48    3.36
  -7  -4   2  154.22    2.23
  -7  -4   2  152.77    2.69
  -7   4   2  152.91    2.37
   7  -4  -1   10.52    0.95
  -7   4   1    9.38    0.64
  -7  -4   1    9.67    0.65
   7  -4   0   24.65    1.45
  -7  -4   0   23.24    0.88
   7  -4   0   25.41    0.90
   7  -4   1    7.67    0.92
  -7   4  -1    6.95    0.54
  -7  -4  -1    5.82    0.53
   7  -4   2    3.19    0.77
  -7   4  -2    5.01    0.50
  -7  -4  -2    3.63    0.45
   7  -4   3    6.83    0.92
  -7   4  -3    6.32    0.53
  -7  -4  -3    6.17    0.50
   7   4   4    7.40    0.90
   7  -4   4    6.82    0.91
   7  -4   4    6.40    0.68
   7  -4   5   45.08    1.61
   7  -4   5   45.99    2.06
   7   4   5   49.46    2.01
   7   4   6   23.33    1.31
   7  -4   6   19.73    1.05
   7   4   7   93.38    2.08
   7  -4   7   90.29    2.09
  -7   5   7   31.73    1.05
  -7  -5   6    0.84    0.33
  -7   5   6    1.04    0.44
  -7  -5   5   16.45    0.75
  -7  -5   5   18.68    0.87
  -7   5   5   17.07    0.94
  -7   5   4   11.86    0.66
  -7  -5   4   12.44    0.89
  -7   5   4   11.41    0.77
  -7   5   4   10.43    1.08
  -7  -5   3    5.51    0.68
  -7   5   3    5.70    0.57
  -7  -5   3    4.97    0.48
  -7   5   3    4.81    0.86
  -7   5   2  104.45    2.11
  -7  -5   2  104.89    1.90
  -7  -5   2  104.69    2.29
  -7   5   2  110.65    3.24
   7  -5  -1   47.41    2.09
  -7  -5   1   47.39    1.33
   7  -5   0  166.99    4.06
  -7   5   0  165.89    2.76
  -7  -5   0  169.83    2.66
  -7   5  -1   58.55    1.53
  -7  -5  -1   60.67    1.51
   7  -5   1   58.27    1.43
   7  -5   1   59.72    2.43
   7  -5   1   56.18    2.02
   7  -5   2   61.41    2.46
  -7   5  -2   58.44    1.49
  -7  -5  -2   57.74    1.44
   7  -5   2   56.99    2.17
  -7   5  -3  219.52    2.98
   7  -5   3  234.12    4.61
   7  -5   4   20.00    1.38
   7  -5   4   19.34    0.98
   7  -5   5   63.97    1.69
   7   5   5   67.10    1.80
   7  -5   5   66.31    2.13
   7  -5   6   19.77    1.04
   7   5   6   19.71    0.84
   7  -6  -7   25.43    0.59
  -7  -6   6    0.48    0.23
  -7  -6   5    0.49    0.34
  -7   6   4   84.55    1.51
  -7  -6   4   83.67    1.71
  -7   6   3    0.33    0.34
  -7   6   2   95.26    1.94
   7  -6  -1   15.73    0.78
  -7   6   0    4.23    0.56
   7  -6   0    4.26    0.53
  -7  -6   0    3.72    0.48
  -7   6  -1   15.42    0.80
  -7   6  -2    6.16    0.53
   7  -6   2    6.69    0.74
  -7   6  -3    2.37    0.36
   7  -6   3    2.48    0.42
   7  -6   3    3.05    0.59
   7  -6   4    8.51    0.58
   7  -6   4   11.43    0.85
   7   6   5   38.37    1.14
  -7  -7   5   19.27    0.49
  -7  -7   4    6.68    0.41
   7  -7  -4    6.45    0.41
  -7   7   3   27.96    0.75
  -7  -7   3   27.63    0.81
  -7   7   2   38.85    1.02
  -7  -7   2   38.63    0.97
   7  -7  -2   36.11    0.92
  -7  -7   1    1.21    0.32
  -7   7   0   88.16    1.61
  -7   7  -1    2.41    0.37
  -7   7  -2   16.56    0.58
   7  -7   3   21.29    0.86
  -8   0  10   50.14    1.20
  -8   0   9   -0.02    0.47
  -8   0   9    0.48    0.60
  -8   0   8 1454.59   12.97
  -8   0   8 1440.89   14.87
  -8   0   8 1394.80   13.61
  -8   0   8 1398.43   12.14
  -8   0   7   -0.21    0.66
  -8   0   7    0.21    0.60
  -8   0   7    0.32    0.46
  -8   0   7    0.03    0.57
  -8   0   6  692.69    6.62
  -8   0   6  666.74    6.46
  -8   0   6  673.56    9.05
  -8   0   6  647.37    7.16
  -8   0   6  669.63    9.02
  -8   0   5   -0.01    0.32
  -8   0   5    0.17    0.27
  -8   0   5    0.10    0.52
  -8   0   5    0.13    0.35
  -8   0   5    0.01    0.37
  -8   0   5    0.15    0.28
  -8   0   5   -0.22    0.50
  -8   0   4   23.23    1.27
  -8   0   3   -0.06    0.34
   8   0  -2 1295.31   10.24
  -8   0   2 1369.33   11.59
   8   0  -1   -0.03    0.17
  -8   0   1   -0.09    0.24
   8   0   1    0.75    0.22
  -8   0  -1    0.05    0.19
   8   0   2  330.56    3.77
   8   0   3   -0.04    0.35
   8   0   3    0.42    0.44
   8   0   4   20.91    0.97
   8   0   4   21.28    1.13
   8   0   4   18.64    1.28
   8   0   5    0.28    0.38
   8   0   5    0.92    0.65
   8   0   6 1696.74   15.17
   8   0   6 1731.97   17.84
   8   0   6 1681.91   17.35
   8   0   7   -0.16    0.54
   8   0   8  186.85    3.44
   8   0   8  183.10    2.94
  -8   1  10    4.83    0.46
  -8  -1   9   18.62    1.33
  -8   1   9   18.08    1.35
  -8   1   9    7.07    0.78
  -8  -1   9    8.11    0.75
  -8   1   8    0.52    0.60
  -8   1   8    0.16    0.60
  -8  -1   8    0.24    0.63
  -8  -1   8    0.38    0.49
  -8   1   8    0.34    0.49
  -8   1   7  382.02    4.77
  -8   1   7  395.32    4.24
  -8  -1   7  366.75    5.40
  -8  -1   7  370.58    4.98
  -8   1   7  376.01    5.04
  -8  -1   7  362.19    6.27
  -8   1   7  387.06    6.56
  -8   1   7  386.14    4.69
  -8  -1   7  357.83    6.28
  -8   1   7  372.47    6.45
  -8  -1   6    0.22    0.35
  -8   1   6    1.64    0.49
  -8  -1   6    0.30    0.42
  -8   1   6    0.56    0.35
  -8   1   6    0.41    0.44
  -8  -1   6    0.14    0.66
  -8   1   6    0.26    0.60
  -8  -1   6    0.23    0.56
  -8  -1   6    0.39    0.46
  -8   1   6    0.45    0.42
  -8  -1   6    0.26    0.56
  -8   1   6    0.35    0.59
  -8  -1   5   31.56    1.28
  -8   1   5   25.96    1.00
  -8  -1   5   24.20    0.94
  -8  -1   5   35.66    1.20
  -8   1   5   31.38    1.18
  -8  -1   5   35.08    1.69
  -8  -1   5   26.62    1.14
  -8  -1   5   26.12    0.91
  -8   1   5   24.83    0.98
  -8  -1   5   33.46    1.65
  -8   1   5   28.50    1.53
  -8  -1   5   25.66    0.89
  -8   1   5   26.98    1.52
  -8   1   4    0.16    0.24
  -8   1   4   -0.02    0.40
  -8  -1   4   -0.02    0.41
  -8   1   4    0.06    0.40
  -8  -1   3 1455.98   13.33
  -8   1   3 1434.19   13.39
   8  -1  -2   71.93    1.37
  -8  -1   2   76.38    1.78
  -8   1   2   76.21    1.79
   8  -1   0  163.31    2.36
  -8  -1   0  177.09    1.95
   8  -1   1  514.49    5.23
  -8  -1  -1  488.99    4.32
   8  -1   2   39.61    1.21
  -8  -1  -2   36.92    0.76
   8  -1   3  698.53    7.36
   8  -1   3  752.57    7.27
   8  -1   3  753.40    8.52
   8   1   3  674.09    8.34
   8   1   4    5.79    0.53
   8  -1   4    6.10    0.69
   8  -1   4    5.05    0.67
   8  -1   4    3.99    0.72
   8   1   4    3.75    0.73
   8   1   5    8.43    0.70
   8  -1   5    7.25    0.98
   8  -1   5    7.37    0.99
   8   1   5    6.50    0.99
   8  -1   5    8.67    0.90
   8   1   5    8.49    1.09
   8  -1   6    5.83    0.95
   8   1   6    4.98    0.86
   8   1   6    5.48    0.92
   8  -1   6    4.94    0.85
   8  -1   7  937.70   10.75
   8   1   7  959.46   10.89
   8  -1   8    5.79    0.72
   8   1   8    5.27    0.69
   8   1   8    6.86    0.68
  -8   2   9   23.85    1.11
  -8   2   9   28.02    0.93
  -8   2   8  877.62    8.83
  -8   2   8  816.79    9.61
  -8  -2   8  863.11   10.12
  -8   2   8  873.36   10.31
  -8   2   8  876.73    8.83
  -8  -2   8  856.91    9.30
  -8   2   7   84.11    2.03
  -8   2   7   77.39    2.68
  -8   2   7   84.08    2.04
  -8   2   7   75.95    1.55
  -8  -2   7   79.22    2.65
  -8  -2   7   85.28    2.06
  -8   2   7   76.69    1.98
  -8  -2   7   73.36    2.14
  -8   2   6    5.61    0.68
  -8   2   6   21.68    1.48
  -8  -2   6    4.64    0.45
  -8  -2   6   10.67    1.10
  -8   2   6    4.42    0.62
  -8  -2   6    7.85    0.83
  -8   2   6    4.97    0.63
  -8  -2   6   10.93    1.09
  -8   2   6   21.43    1.44
  -8  -2   6    6.59    0.56
  -8  -2   6    4.55    0.59
  -8   2   5   53.09    1.48
  -8  -2   5   53.60    1.22
  -8  -2   5   47.52    1.89
  -8  -2   5   51.78    1.26
  -8  -2   5   51.07    1.63
  -8  -2   5   47.53    1.90
  -8   2   5   52.37    1.46
  -8   2   5   50.95    2.00
  -8  -2   5   54.03    1.47
  -8   2   5   47.72    1.95
  -8   2   5   48.18    1.39
  -8   2   4 1662.60   14.21
  -8  -2   4 1690.70   13.77
  -8  -2   4 1626.30   16.03
  -8  -2   4 1673.79   13.90
  -8  -2   4 1658.05   13.94
  -8   2   4 1642.58   14.50
  -8   2   4 1640.00   16.29
  -8  -2   4 1606.20   15.91
  -8   2   4 1630.80   16.10
  -8   2   4 1626.07   15.11
   8  -2  -3   49.39    1.40
  -8  -2   3   52.42    1.03
  -8  -2   3   49.21    1.65
  -8   2   3   49.92    1.70
  -8  -2   2   17.25    0.57
  -8  -2   2   16.55    0.90
  -8  -2   1  110.63    1.55
   8  -2   0 2388.45   20.19
  -8  -2   0 2541.50   18.74
   8  -2   1   28.66    1.14
  -8  -2  -1   28.34    0.71
   8  -2   2  229.42    3.66
  -8  -2  -2  227.72    2.48
   8  -2   3    0.47    0.43
  -8   2  -3    0.03    0.31
  -8  -2  -3    0.14    0.20
   8   2   3   -0.04    0.44
   8   2   4  136.89    2.35
   8  -2   4  142.18    3.14
   8  -2   4  141.59    2.79
   8  -2   4  142.53    3.46
   8   2   4  135.68    3.46
   8  -2   5   22.01    1.47
   8   2   5   24.59    1.07
   8  -2   5   24.33    1.33
   8   2   5   24.09    1.56
   8  -2   5   24.44    1.57
   8   2   5   22.30    1.59
   8   2   6 1862.14   18.15
   8  -2   6 1906.59   18.03
   8  -2   7   53.45    1.84
   8   2   7   48.58    1.96
   8  -2   8   23.84    0.94
   8   2   8   23.88    0.98
  -8   3   9  125.67    2.19
  -8   3   9  167.87    2.09
  -8   3   8    2.24    0.51
  -8   3   8    1.46    0.60
  -8   3   8    1.68    0.46
  -8  -3   7  567.04    7.16
  -8   3   7  590.46    7.36
  -8   3   6    9.37    0.77
  -8  -3   6    6.14    0.81
  -8  -3   6    8.62    0.58
  -8  -3   6    8.79    0.57
  -8   3   6    8.64    0.76
  -8  -3   6    7.08    0.72
  -8   3   5  497.60    5.48
  -8  -3   5  488.06    5.02
  -8  -3   5  485.06    5.60
  -8  -3   5  506.10    5.22
  -8  -3   5  477.89    6.47
  -8  -3   5  471.18    5.66
  -8   3   5  483.36    5.76
  -8  -3   5  466.62    6.48
  -8   3   5  462.98    6.05
  -8   3   4   24.05    0.94
  -8  -3   4   24.95    0.78
  -8  -3   4   25.31    1.06
  -8  -3   4   26.73    0.95
  -8  -3   4   24.30    1.24
  -8  -3   4   24.33    0.99
  -8   3   4   25.27    1.07
  -8  -3   4   23.97    1.23
  -8   3   4   24.32    1.30
   8  -3  -3   55.25    1.69
  -8   3   3   57.86    1.25
  -8   3   3   57.27    1.45
  -8  -3   3   61.71    1.21
  -8  -3   3   57.75    1.53
   8  -3  -2  293.00    4.54
  -8   3   2  298.12    3.41
  -8  -3   2  308.70    3.78
  -8  -3   2  313.91    3.32
  -8   3   2  316.30    3.57
  -8  -3   2  304.88    4.18
  -8   3   2  299.37    4.19
  -8   3   1 4140.22   30.60
  -8  -3   1 4130.46   31.29
  -8   3   1 4071.17   31.32
  -8   3   0  507.08    5.03
  -8  -3   0  495.37    4.80
  -8   3  -1  637.28    6.03
   8  -3   1  649.53    5.93
  -8   3  -2  172.17    2.46
  -8  -3  -2  169.91    2.23
   8  -3   3   94.29    2.77
  -8   3  -3   98.02    1.78
   8  -3   3   92.70    2.44
   8  -3   4   38.61    1.67
   8  -3   4   37.46    1.69
   8   3   5    1.97    0.43
   8  -3   5    0.98    0.52
   8   3   5    0.81    0.52
   8   3   6   22.17    1.42
   8  -3   6   22.49    1.22
   8  -3   7 1081.70   10.76
   8   3   7 1154.85   11.31
   8   3   8   31.32    1.00
  -8   4   8  528.42    5.32
  -8   4   8  557.73    4.99
  -8   4   7  184.83    2.68
  -8   4   7  192.58    3.02
  -8   4   6   12.20    0.76
  -8  -4   6    7.86    0.56
  -8  -4   6   10.63    0.61
  -8   4   6    7.55    0.74
  -8   4   5   62.62    1.52
  -8  -4   5   61.34    1.76
  -8   4   5   62.88    1.78
  -8  -4   5   62.48    1.52
  -8   4   5   58.43    2.06
  -8   4   4  137.04    2.10
  -8  -4   4  133.54    2.00
  -8  -4   4  134.53    2.67
  -8   4   4  137.13    2.59
  -8   4   4  128.04    3.30
  -8   4   3   88.57    1.73
  -8  -4   3   89.61    2.10
  -8   4   3   91.23    1.92
  -8  -4   3   96.29    1.65
  -8   4   3   88.28    2.81
   8  -4  -2   18.71    1.23
  -8   4   2   20.55    0.87
  -8  -4   2   27.71    1.10
  -8   4   2   23.44    0.90
  -8  -4   2   23.62    0.84
   8  -4  -1  102.86    2.93
  -8   4   1   97.00    1.89
   8  -4  -1  100.84    1.80
   8  -4   0 1700.45   16.98
  -8   4   0 1727.95   14.25
  -8  -4   0 1734.89   14.00
   8  -4   0 1744.71   14.00
   8  -4   1   77.32    2.62
  -8   4  -1   76.47    1.65
  -8  -4  -1   75.15    1.54
   8  -4   1   77.79    1.58
   8  -4   2    9.91    1.09
  -8  -4  -2    8.07    0.55
   8  -4   3    1.12    0.63
  -8   4  -3    0.34    0.33
  -8  -4  -3    0.96    0.31
   8  -4   4   46.11    1.99
   8  -4   4   45.91    1.57
   8  -4   5   65.14    1.88
   8   4   5   70.01    2.31
   8  -4   5   65.16    2.37
   8  -4   6 1080.97   10.39
   8   4   6 1149.97   11.19
   8   4   7  141.11    2.38
   8  -4   7  138.14    2.42
  -8   5   7  173.46    2.47
  -8  -5   6   10.84    0.57
  -8   5   6   11.69    0.73
  -8  -5   5   60.93    1.48
  -8  -5   5   59.47    1.38
  -8   5   5   57.89    1.56
  -8   5   4   18.02    0.78
  -8  -5   4   19.17    0.92
  -8  -5   4   18.64    1.02
  -8   5   4   18.16    0.89
  -8   5   3  411.10    4.59
  -8  -5   3  402.55    4.29
  -8  -5   3  403.24    5.15
  -8   5   3  394.69    4.60
  -8   5   3  408.69    6.60
  -8   5   2  212.60    3.09
   8  -5  -2  210.89    2.97
  -8  -5   2  218.13    2.88
   8  -5  -1 1464.26   15.63
   8  -5  -1 1478.70   12.48
   8  -5   0  518.78    7.85
  -8   5   0  508.96    5.56
  -8  -5   0  518.70    5.39
  -8  -5   0  514.08    5.17
   8  -5   1   41.75    2.08
  -8   5  -1   41.35    1.28
   8  -5   1   36.78    1.67
   8  -5   2  118.35    3.48
  -8   5  -2  115.33    2.09
  -8  -5  -2  112.36    1.98
   8  -5   2  119.61    3.13
  -8   5  -3   90.79    1.72
   8  -5   3   98.84    2.88
   8  -5   4   29.83    1.20
   8  -5   4   33.07    1.64
   8   5   5   11.71    0.76
   8  -5   5   12.95    0.79
   8  -5   5   10.93    0.93
   8   5   6   38.90    0.99
   8  -5   6   43.19    1.36
  -8  -6   6   10.78    0.44
   8  -6  -6   13.58    0.56
   8  -6  -5   60.29    1.27
   8  -6  -4   22.51    0.86
  -8  -6   4   23.11    0.89
  -8   6   3   33.01    1.03
   8  -6  -3   33.69    1.07
  -8  -6   3   33.64    1.08
  -8   6   2    3.79    0.51
  -8  -6   2    2.95    0.51
  -8  -6   1   38.43    1.12
  -8   6   0  809.62    7.74
   8  -6   0  807.76    7.48
  -8   6  -1   94.16    1.85
  -8   6  -2   13.05    0.67
   8  -6   2   12.44    0.89
  -8   6  -3    0.42    0.28
   8  -6   3    0.32    0.32
   8  -6   3    0.14    0.45
   8  -6   4    1.20    0.36
   8  -6   4    1.55    0.46
   8   6   5   97.02    1.66
  -8  -7   4    4.17    0.32
  -8   7   3    0.79    0.25
  -8  -7   3    1.33    0.29
  -8  -7   3    0.29    0.28
   8  -7  -3    0.96    0.30
  -8   7   2  155.00    2.08
   8  -7  -2  150.57    1.98
  -8  -7   2  153.62    1.98
  -8  -7   1  264.29    2.75
  -8   7   0  240.29    2.85
  -8   7  -1    0.48    0.28
  -8   7  -2   57.52    1.04
   8  -7   3    2.16    0.37
  -9   0  10  253.71    3.02
  -9   0   9    0.25    0.55
  -9   0   9    0.25    0.49
  -9   0   8  529.37    7.68
  -9   0   8  516.79    6.65
  -9   0   7   -0.14    0.50
  -9   0   7    0.70    0.76
  -9   0   7    0.39    0.42
  -9   0   7    0.16    0.64
  -9   0   6   79.59    1.96
  -9   0   6   80.53    2.87
  -9   0   6   69.10    1.61
  -9   0   6   75.23    2.68
  -9   0   6   70.76    1.65
  -9   0   5    0.37    0.31
  -9   0   5    0.17    0.43
  -9   0   5    0.02    0.30
  -9   0   5    0.22    0.60
  -9   0   5   -0.03    0.34
  -9   0   5    0.40    0.54
  -9   0   4 1559.12   14.01
  -9   0   4 1595.03   12.83
  -9   0   4 1603.61   15.44
  -9   0   4 1585.42   15.42
  -9   0   4 1620.96   12.88
  -9   0   3   -0.02    0.40
   9   0  -2 5566.64   40.59
   9   0  -1    0.08    0.21
   9   0   0 3498.99   26.24
   9   0   1    0.18    0.25
   9   0   2  315.39    3.75
  -9   0  -3   -0.11    0.44
   9   0   3    0.04    0.37
   9   0   3    0.13    0.43
   9   0   4   99.19    2.22
   9   0   4   96.44    2.42
   9   0   5    0.40    0.41
   9   0   5   -0.13    0.60
   9   0   6  439.43    7.12
   9   0   7    0.02    0.52
   9   0   8    4.40    0.64
  -9   1  10    0.45    0.32
  -9   1   9   20.49    1.09
  -9  -1   8   29.54    1.43
  -9   1   8   28.14    1.40
  -9  -1   8   18.47    1.34
  -9   1   8   19.52    1.40
  -9   1   8   17.64    1.21
  -9  -1   8   17.24    1.14
  -9   1   8   19.64    0.93
  -9   1   7  375.84    4.65
  -9  -1   7  387.16    5.03
  -9  -1   7  377.15    6.51
  -9   1   7  384.10    6.61
  -9   1   7  368.43    4.54
  -9  -1   7  377.48    5.43
  -9   1   7  382.69    5.01
  -9  -1   7  359.27    6.46
  -9   1   7  370.13    6.54
  -9   1   7  379.86    4.32
  -9   1   6    4.43    0.58
  -9   1   6    3.67    0.46
  -9   1   6    4.16    0.54
  -9  -1   6    3.99    0.88
  -9   1   6    3.51    0.82
  -9  -1   6    3.91    0.69
  -9  -1   6    3.49    0.60
  -9   1   6    4.13    0.60
  -9  -1   6    3.46    0.61
  -9  -1   6    3.52    0.81
  -9   1   6    2.86    0.76
  -9   1   5   32.16    1.08
  -9  -1   5   33.09    1.74
  -9   1   5   35.39    1.81
  -9  -1   5   33.12    1.33
  -9  -1   5   29.50    1.03
  -9   1   5   34.75    1.16
  -9  -1   5   31.94    1.17
  -9  -1   5   32.52    1.71
  -9   1   5   31.55    1.68
  -9   1   5   34.35    1.20
  -9   1   4    2.08    0.38
  -9  -1   4    4.30    0.79
  -9   1   4    3.81    0.72
  -9  -1   4    2.68    0.61
  -9  -1   4    1.81    0.31
  -9  -1   4    1.99    0.40
  -9   1   4    1.48    0.61
  -9  -1   4    2.09    0.36
  -9  -1   4    2.15    0.59
  -9   1   4    2.40    0.59
  -9  -1   3  134.43    2.77
  -9   1   3  141.07    2.84
   9   1  -2   16.22    0.49
   9  -1  -2   14.56    0.65
  -9  -1   2   14.59    0.85
  -9   1   2   16.00    0.88
   9  -1   0   38.16    1.13
  -9  -1   0   43.74    0.89
   9  -1   1  175.61    2.71
  -9  -1  -1  174.15    2.05
   9  -1   2    3.39    0.46
  -9  -1  -2    2.69    0.29
   9  -1   2    3.26    0.55
   9   1   2    2.99    0.56
   9  -1   3    0.73    0.36
   9   1   3    2.12    0.61
   9   1   4    0.08    0.34
   9  -1   4   -0.13    0.41
   9  -1   4    0.17    0.48
   9  -1   4    0.36    0.56
   9   1   4    0.35    0.54
   9   1   5  299.98    4.22
   9  -1   5  286.02    4.60
   9  -1   5  284.43    5.56
   9  -1   5  302.46    4.81
   9   1   5  272.77    5.56
   9  -1   5  290.16    5.70
   9   1   5  281.16    5.69
   9   1   6    0.03    0.59
   9  -1   6    0.45    0.58
   9   1   7   31.02    1.55
   9  -1   7   31.24    1.57
   9  -1   8    0.64    0.44
   9   1   8    0.57    0.45
   9   1   8    0.35    0.35
  -9   2   9   64.90    1.32
  -9   2   9   59.71    1.65
  -9  -2   8 2329.31   20.30
  -9   2   8 2300.01   20.47
  -9   2   8 2235.19   19.74
  -9  -2   8 2263.56   19.10
  -9   2   8 2290.91   18.35
  -9   2   7   26.27    1.13
  -9   2   7   25.51    0.92
  -9  -2   7   26.03    1.60
  -9   2   7   26.67    1.64
  -9   2   7   24.90    1.14
  -9  -2   7   24.62    1.27
  -9  -2   7   24.03    1.54
  -9   2   7   24.87    1.59
  -9   2   6    7.05    0.68
  -9  -2   6    7.84    1.12
  -9   2   6    7.84    1.10
  -9  -2   6    3.06    0.55
  -9  -2   6    6.35    0.96
  -9   2   6    3.32    0.84
  -9  -2   6    7.58    0.81
  -9  -2   6    7.08    0.95
  -9  -2   6    3.58    0.51
  -9   2   6    3.36    0.80
  -9   2   5   14.41    0.81
  -9  -2   5   14.61    0.74
  -9  -2   5   15.29    1.18
  -9   2   5   16.73    1.26
  -9  -2   5   13.01    0.90
  -9  -2   5   13.96    0.66
  -9  -2   5   13.53    1.10
  -9   2   5   14.27    1.14
  -9   2   4   29.60    0.94
  -9  -2   4   26.03    0.84
  -9  -2   4   24.01    0.80
  -9   2   4   19.41    1.28
  -9  -2   4   20.54    1.29
  -9   2   4   22.00    0.92
  -9  -2   4   18.98    0.91
  -9  -2   4   19.66    1.22
  -9   2   4   18.71    1.22
  -9  -2   4   23.05    0.83
   9  -2  -3   22.97    1.01
  -9  -2   3   26.07    0.78
  -9  -2   3   24.91    0.79
  -9   2   3   24.61    0.91
  -9  -2   3   25.64    1.26
  -9   2   3   24.54    1.27
  -9  -2   2   37.33    0.87
  -9  -2   2   23.13    1.08
  -9  -2   1   64.92    1.16
   9  -2   0  650.86    7.23
  -9  -2   0  689.92    5.88
  -9   2  -1   50.24    1.13
  -9  -2  -1   48.19    0.98
  -9   2  -2  155.42    2.31
   9  -2   2  157.01    3.14
  -9   2  -3   -0.03    0.35
  -9  -2  -3    0.14    0.21
   9  -2   3   -0.11    0.46
   9   2   3    0.78    0.52
   9   2   4  267.61    3.71
   9  -2   4  263.41    4.56
   9  -2   4  256.49    4.03
   9  -2   4  261.98    4.96
   9   2   4  253.38    5.02
   9   2   5   12.76    1.26
   9   2   5   14.16    0.86
   9  -2   5   13.90    1.06
   9  -2   5   12.85    1.20
   9   2   5   12.37    1.20
   9  -2   5   13.92    1.28
   9  -2   6  803.41    9.52
   9   2   6  787.53    9.65
   9  -2   7   13.31    0.94
   9   2   7   14.12    1.07
   9   2   8   89.77    1.61
  -9   3   9  517.96    5.31
  -9   3   8   30.88    1.07
  -9   3   8   29.96    0.99
  -9   3   7  901.60    8.10
  -9  -3   7  889.59    9.67
  -9   3   7  900.21    9.83
  -9   3   6   31.69    1.17
  -9  -3   6   33.78    1.09
  -9  -3   6   30.26    1.53
  -9  -3   6   32.21    0.99
  -9   3   6   31.63    1.26
  -9  -3   6   29.47    1.23
  -9   3   5   27.41    1.05
  -9  -3   5   28.16    0.98
  -9  -3   5   27.15    0.97
  -9  -3   5   25.92    1.42
  -9   3   5   26.80    1.16
  -9  -3   5   23.78    1.09
  -9  -3   5   26.14    1.44
  -9   3   4    0.98    0.52
  -9  -3   4    1.52    0.35
  -9  -3   4    1.47    0.38
  -9  -3   4    0.94    0.49
  -9   3   4    1.51    0.42
  -9  -3   4    0.85    0.44
  -9   3   3  373.67    3.93
  -9  -3   3  370.04    4.07
  -9   3   3  368.13    4.30
  -9  -3   3  364.53    5.13
  -9  -3   3  367.51    3.86
   9  -3  -2  185.65    3.63
  -9   3   2  196.16    2.58
  -9  -3   2  188.75    2.56
  -9   3   2  202.28    2.67
  -9  -3   2  193.65    2.44
  -9  -3   2  193.28    3.30
  -9   3   2  184.64    3.31
   9  -3  -1 1350.61   13.84
  -9   3   1 1489.26   11.98
  -9  -3   1 1478.09   11.76
  -9  -3   1 1512.40   12.98
   9  -3  -1 1500.99   11.81
  -9   3   1 1423.91   12.92
  -9  -3   1 1414.53   11.72
  -9   3   0  223.86    2.89
  -9  -3   0  226.60    2.61
   9  -3   0  231.69    2.80
   9  -3   1    2.55    0.41
  -9  -3  -1    0.94    0.31
  -9   3  -2    2.61    0.40
  -9  -3  -2    2.90    0.35
   9  -3   3  330.64    5.59
  -9   3  -3  322.87    3.85
   9  -3   3  314.68    4.98
   9  -3   4    2.32    0.70
   9   3   4    1.66    0.41
   9  -3   4    2.23    0.54
   9  -3   4    2.78    0.64
   9  -3   4    1.76    0.60
   9  -3   5  828.50    9.19
   9   3   5  799.77    9.33
   9   3   6    6.66    0.89
   9  -3   7   25.45    1.10
   9   3   7   28.73    1.28
  -9   4   8  693.72    7.08
  -9   4   8  751.23    6.27
  -9   4   7  136.32    2.46
  -9   4   7  129.90    2.02
  -9   4   6    1.68    0.44
  -9  -4   6    4.24    0.46
  -9  -4   6    4.09    0.46
  -9   4   6    1.16    0.47
  -9  -4   5   23.85    0.92
  -9  -4   5   24.40    0.96
  -9   4   5   22.55    1.06
  -9   4   5   22.37    1.30
  -9   4   4   28.75    0.92
  -9  -4   4   31.39    0.95
  -9   4   4   26.89    1.12
  -9   4   4   29.51    1.62
  -9   4   3    9.37    0.60
  -9  -4   3    9.44    0.67
  -9   4   3    9.07    0.67
  -9  -4   3    9.57    0.58
  -9   4   3    9.44    1.05
  -9   4   2  581.85    5.85
  -9  -4   2  574.71    5.76
  -9  -4   2  590.76    5.62
  -9  -4   1  117.89    1.97
   9  -4  -1  123.70    2.04
  -9   4   0  474.14    5.17
  -9  -4   0  477.60    4.77
  -9  -4   0  471.81    4.94
   9  -4   1   87.30    2.88
  -9   4  -1   82.81    1.73
  -9  -4  -1   82.89    1.63
   9  -4   2    8.78    1.04
  -9   4  -2    1.94    0.43
   9  -4   3    0.23    0.58
  -9   4  -3    0.35    0.36
  -9  -4  -3    0.44    0.28
   9   4   4   27.27    1.48
   9  -4   5   72.13    1.98
   9  -4   5   75.35    2.48
   9   4   5   75.53    2.32
   9   4   6  516.26    6.19
   9  -4   7   42.52    1.15
   9   4   7   46.66    1.15
   9   4   7   45.27    1.16
  -9   5   7   67.89    1.16
  -9  -5   6   89.81    1.54
  -9   5   6   92.05    1.81
  -9  -5   5   56.07    1.36
  -9  -5   5   56.25    1.30
  -9   5   5   57.47    1.47
  -9   5   4    2.09    0.40
  -9  -5   4    2.12    0.47
  -9  -5   3  394.28    4.61
  -9   5   3  385.88    6.53
  -9   5   2  221.22    3.13
  -9  -5   2  212.86    3.03
   9  -5  -2  212.82    3.00
  -9  -5   2  220.16    2.91
   9  -5  -1 1892.65   18.89
  -9  -5   1 1934.48   15.56
  -9  -5   1 1910.11   15.49
   9  -5  -1 1957.74   15.62
   9  -5   0  148.01    3.91
  -9   5   0  147.07    2.49
  -9  -5   0  152.05    2.21
   9  -5   0  142.35    2.33
  -9  -5   0  150.08    2.37
   9  -5   1   23.44    1.60
  -9   5  -1   23.68    0.95
  -9  -5  -1   21.95    0.86
   9  -5   1   20.62    1.26
  -9   5  -2   16.28    0.79
   9  -5   2   16.38    1.23
  -9   5  -3   72.02    1.53
   9  -5   3   79.53    2.52
   9  -5   4    6.57    0.63
   9  -5   4    7.25    0.86
   9  -5   5   96.76    1.95
   9  -5   5   96.31    2.31
   9  -5   6    4.85    0.50
   9  -6  -6   20.37    0.62
   9  -6  -5    3.26    0.43
  -9  -6   4  101.84    1.75
   9  -6  -4  103.97    1.75
  -9   6   3    4.99    0.47
  -9  -6   3    5.84    0.53
   9  -6  -3    4.59    0.51
  -9   6   2  849.47    7.73
  -9  -6   2  834.66    7.55
   9  -6  -2  827.90    7.59
  -9  -6   1   78.63    1.53
  -9   6   0  225.79    3.06
  -9   6  -1   58.62    1.39
  -9   6  -2   22.00    0.80
  -9   6  -3    1.95    0.34
   9  -6   3    1.11    0.36
   9  -6   3    0.88    0.45
   9  -6   4    0.52    0.30
   9  -6   4    1.04    0.38
  -9  -7   4    0.56    0.21
  -9  -7   4    0.32    0.20
  -9  -7   3    0.67    0.28
  -9  -7   3    0.74    0.24
  -9   7   2  135.23    1.82
  -9  -7   2  131.50    1.67
  -9  -7   1  195.62    2.05
  -9   7   0  134.54    1.87
  -9   7  -1   27.79    0.76
  -9   7  -2    0.91    0.25
 -10   0  10    9.83    0.54
 -10   0   9   -0.04    0.50
 -10   0   9    0.19    0.49
 -10   0   8  581.07    8.19
 -10   0   7    0.22    0.53
 -10   0   7   -0.10    0.71
 -10   0   7    0.04    0.62
 -10   0   7    0.78    0.69
 -10   0   7    0.03    0.64
 -10   0   6 1400.95   15.46
 -10   0   6 1428.68   12.44
 -10   0   6 1441.79   12.36
 -10   0   5    0.29    0.32
 -10   0   5   -0.11    0.49
 -10   0   5    0.85    0.69
 -10   0   5   -0.02    0.36
 -10   0   5    0.73    0.71
 -10   0   5    0.32    0.59
 -10   0   4  625.89    7.08
 -10   0   4  656.27    6.06
 -10   0   4  603.73    6.33
 -10   0   4  640.49    8.24
 -10   0   4  601.28    8.09
 -10   0   4  663.75    5.96
 -10   0   3    0.26    0.42
  10   0  -2 2287.92   17.63
 -10   0   2 2305.95   19.30
  10   0  -1   -0.02    0.20
  10   0   0 1727.37   13.83
  10   0   1    0.26    0.25
  10   0   2  428.50    4.84
  10   0   2  416.89    4.77
  10   0   2  433.12    5.91
 -10   0  -2  434.09    5.19
 -10   0  -3   -0.23    0.56
  10   0   3    0.01    0.38
  10   0   3    0.02    0.49
  10   0   4   14.02    1.01
  10   0   4   10.23    1.12
  10   0   5    0.10    0.47
  10   0   5    0.19    0.63
  10   0   6  129.25    3.52
  10   0   7   -0.11    0.50
  10   0   8   65.28    1.62
 -10   1  10    1.22    0.32
 -10   1   9    8.10    0.77
 -10  -1   9    7.15    0.66
 -10   1   8    0.56    0.41
 -10  -1   8    0.39    0.62
 -10   1   8    0.13    0.59
 -10   1   8    0.69    0.57
 -10  -1   8   -0.12    0.62
 -10   1   7  890.14    8.61
 -10  -1   7  889.49   11.41
 -10   1   7  904.15   11.54
 -10  -1   7  875.70    9.78
 -10  -1   7  849.65   11.32
 -10   1   7  876.50   11.46
 -10   1   7  891.85    8.78
 -10   1   6   25.15    1.69
 -10  -1   6   48.31    2.16
 -10   1   6   46.27    2.10
 -10  -1   6   24.82    1.30
 -10  -1   6   25.05    1.70
 -10  -1   6   23.64    1.25
 -10  -1   6   22.52    1.54
 -10   1   6   22.20    1.53
 -10   1   6   24.92    0.95
 -10   1   6   24.77    1.01
 -10   1   5  167.11    2.45
 -10  -1   5  165.21    2.82
 -10  -1   5  166.64    2.66
 -10  -1   5  176.57    4.18
 -10   1   5  178.37    4.23
 -10   1   5  170.82    2.70
 -10  -1   5  169.92    3.11
 -10  -1   5  173.06    4.10
 -10   1   5  172.32    4.12
 -10   1   5  167.93    2.55
 -10  -1   4    3.28    0.43
 -10   1   4    3.19    0.61
 -10  -1   4    3.27    0.72
 -10   1   4    3.17    0.74
 -10  -1   4    3.58    0.70
 -10   1   4    4.11    0.74
 -10  -1   4    3.66    0.52
 -10   1   4    3.78    0.43
 -10  -1   3  170.50    2.54
 -10  -1   3  176.77    2.39
 -10   1   3  177.28    3.12
 -10  -1   3  169.67    3.40
  10   1  -2   10.11    0.46
  10  -1  -2    8.93    0.58
 -10  -1   2   10.25    0.77
 -10   1   2    8.88    0.74
  10   1  -1  553.75    5.08
 -10  -1   1  579.59    5.18
  10   1   0    0.39    0.21
  10  -1   0    0.36    0.29
 -10  -1   0    0.62    0.25
  10  -1   1   97.69    2.04
 -10  -1  -1   67.21    1.33
 -10  -1  -1  114.03    2.46
 -10   1  -1   66.47    1.51
  10   1   2    6.86    0.53
  10  -1   2    8.58    0.68
 -10  -1  -2    6.52    0.43
  10  -1   2    6.74    0.75
  10   1   2    6.25    0.73
 -10   1  -2    6.20    0.58
  10  -1   3 1027.90    9.68
  10  -1   3 1011.46   11.22
 -10   1  -3 1018.47    9.55
  10   1   4    5.31    0.58
  10  -1   4    5.80    0.74
  10  -1   4    5.44    0.85
  10  -1   4    5.35    0.75
  10   1   4    3.77    0.79
  10   1   5  193.23    3.41
  10  -1   5  176.53    3.55
  10  -1   5  186.71    3.71
  10   1   5  160.54    4.21
  10  -1   5  177.24    4.40
  10  -1   5  178.90    4.34
  10   1   5  169.24    4.35
  10  -1   6   -0.13    0.60
  10   1   6    0.13    0.58
  10   1   7   13.06    1.02
  10  -1   7   13.99    1.03
  10   1   7   15.15    1.08
  10   1   8    4.52    0.44
  10  -1   8    4.11    0.50
  10   1   8    3.91    0.50
 -10   2   9    4.01    0.58
 -10  -2   8   59.85    2.08
 -10   2   8   56.47    2.06
 -10   2   8   49.52    1.79
 -10  -2   8   53.62    1.63
 -10   2   8   61.88    1.46
 -10   2   7    7.14    0.64
 -10   2   7    6.39    0.56
 -10  -2   7    7.26    0.97
 -10   2   7    6.98    1.01
 -10   2   7    6.62    0.66
 -10  -2   7    6.36    0.77
 -10  -2   6    6.92    0.74
 -10  -2   6    9.48    0.71
 -10   2   6    6.70    1.02
 -10  -2   6    8.99    0.85
 -10  -2   6    7.10    1.00
 -10   2   6    7.26    1.03
 -10  -2   6    6.53    0.99
 -10   2   5    4.68    0.54
 -10  -2   5    4.69    0.45
 -10   2   5    4.74    0.85
 -10  -2   5    4.93    0.53
 -10   2   5    4.33    0.56
 -10  -2   5    4.31    0.82
 -10  -2   5    4.59    0.66
 -10  -2   5    3.74    0.78
 -10   2   5    3.12    0.76
 -10   2   4  582.03    5.76
 -10  -2   4  614.17    5.87
 -10  -2   4  613.01    7.85
 -10   2   4  601.88    7.93
 -10   2   4  602.15    6.25
 -10  -2   4  610.29    5.73
 -10  -2   4  604.13    7.86
 -10   2   4  604.85    7.97
 -10  -2   4  600.99    5.87
 -10  -2   3    1.02    0.32
 -10  -2   3    0.31    0.29
 -10  -2   3    0.32    0.25
 -10   2   3    0.35    0.30
 -10  -2   3    0.14    0.45
 -10   2   3   -0.02    0.45
 -10  -2   2  447.08    4.26
 -10  -2   2  447.27    5.71
 -10   2   1   19.28    0.70
 -10  -2   1   18.07    0.61
 -10   2   0 1403.55   11.24
 -10  -2   0 1370.03   10.99
  10  -2   1    1.44    0.44
 -10   2  -1    1.06    0.31
 -10   2  -2   73.62    1.60
  10  -2   2   73.18    2.12
 -10  -2  -2   72.02    1.30
  10  -2   2   70.67    2.15
  10   2   2   68.84    2.20
 -10   2  -3    0.42    0.38
  10  -2   3    0.42    0.41
  10  -2   3   -0.28    0.63
  10   2   3    0.74    0.60
  10   2   4  426.54    5.11
  10  -2   4  427.72    6.26
  10  -2   4  405.43    5.45
  10  -2   4  404.26    6.55
  10   2   4  405.81    6.70
  10  -2   5    9.21    0.92
  10   2   5    8.21    1.04
  10  -2   5    8.82    1.01
  10  -2   6  205.33    4.01
  10   2   6  198.04    4.05
  10   2   7    0.09    0.47
  10   2   8    1.09    0.28
 -10   3   9  142.22    2.22
 -10   3   8   56.03    1.75
 -10   3   8   63.57    1.34
 -10   3   7    4.37    0.48
 -10   3   7    4.44    0.54
 -10   3   6   40.94    1.23
 -10  -3   6   40.74    1.13
 -10  -3   6   38.81    1.73
 -10   3   6   41.55    1.42
 -10  -3   6   39.16    1.21
 -10   3   5  492.34    5.17
 -10  -3   5  487.00    5.09
 -10  -3   5  503.73    5.27
 -10  -3   5  497.51    6.88
 -10   3   5  493.63    5.66
 -10  -3   5  484.27    5.40
 -10  -3   5  474.30    6.81
 -10  -3   4    7.17    0.54
 -10  -3   4    5.76    0.80
 -10   3   4    6.30    0.62
 -10  -3   4    6.51    0.55
 -10  -3   4    5.14    0.74
 -10   3   4    6.88    0.85
 -10   3   3   24.86    0.85
 -10  -3   3   19.57    1.18
 -10  -3   3   23.67    0.88
 -10   3   3   21.94    0.92
 -10  -3   3   18.57    1.15
  10  -3  -2    2.76    0.62
 -10   3   2    3.20    0.40
 -10  -3   2    3.72    0.42
 -10  -3   2    3.87    0.41
 -10  -3   2    3.70    0.59
 -10   3   1  665.09    6.33
 -10  -3   1  667.09    6.14
  10  -3  -1  684.87    6.18
 -10  -3   1  673.64    7.35
 -10  -3   1  677.52    6.10
 -10   3   0    0.26    0.29
 -10  -3   0    0.72    0.29
 -10  -3   0    1.18    0.28
  10  -3   0    0.49    0.34
 -10   3  -1  773.72    7.23
 -10  -3  -1  771.30    6.85
 -10   3  -2    6.20    0.56
  10  -3   2    5.22    0.73
 -10  -3  -2    7.28    0.49
 -10   3  -3 1013.35    9.29
  10  -3   3 1016.52   10.95
  10  -3   4   28.22    1.62
  10   3   4   29.27    1.16
  10  -3   4   28.74    1.29
  10  -3   4   24.87    1.42
  10   3   4   23.57    1.44
  10  -3   5  111.65    2.71
  10   3   5  111.75    2.83
  10   3   6    6.85    0.84
  10   3   7  240.76    3.50
  10  -3   7  222.08    3.16
 -10   4   8   26.35    1.02
 -10   4   7    0.24    0.32
 -10   4   7    2.31    0.37
 -10  -4   6  131.76    2.14
 -10   4   6  129.88    2.45
 -10  -4   6  128.97    2.04
 -10   4   6  126.62    1.97
 -10  -4   5    0.21    0.34
 -10   4   5    0.81    0.47
 -10  -4   5    0.20    0.33
 -10   4   4  258.93    3.11
 -10  -4   4  265.83    3.30
 -10  -4   4  260.02    3.41
 -10  -4   4  270.19    3.46
 -10   4   4  260.25    3.65
 -10   4   3    0.11    0.32
 -10  -4   3    0.31    0.32
 -10  -4   3    0.38    0.36
  10  -4  -2    4.19    0.79
 -10   4   2    1.91    0.42
 -10  -4   2    1.36    0.41
 -10  -4   2   28.82    0.94
  10  -4  -2   23.40    0.89
  10  -4  -1   17.69    1.33
 -10  -4   1   18.42    0.77
  10  -4  -1   17.66    0.79
  10  -4   0   18.46    1.39
 -10   4   0   20.79    0.88
  10  -4   0   18.18    0.80
 -10  -4   0   17.47    0.76
 -10  -4   0   21.53    0.74
  10  -4   1    6.31    0.98
 -10   4  -1    5.44    0.54
 -10  -4  -1    5.07    0.46
 -10   4  -2   98.09    1.89
 -10  -4  -2   80.31    1.56
 -10   4  -3    2.49    0.46
  10  -4   3    2.56    0.77
  10   4   4   41.87    1.74
  10  -4   5   13.06    1.10
  10   4   5   16.59    1.08
  10   4   6    1.77    0.47
  10  -5  -7  734.51    6.04
 -10   5   7  711.89    6.07
 -10  -5   6   47.54    1.07
 -10  -5   5    2.83    0.44
 -10   5   4   17.32    0.70
 -10  -5   4   16.68    0.82
 -10   5   3  176.42    2.60
 -10  -5   3  180.81    2.68
  10  -5  -3  177.60    2.62
 -10   5   2   38.04    1.19
 -10  -5   2   38.90    1.16
 -10  -5   2   38.26    1.12
  10  -5  -2   38.34    1.16
  10  -5  -1  422.25    6.83
 -10  -5   1  422.12    4.56
  10  -5   0    4.68    0.87
 -10   5   0    4.66    0.54
  10  -5   0    4.02    0.54
 -10  -5   0    4.79    0.42
 -10  -5   0    4.28    0.46
 -10   5  -1   23.21    0.95
 -10   5  -2   19.53    0.83
  10  -5   2   20.19    1.29
 -10   5  -3  114.69    1.98
  10  -5   3  122.40    3.03
  10  -5   4    8.68    0.67
  10  -5   4    9.60    0.90
  10  -5   5  251.92    3.26
  10  -5   5  262.12    3.78
  10  -6  -6  234.18    2.35
  10  -6  -5    0.02    0.33
 -10  -6   4  165.58    2.20
 -10  -6   4  166.82    2.26
  10  -6  -4  162.50    2.23
 -10   6   3    6.49    0.49
 -10  -6   3    6.96    0.50
  10  -6  -3    7.24    0.55
 -10   6   2   78.21    1.57
 -10  -6   2   78.66    1.48
  10  -6  -2   75.90    1.48
  10  -6  -1   26.47    0.90
 -10  -6   1   27.38    0.81
 -10   6   0   41.69    1.16
 -10   6  -1    9.79    0.59
 -10   6  -2   66.32    1.36
  10  -6   3    8.40    0.56
  10  -6   3   10.05    0.67
 -10   6  -3    9.42    0.50
  10  -6   4    4.31    0.40
 -10  -7   3    0.57    0.20
 -10   7   2   30.20    0.75
 -10  -7   2   30.61    0.65
 -10  -7   2   29.76    0.75
 -10  -7   1   66.99    1.13
 -10   7   0    3.91    0.37
 -10  -7   0    4.38    0.33
 -10   7  -1   70.94    1.19
 -11   0   9    0.21    0.49
 -11   0   8  207.72    4.48
 -11   0   8  206.52    3.68
 -11   0   7   -0.63    0.58
 -11   0   7   -0.13    0.65
 -11   0   7    0.08    0.60
 -11   0   7    0.17    0.63
 -11   0   6 1236.09   14.13
 -11   0   6 1254.99   11.10
 -11   0   5   -0.04    0.53
 -11   0   5    0.42    0.44
 -11   0   5   -0.09    0.69
 -11   0   5   -0.03    0.64
 -11   0   4 1619.95   16.38
 -11   0   4 1663.74   16.43
 -11   0   3   -0.09    0.34
 -11   0   3   -0.04    0.30
 -11   0   3   -0.04    0.43
  11   0  -2   15.68    0.66
 -11   0   2   23.63    1.28
 -11   0   2   17.14    0.72
 -11   0   2   21.72    1.15
  11   0  -1    0.14    0.24
 -11   0   1    0.10    0.43
  11   0   0  384.21    4.34
 -11   0   0  402.84    4.69
  11   0   1   -0.02    0.28
 -11   0  -1    0.10    0.41
  11   0   2  884.66    8.51
  11   0   2  884.67    8.41
  11   0   2  863.01    9.80
 -11   0  -2  879.98    8.95
 -11   0  -3    0.20    0.58
  11   0   3   -0.24    0.53
  11   0   3   -0.13    0.60
  11   0   4    7.93    0.76
  11   0   4    6.36    0.97
  11   0   5    0.36    0.48
  11   0   5   -0.10    0.64
  11   0   6  494.63    7.22
  11   0   7    0.04    0.46
  11   0   8  287.13    3.35
 -11   1  10    9.68    0.49
 -11  -1   9   61.93    1.88
 -11   1   9   58.74    1.88
 -11   1   9   57.12    1.61
 -11  -1   9   56.48    1.46
 -11  -1   8    4.56    0.83
 -11   1   8    4.26    0.84
 -11  -1   8    4.73    0.71
 -11   1   8    3.99    0.73
 -11   1   7   53.53    1.46
 -11  -1   7   50.84    2.32
 -11   1   7   51.36    2.36
 -11  -1   7   57.83    1.90
 -11  -1   7   50.05    2.34
 -11   1   7   47.89    2.30
 -11   1   7   53.03    1.42
 -11  -1   6    5.64    0.77
 -11  -1   6    4.57    0.96
 -11   1   6    5.16    0.96
 -11  -1   6    4.45    0.73
 -11   1   6    5.26    0.58
 -11  -1   6    4.79    0.92
 -11   1   6    4.90    0.92
 -11   1   6    5.04    0.54
 -11  -1   5 1080.54   10.25
 -11   1   5 1127.51   12.93
 -11  -1   5 1089.18    9.97
 -11  -1   5 1096.10   11.02
 -11   1   5 1088.30    9.57
 -11  -1   5 1141.19   12.92
 -11  -1   5 1136.26   10.66
 -11  -1   5 1117.40   12.81
 -11   1   5 1077.95   12.74
 -11   1   5 1053.72    9.51
 -11   1   4    1.04    0.31
 -11   1   4    0.64    0.54
 -11  -1   4    0.68    0.49
 -11   1   4    0.78    0.33
 -11  -1   4    0.93    0.60
 -11   1   4    1.14    0.63
 -11  -1   4    1.39    0.60
 -11   1   4    1.09    0.58
 -11   1   3    2.09    0.55
 -11  -1   3    9.05    0.60
 -11  -1   3    8.12    0.88
 -11   1   3    1.68    0.58
  11   1  -2    0.20    0.20
  11  -1  -2    0.68    0.32
 -11   1   2    0.16    0.50
 -11   1   2    0.42    0.36
 -11  -1   2    0.23    0.39
 -11  -1   2   -0.02    0.46
 -11  -1   2    0.48    0.28
 -11  -1   2    0.50    0.42
 -11   1   2    0.27    0.40
  11   1  -1  211.12    2.62
  11  -1  -1  185.81    2.99
 -11   1   1  192.75    3.47
 -11  -1   1  206.00    3.50
 -11  -1   1  215.19    2.68
 -11  -1   1  204.19    3.43
 -11   1   1  203.85    2.76
  11   1   0    0.27    0.24
  11  -1   0    0.26    0.36
 -11   1   0    0.26    0.32
 -11  -1   0    0.08    0.27
  11   1   1   24.40    0.92
  11  -1   1   27.28    1.16
 -11  -1  -1   23.39    0.79
 -11  -1  -1   24.31    1.28
 -11   1  -1   24.71    0.99
  11   1   2    0.41    0.32
  11  -1   2    0.61    0.42
 -11  -1  -2    0.18    0.27
  11  -1   2    0.22    0.31
 -11   1  -2    0.66    0.42
  11  -1   2    0.43    0.47
  11   1   2    0.33    0.47
  11  -1   3   50.99    1.62
  11  -1   3   51.29    2.11
  11   1   3   50.51    2.16
 -11   1  -3   50.26    1.62
  11   1   4    0.11    0.38
  11  -1   4    0.53    0.48
 -11   1  -4   -0.07    0.60
  11  -1   4   -0.13    0.54
  11  -1   4    0.09    0.57
  11   1   4    0.06    0.59
  11  -1   5   12.82    1.24
  11   1   5   11.83    1.25
  11  -1   6    2.10    0.64
  11   1   6    2.36    0.67
  11   1   7  485.19    5.99
 -11   2   9    1.48    0.46
 -11  -2   8   38.63    1.65
 -11   2   8   40.26    1.71
 -11   2   8   40.97    1.60
 -11  -2   8   42.76    1.36
 -11  -2   7    4.77    0.84
 -11   2   7    3.86    0.49
 -11   2   7    3.40    0.83
 -11  -2   7    3.89    0.65
 -11   2   7    4.65    0.55
 -11  -2   6   75.43    1.82
 -11  -2   6   73.26    2.12
 -11   2   6   73.30    1.62
 -11  -2   6   71.00    2.65
 -11   2   6   70.98    2.69
 -11  -2   6   64.91    1.91
 -11  -2   6   70.63    2.63
 -11   2   6   67.39    2.63
 -11   2   6   70.63    1.65
 -11   2   5    0.70    0.37
 -11  -2   5    0.59    0.42
 -11  -2   5    0.26    0.63
 -11   2   5    0.24    0.64
 -11  -2   5    0.14    0.47
 -11  -2   5    0.23    0.65
 -11   2   5    0.41    0.67
 -11   2   4   97.39    2.93
 -11  -2   4  101.54    2.94
 -11   2   4   94.58    2.92
 -11   2   4   99.52    1.73
 -11  -2   4  100.98    2.92
 -11   2   3    1.76    0.35
 -11  -2   3    2.38    0.40
 -11  -2   3    2.05    0.37
 -11  -2   3    2.02    0.33
 -11  -2   3    1.51    0.58
 -11   2   3    1.43    0.58
 -11   2   2   38.23    1.02
  11  -2  -2   38.87    0.92
 -11  -2   2   34.99    1.54
 -11  -2   2   35.92    0.93
 -11  -2   2   40.88    1.05
 -11   2   2   37.21    1.60
 -11  -2   2   37.67    1.56
 -11   2   2   39.11    1.62
 -11   2   1    0.25    0.28
 -11  -2   1    0.52    0.27
 -11  -2   1    0.45    0.28
  11  -2  -1    0.49    0.26
 -11  -2   1    0.73    0.49
 -11   2   1    0.44    0.49
 -11  -2   1    0.74    0.43
 -11   2   1    0.55    0.48
  11  -2   0 2084.47   18.51
 -11  -2   0 2133.88   16.55
 -11  -2   0 2114.60   16.41
 -11   2  -1   29.66    1.00
  11  -2   1   28.30    1.36
 -11  -2  -1   29.25    0.85
  11   2   2  464.90    5.21
  11  -2   2  473.27    6.33
 -11  -2  -2  461.07    4.63
  11   2   2  477.01    6.67
 -11   2  -2  472.68    5.26
  11  -2   3   62.09    1.77
  11  -2   3   56.29    2.19
  11   2   3   54.69    2.23
 -11   2  -3   60.30    1.66
  11  -2   4    1.09    0.60
 -11   2  -4    0.22    0.49
  11   2   4    0.38    0.57
  11  -2   5    5.84    0.76
  11  -2   5    4.70    0.83
  11   2   5    4.93    0.86
  11  -2   6    4.20    0.68
  11   2   6    4.40    0.71
  11   2   7    2.87    0.53
 -11   3   9   95.21    1.68
 -11   3   8   11.24    0.84
 -11   3   7  120.11    2.00
 -11   3   7  124.84    2.03
 -11  -3   6    3.59    0.52
 -11  -3   6    2.38    0.66
 -11   3   6    3.73    0.47
 -11  -3   5    5.01    0.51
 -11  -3   5    5.68    0.57
 -11   3   5    5.27    0.58
 -11  -3   5    4.52    0.79
 -11  -3   5    4.50    0.77
 -11   3   5    5.14    0.50
 -11  -3   4   11.57    0.70
 -11  -3   4   10.00    0.68
 -11  -3   4   10.49    1.02
 -11  -3   4    8.34    0.91
 -11   3   4   10.58    0.99
 -11   3   3  236.48    3.00
 -11  -3   3  251.64    3.12
 -11  -3   3  242.64    3.06
 -11  -3   3  248.23    3.19
 -11  -3   3  237.44    4.28
 -11  -3   3  240.21    4.33
 -11   3   2    3.17    0.42
  11  -3  -2    2.06    0.62
 -11  -3   2    4.24    0.44
 -11  -3   2    3.74    0.40
  11  -3  -2    4.78    0.45
 -11  -3   2    2.31    0.56
 -11   3   1 1134.33    9.70
 -11  -3   1 1090.72    9.46
 -11  -3   1 1112.42   11.01
 -11  -3   1 1111.92    9.31
  11  -3  -1 1152.18    9.50
 -11  -3   1 1077.51   10.93
 -11   3   0   10.58    0.63
  11  -3   0   11.86    0.63
 -11  -3   0   10.75    0.52
 -11  -3   0   11.54    0.60
 -11  -3   0   10.82    0.89
 -11  -3   0   10.91    0.86
 -11   3  -1 1473.55   12.45
 -11  -3  -1 1517.54   13.54
  11  -3   1 1502.78   13.81
 -11  -3  -1 1460.73   12.04
 -11   3  -2    3.58    0.50
 -11  -3  -2    3.01    0.41
  11  -3   2    3.61    0.67
  11  -3   3  111.75    3.24
  11  -3   3  112.83    2.42
  11  -3   3  108.46    2.88
 -11   3  -3  108.90    2.22
  11  -3   4   13.25    0.94
  11  -3   4   12.63    1.04
  11   3   4   11.97    1.07
 -11   3  -4   11.45    0.79
  11  -3   5   33.54    1.39
  11  -3   5   32.30    1.38
  11   3   5   30.49    1.40
  11   3   6    7.37    0.79
  11   3   7    4.31    0.47
  11  -3   7    3.13    0.37
 -11   4   8   23.19    0.94
 -11   4   7    0.79    0.33
 -11  -4   6   88.15    1.72
 -11  -4   5    3.02    0.49
 -11   4   4   52.37    1.24
 -11  -4   4   56.59    1.40
 -11  -4   4   55.92    1.40
 -11  -4   4   56.75    1.51
 -11   4   4   54.17    2.15
 -11   4   3   30.04    1.00
 -11  -4   3   31.43    1.02
 -11  -4   3   31.56    1.03
  11  -4  -3   30.45    1.02
  11  -4  -2   19.87    1.38
 -11   4   2   22.15    0.89
 -11  -4   2   22.48    0.87
  11  -4  -2   22.72    0.89
  11  -4  -1    1.08    0.63
  11  -4  -1    1.18    0.40
 -11  -4   1    1.34    0.34
  11  -4   0  134.40    3.69
 -11   4   0  134.95    2.30
 -11  -4   0  133.67    2.13
  11  -4   0  137.43    2.21
 -11  -4   0  133.54    1.91
  11  -4   1   58.33    2.45
 -11   4  -1   54.01    1.38
 -11  -4  -1   55.04    1.29
 -11   4  -2    9.22    0.65
 -11  -4  -2    2.37    0.41
  11  -4   3  151.97    2.77
 -11   4  -3  140.06    2.41
  11   4   4   23.45    1.26
  11  -4   4   16.50    0.94
  11  -4   5   24.84    1.33
  11   4   5   26.05    1.21
  11   4   6  113.36    2.00
  11  -5  -7  143.18    1.62
 -11   5   7  147.01    1.76
  11  -5  -6   -0.11    0.37
 -11  -5   5  989.88    8.61
  11  -5  -5  995.35    8.50
 -11   5   4   36.60    0.99
 -11  -5   4   40.70    1.13
 -11  -5   4   40.80    1.20
  11  -5  -4   37.17    1.10
 -11   5   3   16.10    0.75
 -11  -5   3   16.52    0.78
  11  -5  -3   18.58    0.83
 -11   5   2    1.15    0.40
 -11  -5   2    1.13    0.35
  11  -5  -2    0.66    0.41
 -11  -5   1    0.94    0.34
  11  -5  -1    0.95    0.39
 -11   5   0    0.31    0.35
 -11   5  -1  216.41    2.98
 -11   5  -2    0.13    0.34
  11  -5   2    0.23    0.54
  11  -5   3  198.37    3.72
 -11   5  -3  185.73    2.63
  11  -5   4    8.36    0.77
  11  -5   5   71.72    1.46
  11  -5   5   77.78    1.73
  11  -6  -5    3.08    0.35
 -11  -6   5    2.55    0.31
 -11  -6   4  157.96    2.03
  11  -6  -4  156.72    2.07
 -11   6   3   47.62    1.09
  11  -6  -3   46.16    1.07
 -11  -6   3   48.21    1.15
 -11  -6   3   50.52    1.09
 -11   6   2    0.55    0.30
 -11  -6   2    0.40    0.29
  11  -6  -2    0.26    0.35
 -11  -6   1    0.06    0.24
 -11   6   0    9.70    0.57
 -11   6  -1   41.55    1.08
 -11  -6  -1   40.21    0.88
 -11   6  -2   23.05    0.78
  11  -6   2   22.28    0.85
  11  -6   3  107.95    1.76
 -11   6  -3  100.22    1.48
 -11   7   2    3.04    0.30
 -11  -7   2    3.53    0.30
 -11  -7   1  158.79    1.79
 -11   7   0    3.43    0.33
 -11  -7   0    3.51    0.26
  11  -7   1  172.22    1.98
 -11   7  -1  177.72    1.98
 -12   0   9    0.35    0.46
 -12   0   9    0.26    0.42
 -12   0   8  292.92    5.35
 -12   0   8  300.46    4.42
 -12   0   7    0.03    0.69
 -12   0   7    0.46    0.59
 -12   0   6   73.84    1.85
 -12   0   6   76.84    2.46
 -12   0   6   73.59    2.85
 -12   0   5    0.37    0.63
 -12   0   5    0.41    0.51
 -12   0   5   -0.03    0.77
 -12   0   5    0.06    0.69
 -12   0   4 7839.83   57.81
 -12   0   4 7939.74   61.63
 -12   0   4 7809.07   61.50
 -12   0   3    0.12    0.39
 -12   0   3    0.36    0.46
 -12   0   3    0.80    0.46
 -12   0   3   -0.11    0.37
 -12   0   3    0.05    0.46
  12   0  -2  349.67    4.07
 -12   0   2  350.14    5.37
 -12   0   2  354.98    3.98
 -12   0   2  343.55    4.07
 -12   0   2  327.60    5.05
 -12   0   2  371.38    4.55
  12   0  -1   -0.01    0.28
 -12   0   1    0.04    0.31
 -12   0   1    0.10    0.40
 -12   0   1    0.47    0.45
 -12   0   1    0.21    0.33
  12   0   0  187.26    2.86
 -12   0   0  189.55    3.14
  12   0   1    0.14    0.32
 -12   0  -1   -0.02    0.47
  12   0   2 2343.47   19.29
  12   0   2 2308.41   18.99
  12   0   2 2321.83   20.95
 -12   0  -2 2289.55   19.85
  12   0   3   -0.34    0.49
 -12   0  -3   -0.42    0.76
  12   0   3   -0.10    0.52
  12   0   3    0.60    0.68
  12   0   4  900.58    9.46
  12   0   4  810.93   10.53
  12   0   5    0.09    0.64
  12   0   6  113.75    2.96
  12   0   7   -0.05    0.36
 -12  -1   9  169.38    3.09
 -12   1   9  170.06    3.13
 -12  -1   9  168.27    2.51
 -12  -1   8    0.76    0.60
 -12   1   8    0.98    0.65
 -12  -1   8    0.44    0.51
 -12   1   7  129.17    2.33
 -12  -1   7  127.52    3.64
 -12   1   7  128.87    3.69
 -12  -1   7  134.69    2.84
 -12   1   6    7.99    0.68
 -12  -1   6    8.40    0.88
 -12  -1   6    8.05    1.10
 -12   1   6    6.76    1.09
 -12  -1   6    7.61    0.84
 -12  -1   6    7.05    1.04
 -12   1   6    7.05    1.06
 -12  -1   5 3152.14   28.35
 -12  -1   5 3129.11   25.36
 -12  -1   5 3199.35   26.31
 -12   1   5 3112.37   28.38
 -12  -1   5 3258.52   25.21
 -12  -1   5 3287.24   25.62
 -12  -1   5 3028.17   28.13
 -12   1   5 2927.75   28.05
 -12   1   4   63.13    2.13
 -12   1   4   65.08    1.47
 -12  -1   4   63.80    2.50
 -12   1   4   57.81    2.43
 -12  -1   4   63.60    2.47
 -12   1   4   56.90    2.42
 -12   1   3  257.15    4.17
 -12  -1   3  250.83    3.56
 -12   1   3  247.53    3.04
 -12  -1   3  252.04    3.25
 -12   1   3  256.85    3.35
  12  -1  -2    2.39    0.42
 -12  -1   2    2.90    0.38
 -12   1   2    2.48    0.54
 -12   1   2    2.95    0.38
 -12  -1   2    2.41    0.50
 -12  -1   2    2.66    0.68
 -12   1   2    2.44    0.69
 -12  -1   2    2.81    0.58
 -12   1   2    1.89    0.51
 -12   1   2    2.61    0.43
  12   1  -1  113.98    1.89
  12  -1  -1  107.10    2.24
 -12   1   1  102.00    2.56
 -12  -1   1  111.70    1.92
 -12  -1   1  102.19    1.72
 -12   1   1  102.35    2.23
 -12  -1   1  105.31    2.59
 -12   1   1  110.53    1.71
 -12  -1   1  112.79    2.57
 -12   1   1  115.86    2.12
  12   1   0    4.62    0.47
  12  -1   0    5.21    0.62
 -12  -1   0    4.47    0.47
 -12  -1   0    4.69    0.40
 -12  -1   0    4.08    0.73
 -12   1   0    5.39    0.57
  12   1   1   10.81    0.70
 -12  -1  -1   12.81    0.65
 -12  -1  -1    9.84    0.98
  12   1   2   13.26    0.80
  12  -1   2   15.52    1.05
  12  -1   2   13.33    0.82
  12  -1   2   14.99    1.16
  12   1   2   13.67    1.15
 -12   1  -2   13.51    0.90
  12   1   3 2554.19   20.97
  12  -1   3 2624.78   22.29
  12  -1   3 2580.81   21.30
  12  -1   3 2584.83   23.39
  12   1   3 2502.70   23.44
 -12   1  -3 2517.61   21.36
  12   1   4   20.93    1.12
  12  -1   4   22.06    1.30
  12  -1   4   20.71    1.22
  12  -1   4   18.30    1.44
  12   1   4   20.53    1.50
 -12   1  -4   19.79    1.20
  12  -1   5  340.86    5.97
  12   1   5  328.00    5.98
  12  -1   6    0.37    0.51
  12   1   6    0.07    0.51
  12   1   7   63.69    1.68
 -12   2   9    5.40    0.57
 -12   2   8   25.37    0.87
 -12  -2   8   25.64    1.31
 -12   2   8   23.90    1.31
 -12   2   8   23.66    1.22
 -12  -2   8   24.87    0.96
 -12   2   7    1.10    0.41
 -12  -2   7    0.54    0.66
 -12   2   7    0.46    0.69
 -12  -2   7    0.72    0.48
 -12  -2   6   15.68    0.90
 -12  -2   6   12.77    0.97
 -12   2   6   15.18    0.80
 -12  -2   6   12.96    1.25
 -12   2   6   11.53    1.25
 -12  -2   6   10.82    0.86
 -12  -2   6   12.10    1.22
 -12   2   6   10.78    1.18
 -12   2   6   13.16    0.71
 -12  -2   5   18.47    0.94
 -12  -2   5   19.64    1.18
 -12  -2   5   16.41    1.44
 -12   2   5   16.84    1.44
 -12  -2   5   14.37    0.88
 -12  -2   5   14.57    1.32
 -12   2   5   14.91    1.35
 -12  -2   4 1130.19   12.54
 -12   2   4 1121.61   12.64
 -12  -2   4 1127.87   12.57
 -12   2   4 1109.26   12.70
 -12  -2   3   74.09    1.61
 -12  -2   3   70.52    1.42
 -12  -2   3   71.41    1.51
 -12  -2   3   60.73    2.23
 -12   2   3   56.56    2.22
 -12   2   3   69.25    1.52
 -12   2   2  985.79    8.66
 -12   2   2  931.89   10.41
  12  -2  -2  979.24    8.12
 -12  -2   2  986.53   10.47
 -12  -2   2  989.88    8.48
 -12  -2   2  980.26   10.56
 -12   2   2  943.94   10.52
 -12   2   1   16.35    0.77
  12   2  -1   15.78    0.71
 -12  -2   1   16.60    1.15
 -12  -2   1   16.08    0.72
  12  -2  -1   15.76    0.63
 -12  -2   1   16.24    0.66
 -12   2   1   15.90    1.13
 -12  -2   1   14.89    1.06
 -12   2   1   15.28    1.06
 -12   2   0    5.56    0.55
  12   2   0    5.50    0.50
  12  -2   0    8.91    0.86
 -12  -2   0    4.90    0.46
 -12  -2   0    5.83    0.44
 -12   2   0   23.50    1.25
 -12  -2   0   23.27    1.25
 -12   2  -1  119.77    2.23
  12  -2   1  119.08    2.86
 -12  -2  -1  123.42    1.95
  12   2   2 7437.50   55.71
  12  -2   2 7694.95   57.70
 -12  -2  -2 7483.47   54.87
  12  -2   2 7636.66   57.92
  12   2   2 7448.88   58.09
 -12   2  -2 7423.17   55.91
  12   2   3  190.28    3.12
  12  -2   3  195.93    3.31
  12  -2   3  182.51    4.05
  12   2   3  185.76    4.20
 -12   2  -3  188.47    3.20
  12   2   4   88.43    2.09
  12  -2   4   89.21    2.33
  12  -2   4   87.10    2.81
  12   2   4   92.70    2.98
 -12   2  -4   86.95    2.15
  12  -2   5   30.17    1.57
  12   2   5   34.69    1.74
  12  -2   6   83.09    2.15
  12   2   6   87.49    2.28
  12   2   7    4.03    0.43
  12   2   7    4.51    0.52
 -12   3   9   23.15    0.77
 -12   3   8    3.49    0.58
 -12   3   7   25.99    0.91
 -12  -3   6  112.00    2.12
 -12  -3   6  105.88    2.42
 -12   3   6  108.48    1.96
 -12  -3   6  104.70    2.82
 -12  -3   5  635.74    6.47
 -12  -3   5  636.17    8.19
 -12  -3   4  177.58    2.70
 -12  -3   4  164.71    2.44
 -12  -3   4  158.73    3.69
 -12  -3   4  154.27    3.62
 -12   3   4  142.31    3.39
 -12   3   4  162.44    2.42
 -12   3   3  264.72    3.36
 -12  -3   3  301.62    3.63
 -12  -3   3  257.22    3.24
 -12  -3   3  289.26    3.57
  12  -3  -3  265.71    3.16
 -12  -3   3  268.22    4.73
 -12  -3   3  265.16    4.76
  12  -3  -2   28.24    1.54
 -12   3   2   31.44    1.04
 -12  -3   2   31.94    1.02
 -12  -3   2   30.19    0.93
 -12  -3   2   31.98    1.02
  12  -3  -2   30.65    0.94
 -12  -3   2   27.99    1.42
 -12   3   1   71.16    1.57
  12  -3  -1   72.32    1.43
 -12  -3   1   68.40    1.37
 -12  -3   1   72.50    1.48
 -12  -3   1   74.36    2.20
 -12  -3   1   77.06    2.23
 -12  -3   1   74.40    1.54
 -12   3   0   50.01    1.35
 -12  -3   0   51.34    1.17
 -12  -3   0   49.38    1.80
 -12  -3   0   52.50    1.26
 -12  -3   0   50.86    1.78
 -12   3  -1  955.49    8.87
 -12  -3  -1  968.21    9.81
  12  -3   1  967.05   10.10
 -12  -3  -1  951.11    8.37
 -12   3  -2   59.86    1.62
  12   3   2   59.59    1.63
 -12  -3  -2   60.97    1.34
  12  -3   2   55.22    1.98
  12   3   3 5540.99   42.21
  12  -3   3 5582.97   42.50
  12  -3   3 5559.85   43.88
  12   3   3 5494.31   44.22
 -12   3  -3 5499.84   42.15
  12  -3   4   82.37    2.34
  12   3   4   79.55    2.41
 -12   3  -4   78.43    1.87
  12  -3   5    5.50    0.68
  12   3   6   -0.01    0.41
  12  -3   6    0.04    0.42
 -12   4   8   47.33    1.20
 -12   4   7   10.49    0.55
 -12  -4   6    3.64    0.48
  12  -4  -6    2.37    0.39
 -12  -4   5   80.11    1.72
  12  -4  -5   75.23    1.48
 -12   4   4 1779.86   14.10
 -12  -4   4 1779.53   14.24
 -12   4   3  105.43    1.92
 -12  -4   3  114.41    2.05
 -12  -4   3  110.09    1.93
 -12  -4   3  110.79    2.05
  12  -4  -3  103.89    1.87
  12  -4  -2   37.15    1.83
 -12   4   2   38.58    1.17
 -12  -4   2   40.13    1.17
 -12  -4   2   38.88    1.09
  12  -4  -1    6.95    1.02
 -12  -4   1    7.10    0.56
  12  -4  -1    7.98    0.59
 -12  -4   1    6.44    0.49
 -12   4   0    2.18    0.43
 -12  -4   0    0.92    0.37
 -12   4  -1  265.68    3.53
 -12  -4  -1  275.16    3.10
 -12  -4  -1  269.85    3.32
 -12   4  -2 2131.22   17.29
  12  -4   3  370.94    4.71
 -12   4  -3  370.15    4.43
  12  -4   4    0.16    0.42
  12   4   4    0.58    0.46
  12  -4   5   75.44    1.75
  12  -4   5   76.51    2.06
  12   4   5   80.33    1.84
 -12   5   7   61.23    0.98
  12  -5  -6   99.70    1.42
  12  -5  -5 1560.89   12.35
 -12  -5   5 1555.71   12.60
 -12  -5   4  250.21    3.00
  12  -5  -4  234.82    2.90
 -12   5   3  864.58    7.78
 -12  -5   3  867.19    7.66
 -12   5   2   46.30    1.24
 -12  -5   2   48.19    1.17
  12  -5  -2   46.56    1.19
 -12  -5   2   50.33    1.27
  12  -5  -1   67.65    1.41
 -12  -5   1   30.41    0.90
 -12   5   0    6.32    0.55
 -12   5  -1    0.83    0.39
 -12  -5  -1    2.88    0.35
 -12   5  -2  118.99    2.06
  12  -5   2  122.25    2.75
  12  -5   3  299.55    4.43
 -12   5  -3  296.56    3.49
  12  -5   4  189.67    3.04
  12  -5   5  281.28    3.25
  12  -6  -5   46.85    0.85
 -12  -6   5   47.87    0.91
  12  -6  -4 1543.62   11.92
 -12  -6   4 1525.83   12.09
 -12   6   3  181.18    2.27
  12  -6  -3  180.27    2.27
 -12  -6   3  185.65    2.23
 -12   6   2    7.31    0.50
 -12  -6   2    7.77    0.50
 -12  -6   2    7.68    0.44
 -12  -6   1    1.18    0.32
 -12   6   0    0.52    0.32
 -12  -6   0    0.73    0.27
 -12   6  -1  290.01    3.28
 -12   6  -2  400.13    4.01
  12  -6   3  343.41    3.56
 -12  -7   2    3.25    0.26
 -12   7   1   81.89    1.20
 -12   7   0   10.77    0.43
 -13   0   9    0.55    0.45
 -13   0   9    0.33    0.38
 -13   0   8 1770.72   17.22
 -13   0   8 1816.86   15.56
 -13   0   7    0.13    0.69
 -13   0   7    0.02    0.57
 -13   0   6  208.27    3.31
 -13   0   6  214.34    4.97
 -13   0   5    0.47    0.82
 -13   0   5    0.27    0.71
 -13   0   4 3057.05   23.79
 -13   0   4 3042.60   25.23
 -13   0   3    0.74    0.49
 -13   0   3   -0.08    0.37
 -13   0   3   -0.18    0.51
 -13   0   3    0.35    0.54
 -13   0   2  456.28    4.87
 -13   0   2  459.56    5.46
  13   0  -1   -0.18    0.33
 -13   0   1    0.05    0.51
 -13   0   1    0.04    0.50
 -13   0   1   -0.13    0.40
  13   0   0  695.26    7.17
 -13   0   0  638.70    7.33
  13   0   1   -0.01    0.37
 -13   0  -1   -0.14    0.59
  13   0   2 7626.68   56.72
  13   0   2 7490.90   58.52
 -13   0  -2 7421.71   57.48
  13   0   3   -0.22    0.51
  13   0   3    0.07    0.53
  13   0   3    0.41    0.68
  13   0   4  106.08    2.73
  13   0   4   83.60    2.90
  13   0   5    0.08    0.60
  13   0   6 1787.61   16.38
  13   0   7    0.18    0.26
 -13  -1   9  216.03    3.35
 -13   1   9  206.86    3.33
 -13  -1   9  206.67    2.56
 -13  -1   8   15.91    1.19
 -13   1   8   14.16    1.16
 -13   1   8   15.23    0.99
 -13  -1   8   14.80    0.86
 -13   1   7    1.68    0.52
 -13   1   7    0.52    0.68
 -13   1   6   32.66    1.21
 -13  -1   6   28.80    1.47
 -13  -1   6   28.51    1.85
 -13   1   6   30.23    1.88
 -13  -1   6   28.61    1.28
 -13  -1   6   27.08    1.79
 -13   1   6   25.26    1.74
 -13  -1   5 5311.35   40.22
 -13  -1   5 5354.59   41.68
 -13  -1   5 5424.58   44.07
 -13  -1   5 5409.58   40.48
 -13  -1   5 5273.61   43.88
 -13  -1   4   43.91    1.61
 -13  -1   4   50.11    1.48
 -13   1   4   49.52    1.33
 -13   1   4   46.70    1.89
 -13  -1   4   47.99    2.27
 -13   1   4   45.23    2.24
 -13  -1   4   46.08    2.24
 -13   1   4   45.65    2.21
 -13  -1   3  389.99    4.90
 -13   1   3  374.50    4.17
 -13  -1   3  375.04    4.36
 -13   1   3  378.39    5.45
 -13  -1   3  352.91    5.99
 -13   1   3  341.57    5.97
 -13   1   3  382.26    4.56
 -13   1   2   37.47    1.76
 -13  -1   2   40.94    1.17
 -13   1   2   40.45    1.09
 -13   1   2   37.57    1.51
 -13  -1   2   39.87    1.82
 -13  -1   2   35.27    1.65
 -13   1   2   34.76    1.64
 -13   1   2   42.47    1.32
  13   1  -1 1360.72   11.16
  13  -1  -1 1274.62   11.97
 -13  -1   1 1321.96   13.09
 -13   1   1 1273.67   12.98
 -13  -1   1 1259.94   10.85
 -13   1   1 1309.71   10.78
 -13   1   1 1213.71   11.82
 -13   1   1 1360.86   11.67
  13   1   0   14.97    0.78
  13  -1   0   14.22    0.95
 -13   1   0   15.39    0.88
  13   1   1    6.64    0.61
  13  -1   1    7.97    0.80
  13   1   2   33.82    1.30
  13  -1   2   34.64    1.59
  13  -1   2   34.60    1.24
  13  -1   2   31.96    1.70
  13   1   2   31.79    1.70
 -13   1  -2   32.80    1.42
  13   1   3 4286.01   33.47
  13  -1   3 4310.88   33.64
  13  -1   3 4217.75   35.94
  13   1   3 4217.02   36.06
 -13   1  -3 4225.20   34.01
  13  -1   4   15.00    1.07
  13  -1   4   14.30    1.26
  13   1   4   13.57    1.28
  13  -1   5   71.57    2.50
  13   1   5   71.29    2.54
  13  -1   6    0.65    0.49
  13   1   6    1.01    0.48
  13   1   7   18.77    0.80
 -13   2   9    4.38    0.49
 -13   2   8   94.41    1.68
 -13  -2   8   99.40    2.39
 -13   2   8   95.18    2.40
 -13   2   7   40.40    1.23
 -13  -2   7   35.74    1.78
 -13   2   7   35.56    1.78
 -13   2   6   53.82    1.41
 -13  -2   6   48.88    1.79
 -13  -2   6   49.65    2.23
 -13   2   6   49.27    2.26
 -13  -2   6   48.68    1.45
 -13  -2   5   82.35    1.95
 -13  -2   5   84.76    2.38
 -13   2   5   76.69    1.69
 -13  -2   5   80.43    2.92
 -13   2   5   77.22    2.89
 -13  -2   5   75.58    2.80
 -13   2   5   71.53    2.77
 -13  -2   4 3965.47   33.86
 -13   2   4 3930.89   34.02
 -13   2   4 4025.37   30.31
 -13  -2   4 3929.54   34.02
 -13   2   4 3891.86   34.14
 -13  -2   3   64.93    1.59
 -13  -2   3   68.45    1.57
 -13   2   3   64.90    1.57
 -13  -2   2  935.03   10.25
 -13  -2   2  919.27    8.13
 -13  -2   2  915.09   10.28
 -13   2   2  939.57    8.51
  13   2  -1    1.99    0.36
 -13   2   1    1.78    0.72
 -13   2   1    2.22    0.46
 -13  -2   1    1.97    0.44
 -13  -2   1    1.96    0.37
 -13   2   1    1.90    0.35
 -13  -2   1    1.37    0.62
 -13  -2   1    1.93    0.59
 -13   2   1    1.49    0.61
  13   2   0  353.09    4.19
  13  -2   0  349.35    5.33
 -13   2   0  356.98    5.30
 -13  -2   0  348.56    4.00
 -13  -2   0  363.96    5.29
 -13   2   0  348.74    4.31
  13   2   1  219.82    3.28
 -13  -2  -1  227.07    3.03
  13  -2   1  227.39    4.23
  13   2   1  225.54    4.33
 -13   2  -1  220.08    3.40
  13   2   2 4074.27   31.76
 -13  -2  -2 4027.54   30.95
  13  -2   2 4134.66   31.77
  13  -2   2 4153.56   33.90
  13   2   2 4145.25   34.14
 -13   2  -2 4042.93   32.02
  13   2   3  169.94    3.00
  13  -2   3  172.95    3.81
  13  -2   3  165.42    3.07
  13  -2   3  155.30    3.71
  13   2   3  156.36    3.84
 -13   2  -3  160.55    3.00
  13  -2   4  681.69    7.59
  13  -2   4  656.12    8.62
  13   2   4  658.86    8.83
 -13   2  -4  664.96    7.40
  13  -2   5   50.39    1.85
  13   2   5   49.96    1.93
  13   2   6  143.13    2.86
  13   2   6  138.35    2.60
 -13   3   8   10.07    0.74
 -13   3   7  268.99    3.24
 -13  -3   6  264.64    4.05
 -13  -3   6  261.28    4.53
 -13  -3   5 3387.88   25.95
 -13  -3   5 3206.85   28.06
  13  -3  -4  383.70    4.02
 -13  -3   4  403.70    6.29
 -13  -3   4  371.36    6.08
 -13   3   4  405.81    4.46
 -13   3   3  208.12    2.97
  13  -3  -3  200.02    2.59
 -13  -3   3  211.48    2.94
 -13  -3   3  211.19    2.81
 -13  -3   3  202.83    4.16
 -13  -3   3  196.10    4.15
  13  -3  -2   97.59    2.88
 -13   3   2  106.37    2.01
  13  -3  -2  100.66    1.69
 -13  -3   2  108.77    1.93
 -13  -3   2   94.43    2.67
 -13   3   1 3379.38   26.34
 -13  -3   1 3281.30   27.92
 -13  -3   1 3444.16   26.10
  13  -3  -1 3378.34   25.79
 -13  -3   1 3556.38   25.99
 -13  -3   1 3247.37   28.03
 -13   3   0   54.20    1.47
 -13  -3   0   52.75    1.92
 -13  -3   0   57.43    1.37
 -13  -3   0   55.18    1.23
  13  -3   0   57.66    1.87
 -13  -3   0   52.21    1.84
 -13   3  -1  167.06    2.77
  13   3   1  165.99    2.75
 -13  -3  -1  164.26    2.48
  13  -3   1  174.02    3.45
 -13  -3  -1  176.60    3.40
  13   3   2  244.09    3.54
 -13  -3  -2  236.45    3.04
  13  -3   2  231.05    4.21
  13   3   2  234.34    4.38
 -13   3  -2  243.23    3.56
  13  -3   3 1014.91    9.82
  13  -3   3 1010.10   10.80
  13   3   3 1014.90   11.11
 -13   3  -3 1015.96    9.66
  13  -3   4  112.33    2.59
  13   3   4  110.26    2.70
 -13   3  -4  115.44    2.27
  13  -3   5  335.91    4.38
  13   3   6    1.48    0.39
  13  -3   6    1.06    0.38
 -13   4   8  241.31    2.84
 -13   4   7   21.75    0.72
  13  -4  -6   92.26    1.39
 -13  -4   6   88.01    1.70
  13  -4  -5  226.63    2.70
 -13  -4   5  228.04    3.06
 -13  -4   4 2096.02   16.74
  13  -4  -4 2107.80   16.51
 -13   4   4 2137.16   16.77
 -13   4   3  210.83    2.93
 -13  -4   3  215.30    2.84
 -13  -4   3  220.59    2.99
 -13  -4   2   36.46    1.16
  13  -4  -2   35.35    1.02
 -13  -4   2   37.52    1.06
 -13  -4   2   36.92    1.12
  13  -4  -1   16.06    1.33
 -13  -4   1   16.65    0.79
  13  -4  -1   17.33    0.79
 -13  -4   1   17.77    0.78
  13  -4   0    1.27    0.68
 -13   4   0    0.78    0.42
 -13  -4   0    0.24    0.33
 -13   4  -1  422.77    4.86
 -13   4  -2 2400.89   19.30
  13  -4   3  424.26    5.03
 -13   4  -3  420.09    4.79
  13   4   4    0.71    0.41
  13  -4   4    0.59    0.44
  13   4   5   74.77    1.48
  13  -4   5   74.26    1.81
  13  -5  -6  420.71    3.64
  13  -5  -5 1844.91   14.18
 -13  -5   5 1842.16   14.57
  13  -5  -4  375.42    3.80
 -13   5   3   50.59    1.23
 -13  -5   3   52.11    1.25
 -13   5   2   96.27    1.83
  13  -5  -2   96.40    1.72
 -13  -5   2   97.44    1.65
 -13  -5   1    9.63    0.57
 -13   5   0   77.60    1.67
 -13  -5   0   84.17    1.50
 -13   5  -1   19.61    0.87
  13  -5   2  193.08    2.82
  13  -5   2  193.96    3.26
  13  -5   3 2062.58   16.33
  13  -5   3 2108.05   17.03
  13  -5   4  213.45    2.89
 -13   6   5  246.52    2.42
  13  -6  -4  641.76    5.34
 -13   6   4  632.39    5.36
 -13  -6   3  203.11    2.40
 -13   6   2   16.46    0.67
 -13  -6   2   16.64    0.61
 -13   6   2   15.87    0.49
 -13  -6   1    8.03    0.44
 -13   6   0    1.91    0.35
 -13  -6   0    2.43    0.29
 -13   6  -1  381.49    3.89
 -13   6  -2 1129.13    9.12
 -14   0   9    0.17    0.37
 -14   0   9    0.18    0.30
 -14   0   8    5.60    0.86
 -14   0   8    5.15    0.65
 -14   0   7    0.09    0.66
 -14   0   7    0.11    0.49
 -14   0   6  748.64    7.75
 -14   0   6  729.44   10.08
 -14   0   6  757.46    8.11
 -14   0   5   -0.10    0.68
 -14   0   5    0.32    0.67
 -14   0   4  821.43    8.13
 -14   0   4  810.66   10.79
 -14   0   4  803.95   10.74
 -14   0   3    0.26    0.49
 -14   0   3    0.02    0.54
 -14   0   3    0.02    0.43
 -14   0   3   -0.17    0.61
 -14   0   2   16.07    1.03
 -14   0   2   15.86    1.27
 -14   0   2   13.85    1.14
 -14   0   2   17.48    1.09
  14   0  -1    0.40    0.34
 -14   0   1    0.05    0.59
 -14   0   1   -0.09    0.45
 -14   0   1   -0.21    0.60
 -14   0   0    4.61    0.79
 -14   0   0    3.84    0.71
  14   0   1    2.17    0.55
 -14   0  -1    0.02    0.63
  14   0   2 3542.84   28.43
  14   0   2 3567.78   30.15
  14   0   3    0.34    0.50
  14   0   3    0.30    0.60
  14   0   4  540.10    7.88
  14   0   5   -0.02    0.54
  14   0   6  535.70    6.36
 -14   1   9    0.45    0.37
 -14   1   9    0.42    0.34
 -14  -1   8   -0.06    0.54
 -14   1   8    0.04    0.53
 -14   1   8   -0.03    0.46
 -14   1   7  688.69    6.93
 -14  -1   7  698.75    9.23
 -14  -1   7  696.55    7.11
 -14   1   6   48.95    1.49
 -14  -1   6   44.44    1.84
 -14  -1   6   47.45    2.27
 -14   1   6   42.71    2.20
 -14  -1   6   47.15    1.53
 -14  -1   5 2008.31   18.27
 -14  -1   5 2046.50   20.10
 -14   1   5 1966.55   20.19
 -14  -1   5 2013.62   16.72
 -14  -1   5 1999.93   20.12
 -14  -1   4   21.50    1.03
 -14   1   4   20.45    0.94
 -14   1   4   20.42    1.34
 -14  -1   4   20.71    1.59
 -14   1   4   18.49    1.58
 -14  -1   4   19.40    1.55
 -14   1   4   17.95    1.55
 -14  -1   3  171.87    2.77
 -14   1   3  174.06    2.63
 -14   1   3  174.49    3.58
 -14   1   3  176.94    3.00
 -14  -1   2    8.98    1.05
 -14   1   2    9.31    1.09
 -14  -1   2    8.55    0.63
 -14   1   2    9.12    0.63
 -14   1   2    7.61    0.80
 -14  -1   2    9.37    1.00
 -14   1   2    8.99    1.01
 -14   1   2    9.49    0.75
  14   1  -1   94.79    1.93
  14  -1  -1  126.19    2.61
 -14   1   1  105.63    2.95
 -14   1   1  100.85    1.87
 -14  -1   1   90.34    1.79
 -14   1   1   89.84    2.27
 -14  -1   1  102.88    2.88
 -14  -1   1  102.40    2.89
 -14   1   1   98.82    2.86
 -14   1   1  125.75    2.49
  14   1   0   13.24    0.77
  14  -1   0   12.29    0.93
 -14  -1   0   13.03    1.07
 -14   1   0   12.75    1.04
 -14   1   0   13.50    0.93
  14   1   1   19.31    0.98
  14  -1   1   18.45    0.89
  14   1   2   16.81    0.98
  14  -1   2   18.83    1.19
  14  -1   2   18.73    0.98
  14  -1   2   16.97    1.33
  14   1   2   16.91    1.34
 -14   1  -2   18.79    1.23
  14   1   3  557.43    6.63
  14  -1   3  553.10    7.21
  14  -1   3  548.12    6.49
  14  -1   3  552.42    7.92
  14   1   3  534.46    7.94
 -14   1  -3  559.32    7.00
  14  -1   4    3.20    0.81
  14   1   4    3.41    0.79
  14  -1   5  169.12    3.64
  14   1   5  183.31    3.83
  14  -1   6    3.60    0.55
  14   1   6    3.32    0.55
 -14  -2   8   81.55    2.03
 -14   2   8   81.65    2.07
 -14   2   7   20.35    0.90
 -14  -2   7   18.28    1.26
 -14   2   7   17.44    1.25
 -14  -2   6   58.74    1.98
 -14  -2   6   66.23    2.47
 -14   2   6   62.50    2.45
 -14  -2   5  106.29    2.68
 -14   2   5  107.69    2.06
 -14  -2   5  110.90    3.41
 -14   2   5  100.83    3.33
 -14  -2   5   99.91    3.24
 -14   2   5   94.36    3.18
 -14  -2   4 1892.29   15.56
 -14   2   4 1850.23   15.09
 -14  -2   4 1895.95   18.41
 -14   2   4 1795.99   18.38
 -14  -2   4 1840.14   18.49
 -14   2   4 1761.46   18.50
 -14  -2   3   24.34    0.96
 -14   2   3   23.97    0.90
 -14  -2   3   22.35    1.53
 -14   2   3   22.79    1.56
 -14   2   3   25.38    1.07
 -14  -2   2  149.79    3.59
 -14  -2   2  168.71    2.54
 -14   2   2  169.07    2.41
 -14  -2   2  146.61    3.62
 -14   2   2  138.98    3.59
 -14   2   2  176.43    2.86
  14   2  -1    1.97    0.38
 -14  -2   1    1.47    0.67
 -14   2   1    2.11    0.50
 -14  -2   1    1.73    0.45
 -14  -2   1    2.21    0.40
 -14   2   1    1.52    0.37
 -14   2   1    2.15    0.78
 -14  -2   1    1.34    0.56
 -14   2   1    1.77    0.63
  14   2   0 1811.20   14.89
 -14   2   0 1821.21   16.89
 -14  -2   0 1800.56   14.68
 -14  -2   0 1782.01   16.59
 -14   2   0 1824.16   15.25
  14   2   1   57.24    1.57
  14  -2   1   57.53    2.12
 -14  -2  -1   54.97    2.00
 -14   2  -1   53.83    1.98
 -14  -2  -1   55.53    1.42
  14  -2   1   55.32    2.08
  14   2   1   57.32    2.17
 -14   2  -1   56.37    1.69
  14   2   2  652.07    7.01
  14  -2   2  678.53    8.47
  14  -2   2  630.65    6.87
  14  -2   2  667.49    8.56
  14   2   2  653.23    8.60
 -14   2  -2  633.57    7.15
  14  -2   3   59.31    1.76
  14  -2   3   52.56    2.10
  14   2   3   52.64    2.17
 -14   2  -3   54.42    1.78
  14  -2   4   92.88    2.22
  14  -2   4   93.33    2.70
  14   2   4   95.53    2.81
 -14   2  -4   88.06    2.13
  14  -2   5    6.73    0.71
  14   2   5    7.42    0.76
  14   2   6   73.24    1.72
 -14   2  -6   60.02    1.25
 -14   3   8   10.12    0.67
 -14   3   7   35.67    1.04
 -14  -3   6  159.39    2.59
 -14  -3   6  139.39    2.78
 -14  -3   5 2808.49   22.14
 -14  -3   5 2789.31   23.30
 -14   3   5 2824.39   21.76
 -14  -3   4  136.72    2.38
 -14  -3   4  134.37    3.43
 -14   3   4  139.22    2.34
 -14  -3   3   67.11    1.66
  14  -3  -3   62.37    1.25
 -14  -3   3   69.21    1.60
 -14  -3   3   61.69    2.27
 -14  -3   3   59.19    2.26
 -14   3   3   66.99    1.63
 -14   3   2   87.88    1.91
  14  -3  -2   83.53    2.71
  14  -3  -2   82.99    1.53
 -14  -3   2   87.27    1.71
 -14  -3   2   80.80    2.53
 -14   3   1  435.34    5.04
  14  -3  -1  424.39    6.70
 -14  -3   1  438.54    4.58
 -14   3   1  438.43    4.40
  14   3   0   41.64    1.25
 -14  -3   0   40.15    1.72
 -14  -3   0   43.60    1.26
 -14  -3   0   41.81    1.08
  14  -3   0   40.53    1.63
  14   3   0   42.12    1.72
 -14   3   0   42.37    1.36
  14   3   1  567.78    6.06
 -14  -3  -1  547.11    5.65
 -14  -3  -1  548.51    6.95
  14  -3   1  561.43    7.07
  14   3   1  554.76    7.19
 -14   3  -1  552.58    6.16
 -14  -3  -2   68.19    2.02
  14  -3   2   73.89    1.83
  14  -3   2   71.19    2.20
  14   3   2   70.31    2.28
 -14   3  -2   75.15    1.89
  14  -3   3  171.37    2.94
 -14  -3  -3  167.13    3.03
  14  -3   3  167.87    3.35
  14   3   3  169.05    3.52
 -14   3  -3  162.07    2.83
  14  -3   4   30.34    1.21
  14   3   5   35.36    1.28
 -14   4   7   77.89    1.33
 -14  -4   6    4.37    0.49
  14  -4  -5  154.23    1.99
 -14  -4   5  162.49    2.48
 -14  -4   5  154.69    2.80
 -14   4   5  161.75    2.31
  14  -4  -4  562.98    5.18
 -14  -4   4  558.80    5.74
 -14   4   4  560.75    5.58
 -14  -4   3   75.41    1.59
 -14   4   3   75.03    1.64
 -14   4   2   28.80    1.07
  14  -4  -2   29.42    0.94
 -14  -4   2   30.23    0.98
 -14   4   1    1.65    0.47
 -14  -4   1    2.32    0.38
 -14   4   0  161.92    2.65
 -14  -4   0  157.56    2.19
 -14   4  -1  170.01    2.75
  14  -4   2  894.32    8.49
 -14   4  -2  896.79    8.55
  14  -4   3  104.02    2.06
 -14   4  -3  102.81    1.97
  14  -4   4   84.53    1.76
  14  -4   4   82.92    2.07
  14  -4   5   37.24    1.05
 -14   5   6  219.97    2.39
  14  -5  -5  218.85    2.31
 -14  -5   5  224.54    2.68
  14  -5  -4  209.35    2.40
 -14  -5   4  209.79    2.67
 -14   5   4  213.06    2.51
  14  -5  -3    7.02    0.52
 -14  -5   3    7.80    0.53
 -14   5   3    7.83    0.55
 -14   5   2   55.61    1.34
 -14  -5   2   56.64    1.23
 -14   5   2   53.19    1.06
 -14  -5   1   92.30    1.56
 -14   5   0   35.69    1.11
 -14  -5   0   36.12    0.88
 -14   5  -1  520.52    5.36
  14  -5   2  147.58    2.28
 -14   5  -2  147.02    2.24
  14  -5   3  193.02    2.59
 -14   5  -3  184.07    2.35
  14  -5   4   10.45    0.51
 -14   6   4  164.35    1.75
 -14  -6   3   83.91    1.30
 -14   6   3   82.22    1.10
 -14  -6   2    5.10    0.37
 -14   6   2    5.95    0.43
 -14  -6   1    9.35    0.42
 -14   6   1    9.52    0.53
 -14   6   0    4.14    0.40
  14  -6   1  205.09    2.39
 -14   6  -1  194.32    2.37
  14  -6   2  470.49    4.26
 -15   0   9   -0.03    0.32
 -15   0   8    0.06    0.50
 -15   0   8    0.33    0.38
 -15   0   7   -0.11    0.61
 -15   0   7   -0.08    0.44
 -15   0   6    6.15    0.74
 -15   0   6    5.89    1.01
 -15   0   6    5.43    0.70
 -15   0   5    0.10    0.70
 -15   0   5    0.04    0.64
 -15   0   4   26.30    1.19
 -15   0   4   26.65    1.48
 -15   0   4   44.55    2.29
 -15   0   4   43.12    2.23
 -15   0   3    0.08    0.51
 -15   0   3   -0.12    0.48
 -15   0   3    0.06    0.63
 -15   0   2    6.96    1.00
 -15   0   2    5.96    0.65
 -15   0   2    6.99    0.94
 -15   0   2    8.53    0.91
  15   0  -1    0.24    0.38
 -15   0   1    2.12    0.65
 -15   0   1   -0.03    0.63
 -15   0   1    1.74    0.52
 -15   0   1   -0.03    0.53
  15   0   0   34.25    1.37
 -15   0   0   33.96    1.65
 -15   0   0   29.95    1.22
 -15   0   0   33.79    1.64
  15   0   1    0.07    0.40
 -15   0  -1    0.27    0.61
  15   0   2 1631.34   14.87
  15   0   2 1497.65   15.91
  15   0   3    0.36    0.58
  15   0   4  231.15    4.67
  15   0   5   -0.10    0.49
  15   0   6   49.02    1.40
 -15  -1   8   -0.27    0.52
 -15   1   8    0.26    0.48
 -15   1   8    0.28    0.41
 -15   1   7    9.37    0.75
 -15   1   7    8.29    1.02
 -15   1   7    6.86    0.75
 -15  -1   6   -0.06    0.57
 -15  -1   6    0.89    0.72
 -15   1   6    0.13    0.65
 -15  -1   5   20.76    1.78
 -15   1   5    0.72    0.50
 -15   1   5    2.77    0.89
 -15  -1   5   24.42    1.81
 -15   1   5    2.89    0.88
 -15  -1   4    4.42    0.78
 -15   1   4    2.89    0.72
 -15   1   4    2.64    0.53
 -15  -1   4    1.93    0.89
 -15   1   4    2.68    0.87
 -15  -1   4    2.65    0.82
 -15   1   4    1.97    0.83
 -15   1   3   49.73    1.40
 -15  -1   3   55.17    1.56
 -15   1   3   49.55    1.91
 -15  -1   3   43.38    2.04
 -15   1   3   44.31    2.05
 -15   1   3   50.98    1.64
 -15  -1   2    0.14    0.64
 -15   1   2   -0.08    0.69
 -15  -1   2   -0.08    0.42
 -15   1   2   -0.02    0.50
 -15   1   2    0.16    0.41
 -15   1   2    0.14    0.51
 -15  -1   2    0.36    0.58
 -15   1   2    0.03    0.56
  15  -1  -1   21.73    1.16
 -15   1   1   15.72    1.28
 -15   1   1   15.71    0.81
 -15  -1   1   18.21    0.85
 -15   1   1   16.11    1.01
 -15  -1   1   17.07    1.32
 -15  -1   1   15.18    1.23
 -15   1   1   15.68    1.23
 -15   1   1   19.63    1.07
  15   1   0    0.43    0.39
  15  -1   0    0.25    0.43
 -15   1   0    0.70    0.62
 -15   1   0    0.22    0.56
 -15  -1   0    0.61    0.56
  15   1   1   82.43    2.05
  15  -1   1   84.15    2.40
  15  -1   1   85.95    2.67
  15   1   1   85.54    2.71
 -15   1  -1   79.32    2.25
  15   1   2    0.98    0.46
  15  -1   2    0.78    0.56
 -15   1  -2    0.57    0.60
  15  -1   2    1.40    0.48
  15  -1   2    1.46    0.64
  15   1   2    0.78    0.65
  15  -1   3  771.92    8.01
  15  -1   3  753.36    9.51
  15   1   3  774.33    9.70
 -15   1  -3  752.04    8.55
  15  -1   4    0.93    0.57
  15   1   4    0.34    0.57
  15  -1   5   76.31    2.18
  15   1   5   78.10    2.23
 -15   1  -6    1.89    0.35
  15  -1   6    1.81    0.38
  15   1   6    1.69    0.38
 -15   2   8   15.54    0.87
 -15   2   8   17.78    0.84
 -15   2   7   21.14    0.88
 -15  -2   7   20.91    1.26
 -15   2   7   20.40    1.25
 -15  -2   6  111.09    2.66
 -15  -2   6  120.94    3.26
 -15   2   6  113.62    3.21
 -15   2   5   20.42    0.94
 -15  -2   5   20.15    1.21
 -15  -2   5   21.61    1.55
 -15   2   5   19.57    1.52
 -15  -2   4  414.71    4.87
 -15   2   4  395.58    4.51
 -15  -2   4  394.20    6.61
 -15   2   4  381.63    6.61
 -15  -2   4  379.73    6.61
 -15   2   4  365.83    6.61
 -15   2   4  409.04    4.84
 -15  -2   3   11.02    0.73
 -15   2   3   11.12    0.68
 -15  -2   3   10.27    1.19
 -15   2   3   10.42    1.19
 -15   2   3   11.30    0.82
 -15  -2   2  170.35    2.67
 -15   2   2  169.34    2.49
 -15  -2   2  173.29    4.00
 -15   2   2  171.04    4.05
 -15   2   2  169.60    2.97
 -15  -2   1    0.48    0.64
 -15   2   1    0.15    0.69
 -15   2   1    1.10    0.51
 -15  -2   1    0.57    0.35
 -15   2   1    0.18    0.36
 -15  -2   1    0.34    0.55
 -15   2   1    0.25    0.53
  15   2   0  145.94    2.57
 -15  -2   0  125.70    3.19
 -15   2   0  127.35    3.25
 -15  -2   0  122.37    3.20
 -15   2   0  118.84    3.19
 -15   2   0  137.54    2.71
  15   2   1    1.16    0.40
 -15  -2  -1    1.71    0.59
 -15   2  -1    1.02    0.61
  15  -2   1    0.99    0.39
  15  -2   1    0.97    0.54
  15   2   1    0.61    0.54
 -15  -2  -2    1.33    0.60
 -15   2  -2    0.93    0.57
  15  -2   2    1.32    0.43
 -15   2  -2    1.21    0.60
 -15   2  -3   -0.36    0.57
  15  -2   3    0.06    0.42
  15  -2   3    0.23    0.49
  15   2   3   -0.05    0.51
  15  -2   4   23.38    1.07
  15   2   4   24.29    1.35
 -15  -2  -5    0.35    0.35
 -15   2  -5    0.22    0.34
  15  -2   5   -0.13    0.35
  15   2   5   -0.15    0.38
  15   2   6   17.32    0.70
 -15   3   7    0.62    0.35
 -15  -3   6   12.08    0.83
 -15  -3   5  247.98    4.00
 -15   3   5  255.43    3.22
 -15   3   4    2.25    0.49
 -15  -3   4    3.47    0.54
 -15   3   4    3.47    0.47
 -15  -3   4    2.55    0.76
 -15  -3   3  418.77    4.67
 -15   3   3  411.78    4.47
 -15  -3   3  413.09    6.24
 -15   3   3  421.27    4.93
 -15   3   2    0.82    0.43
 -15  -3   2    1.54    0.41
 -15   3   2    0.50    0.34
  15  -3  -1    1.53    0.64
 -15  -3   1    2.40    0.51
 -15  -3   1    1.27    0.36
 -15  -3   0   10.48    0.98
 -15  -3   0    9.61    0.55
  15  -3   0   11.87    0.93
  15   3   0   11.34    0.97
 -15   3   0   10.86    0.81
 -15  -3  -1  267.82    4.44
  15  -3   1  271.47    4.51
  15   3   1  280.71    4.71
 -15   3  -1  283.30    3.97
 -15  -3  -2    6.33    0.74
  15  -3   2    7.28    0.64
  15  -3   2    6.34    0.74
  15   3   2    6.87    0.79
 -15   3  -2    6.23    0.71
  15  -3   3    8.47    0.68
 -15   3  -3   10.48    0.79
  15  -3   4    8.03    0.65
  15   3   5   79.05    1.61
 -15   4   7   40.33    0.88
 -15   4   6    1.14    0.34
 -15  -4   5   77.56    1.86
 -15   4   5   80.13    1.49
 -15  -4   4   54.01    1.35
 -15   4   4   52.29    1.20
  15  -4  -3    5.10    0.46
 -15  -4   3    7.13    0.55
 -15   4   3    6.84    0.49
 -15   4   3    6.93    0.60
 -15  -4   2    3.61    0.45
 -15   4   2    4.82    0.44
 -15   4   2    4.38    0.52
 -15   4   1    1.18    0.45
 -15  -4   1    1.66    0.36
 -15  -4   0   37.05    0.92
 -15   4   0   10.27    0.74
 -15   4  -1    6.10    0.63
  15  -4   2  204.01    2.93
 -15   4  -2  198.74    2.97
 -15   4  -3   -0.02    0.44
  15  -4   3    0.38    0.36
  15  -4   4   19.57    0.77
  15  -4   4   20.53    0.90
 -15   5   6   15.44    0.50
 -15  -5   5   21.20    0.70
 -15   5   5   22.90    0.66
 -15  -5   4    3.67    0.41
 -15   5   4    3.65    0.36
 -15  -5   3   14.26    0.63
 -15   5   3   13.64    0.55
 -15  -5   2    7.44    0.49
 -15   5   2    7.14    0.40
 -15   5   2    8.08    0.58
 -15  -5   1    1.63    0.32
 -15   5   1    2.08    0.42
 -15  -5   0    5.52    0.36
 -15   5   0    5.94    0.54
  15  -5   1  161.96    2.31
 -15   5  -1  161.15    2.38
  15  -5   2    7.34    0.50
 -15   5  -2    5.69    0.48
  15  -5   3  775.22    6.68
 -15  -6   3    6.70    0.35
 -15  -6   2    0.72    0.23
 -15   6   2    3.36    0.34
 -15   6   1    4.00    0.36
  15  -6   0    4.42    0.34
 -15   6   0    4.72    0.39
 -16   0   8  214.72    3.69
 -16   0   7    0.20    0.55
 -16   0   6   47.79    2.24
 -16   0   5    0.21    0.61
 -16   0   5   -0.49    0.56
 -16   0   5    0.27    0.71
 -16   0   5    0.15    0.40
 -16   0   4   13.05    0.93
 -16   0   4   14.00    1.12
 -16   0   4   12.65    1.36
 -16   0   4   10.85    1.27
 -16   0   3    0.25    0.53
 -16   0   3    0.01    0.55
 -16   0   3    0.03    0.61
 -16   0   2   31.32    1.78
 -16   0   2   32.71    1.47
 -16   0   2   29.06    1.72
 -16   0   2   31.36    1.50
 -16   0   1   -0.17    0.66
 -16   0   1    0.52    0.64
 -16   0   1    0.15    0.41
 -16   0   1    0.45    0.57
  16   0   0   13.88    1.00
 -16   0   0   10.59    1.10
  16   0   1    0.50    0.44
 -16   0  -1   -0.04    0.68
 -16   0  -1    0.75    0.61
  16   0   1    1.60    0.64
  16   0   2   38.94    1.87
  16   0   3    1.19    0.62
  16   0   4 1254.53   12.92
  16   0   5    0.44    0.41
 -16  -1   8    0.27    0.41
 -16   1   8   -0.24    0.46
 -16   1   8   -0.13    0.35
 -16  -1   7  120.56    3.10
 -16   1   7  121.64    3.14
 -16   1   7  129.46    2.38
 -16  -1   6    0.65    0.55
 -16  -1   6    1.03    0.70
 -16   1   6    0.81    0.62
 -16   1   5  280.79    3.85
 -16  -1   5  279.58    5.72
 -16  -1   4    2.43    0.66
 -16   1   4    2.01    0.65
 -16   1   4    1.65    0.51
 -16  -1   4    1.53    0.82
 -16   1   4    1.96    0.79
 -16  -1   4    1.74    0.77
 -16   1   4    1.52    0.77
 -16   1   3  289.34    3.84
 -16  -1   3  317.63    4.85
 -16   1   3  296.31    4.90
 -16  -1   3  257.01    5.30
 -16   1   3  255.06    5.26
 -16   1   3  315.37    4.56
 -16   1   2    0.10    0.57
 -16  -1   2    0.38    0.65
 -16   1   2    0.06    0.70
 -16   1   2    0.25    0.49
 -16   1   2   -0.10    0.44
 -16  -1   2    0.37    0.59
 -16   1   2   -0.03    0.60
 -16  -1   1    3.84    0.87
 -16   1   1    1.60    0.80
 -16   1   1    4.61    0.65
 -16   1   1    1.26    0.47
 -16  -1   1    4.35    0.77
 -16   1   1    1.71    0.63
 -16   1   1    7.35    0.84
  16   1   0    0.02    0.40
  16  -1   0    0.06    0.45
 -16   1   0   -0.09    0.61
 -16  -1   0    0.35    0.65
 -16   1   0    0.38    0.62
  16  -1   1    0.56    0.48
 -16  -1  -1    0.02    0.53
 -16   1  -1    0.72    0.56
  16  -1   1    0.98    0.63
  16   1   1    0.77    0.58
 -16   1  -2    0.49    0.62
  16  -1   2    0.61    0.58
  16   1   2    1.19    0.64
  16  -1   3   37.13    1.76
  16   1   3   36.17    1.75
  16  -1   4    7.96    0.88
  16   1   4    6.99    0.83
 -16  -1  -5  604.66    6.15
 -16   1  -5  605.67    6.14
  16  -1   5  587.22    6.48
 -16   2   8   35.51    1.05
 -16   2   8   36.76    1.01
 -16   2   7   13.31    0.71
 -16  -2   7   12.33    0.93
 -16   2   7   12.44    0.94
 -16  -2   6   72.94    2.08
 -16  -2   6   80.03    2.50
 -16   2   6   77.87    2.51
 -16  -2   5    1.30    0.56
 -16   2   5    0.23    0.48
 -16  -2   5    0.51    0.62
 -16   2   5    1.13    0.67
 -16   2   4   36.09    1.18
 -16  -2   4   39.68    1.33
 -16  -2   4   34.28    1.89
 -16   2   4   32.76    1.86
 -16   2   4   36.88    1.31
 -16   2   3    3.41    0.61
 -16   2   3    3.71    0.51
 -16  -2   3    3.49    0.55
 -16  -2   3    3.08    0.87
 -16   2   3    2.67    0.86
 -16  -2   3    2.17    0.76
 -16   2   3    2.72    0.78
 -16   2   2  380.30    4.29
 -16  -2   2  381.61    4.46
 -16  -2   2  354.04    6.12
 -16   2   2  357.92    6.20
 -16   2   2  383.34    4.94
 -16   2   1    1.62    0.57
 -16  -2   1   -0.18    0.62
 -16   2   1    0.05    0.68
 -16  -2   1    0.48    0.37
 -16  -2   1   -0.36    0.57
 -16   2   1   -0.13    0.63
  16   2   0  125.85    2.38
 -16  -2   0  127.70    3.24
 -16   2   0  127.85    3.25
 -16  -2   0  116.46    3.07
 -16   2   0  114.78    3.03
 -16   2   0  121.58    2.60
 -16  -2  -1    1.14    0.60
 -16   2  -1    1.33    0.63
 -16   2  -1    0.67    0.54
  16  -2   1    0.54    0.35
  16  -2   1    0.92    0.55
  16   2   1    0.77    0.58
 -16  -2  -2  223.02    3.98
 -16   2  -2  231.64    4.02
  16  -2   2  236.42    3.43
  16  -2   2  233.30    4.36
 -16   2  -2  235.77    3.85
 -16   2  -3    0.88    0.55
 -16  -2  -3    0.90    0.47
 -16   2  -3    0.90    0.49
  16  -2   3    1.45    0.45
  16  -2   3    0.96    0.53
  16   2   3    0.69    0.52
 -16  -2  -4   60.92    1.61
 -16   2  -4   60.08    1.58
  16  -2   4   62.74    1.82
 -16   2  -5    0.18    0.28
  16   2   5    0.18    0.27
 -16   3   7   39.04    0.99
 -16   3   6    9.46    0.63
 -16  -3   6    8.23    0.68
 -16   3   5  102.61    1.87
 -16  -3   5  122.31    2.58
 -16  -3   4    2.09    0.47
 -16   3   4    2.14    0.43
 -16  -3   4    1.25    0.62
 -16  -3   3  592.15    6.10
 -16   3   3  589.05    5.81
 -16  -3   3  572.86    7.62
 -16   3   2    0.14    0.42
 -16  -3   2    0.59    0.38
 -16   3   2    0.17    0.33
 -16  -3   2   -0.26    0.60
 -16  -3   1  187.89    2.65
 -16   3   1  197.14    3.22
 -16   3   0    2.12    0.52
 -16  -3   0    0.81    0.53
  16  -3   0    1.19    0.49
  16   3   0    1.28    0.51
 -16  -3  -1   10.19    0.89
  16  -3   1   11.96    0.72
  16  -3   1   12.41    0.92
  16   3   1   14.83    1.05
 -16   3  -1   15.15    0.94
 -16   3  -2    2.80    0.58
  16  -3   2    3.03    0.48
  16   3   2    2.65    0.58
  16  -3   3  106.06    2.02
 -16   3  -3  105.85    2.16
  16   3   4   27.27    1.00
 -16   4   6    8.15    0.50
 -16  -4   5    1.33    0.39
 -16   4   5    1.18    0.34
 -16  -4   4    1.62    0.41
 -16   4   4    2.33    0.38
 -16  -4   3    3.44    0.46
 -16   4   3    3.01    0.38
 -16   4   3    3.11    0.48
 -16  -4   2   76.75    1.50
 -16   4   2   78.76    1.38
 -16  -4   1    5.64    0.47
 -16   4   1    5.23    0.58
 -16   4   0   14.50    0.81
  16  -4   1    3.91    0.45
 -16   4  -1    7.39    0.64
  16  -4   2   44.67    1.20
 -16   4  -2   44.10    1.26
 -16   4  -3    0.07    0.41
  16  -4   3    0.84    0.32
  16  -4   3    0.61    0.36
 -16   5   5   95.81    1.32
 -16  -5   4    2.55    0.35
 -16   5   4    2.72    0.31
 -16  -5   4    3.09    0.39
 -16  -5   3   14.46    0.60
 -16   5   3   14.09    0.51
 -16   5   2    0.49    0.33
 -16  -5   2    0.50    0.28
 -16  -5   1    5.71    0.39
 -16   5   1    7.40    0.56
 -16   5   0   17.93    0.75
 -16   5  -1    0.41    0.34
  16  -5   1    0.24    0.26
  16  -5   2    8.07    0.46
 -16   5  -2    7.63    0.46
 -17   0   8  357.19    4.57
 -17   0   7    0.15    0.54
 -17   0   6   29.60    1.69
 -17   0   5   -0.22    0.57
 -17   0   5    0.16    0.73
 -17   0   4    4.58    0.74
 -17   0   4    3.61    0.94
 -17   0   3    0.19    0.53
 -17   0   3   -0.35    0.71
 -17   0   2  173.11    4.13
 -17   0   2  164.11    4.08
 -17   0   1    0.14    0.66
 -17   0   1   -0.13    0.46
 -17   0   1    0.05    0.52
 -17   0   0  230.30    4.62
 -17   0   0  226.42    4.65
 -17   0  -1    0.36    0.55
  17   0   1   -0.03    0.52
 -17   0  -2  195.94    3.80
  17   0   2  205.98    4.26
 -17   0  -3    0.75    0.52
  17   0   3   -0.18    0.52
 -17   0  -4  130.95    2.54
  17   0   4  147.61    3.08
 -17   0  -5    0.12    0.30
  17   0   5   -0.04    0.31
 -17  -1   8    0.31    0.36
 -17   1   8    0.42    0.37
 -17  -1   7  169.96    3.42
 -17   1   7  162.75    3.39
 -17  -1   6    0.17    0.48
 -17  -1   6    0.10    0.58
 -17   1   6   -0.10    0.59
 -17   1   5   50.05    1.48
 -17  -1   5   52.57    2.40
 -17  -1   4    0.68    0.54
 -17   1   4    0.06    0.48
 -17  -1   4    0.44    0.73
 -17   1   4    0.87    0.71
 -17   1   3    9.79    0.76
 -17   1   3    8.39    0.90
 -17   1   3    9.59    0.90
 -17   1   2    1.13    0.60
 -17  -1   2    1.68    0.55
 -17   1   2    0.89    0.55
 -17   1   2    1.93    0.52
 -17  -1   2    0.65    0.64
 -17   1   2    1.29    0.69
 -17  -1   1  473.11    7.04
 -17   1   1  492.94    7.23
 -17   1   1  448.32    5.71
 -17  -1   1  435.80    6.72
 -17   1   1  448.17    6.91
 -17   1   1  494.57    6.27
 -17  -1   0    1.16    0.68
 -17   1   0    1.11    0.67
 -17   1   0    0.95    0.64
 -17  -1  -1   67.75    2.26
 -17   1  -1   77.01    2.43
  17  -1   1   75.45    2.44
  17   1   1   75.45    2.51
 -17   1  -1   75.19    2.28
 -17   1  -2    0.32    0.60
 -17  -1  -2    0.89    0.57
 -17   1  -2    0.67    0.57
  17  -1   2    0.46    0.57
  17   1   2    0.52    0.58
 -17  -1  -3    6.40    0.73
 -17   1  -3    6.49    0.71
  17  -1   3    7.30    0.82
  17   1   3    7.12    0.84
 -17  -1  -4    3.50    0.53
 -17   1  -4    3.22    0.51
  17  -1   4    3.29    0.58
  17   1   4    4.05    0.64
 -17  -1  -5  157.44    2.26
 -17   1  -5  153.24    2.21
  17  -1   5  167.44    2.42
  17   1   5  174.01    2.50
 -17  -2   7    3.93    0.57
 -17   2   7    4.17    0.59
 -17   2   7    4.45    0.50
 -17   2   6   71.57    1.58
 -17  -2   6   66.10    1.87
 -17  -2   6   67.75    2.15
 -17   2   6   67.37    2.19
 -17  -2   5    1.04    0.54
 -17   2   5    0.49    0.43
 -17  -2   5    0.35    0.56
 -17   2   5    0.87    0.65
 -17   2   4    1.08    0.44
 -17  -2   4    0.54    0.64
 -17   2   4    0.72    0.67
 -17   2   3   15.07    0.80
 -17  -2   3   16.69    0.89
 -17  -2   3   15.59    1.33
 -17   2   3   17.92    1.40
 -17   2   3   16.07    0.99
 -17  -2   2  119.66    2.20
 -17   2   2  116.55    2.54
 -17  -2   1   15.19    1.18
 -17   2   1   14.23    1.20
 -17   2   1   14.40    0.99
 -17   2   0   23.40    1.41
 -17  -2   0   23.28    1.42
  17  -2   0   24.67    1.35
  17   2   0   25.31    1.41
 -17   2   0   23.89    1.21
 -17  -2  -1    4.51    0.75
 -17   2  -1    4.26    0.76
  17  -2   1    4.15    0.70
  17   2   1    4.04    0.72
 -17   2  -1    4.57    0.69
 -17   2  -2   54.17    1.85
  17  -2   2   56.44    1.46
  17  -2   2   58.82    1.97
  17   2   2   54.98    1.96
 -17  -2  -2   52.94    1.80
 -17  -2  -3    6.75    0.68
 -17   2  -3    7.08    0.69
  17  -2   3    7.73    0.77
  17   2   3    8.47    0.82
 -17   2  -4    1.38    0.40
  17  -2   4    0.25    0.34
  17   2   4    0.51    0.36
 -17   3   7  156.83    2.03
 -17   3   7  159.13    2.18
 -17  -3   6    0.65    0.38
 -17   3   6    0.96    0.35
 -17   3   5   52.21    1.29
 -17  -3   5   52.82    1.62
 -17  -3   4    1.52    0.46
 -17   3   4    2.01    0.41
 -17   3   3   11.41    0.65
 -17  -3   3   11.15    0.69
 -17   3   3   12.09    0.78
 -17   3   2    9.85    0.59
 -17  -3   2    9.66    0.63
 -17  -3   2    9.87    0.94
 -17   3   2   10.14    0.77
 -17  -3   1  201.00    2.68
  17  -3  -1  195.23    3.40
  17   3  -1  199.59    3.54
 -17   3   1  197.28    3.20
  17  -3   0   10.71    0.61
  17  -3   0   10.73    0.82
  17   3   0   11.52    0.87
 -17   3   0   12.36    0.84
 -17   3  -1    0.87    0.49
  17  -3   1    1.23    0.36
 -17   3  -2    1.59    0.51
  17  -3   2    1.98    0.40
  17  -3   3    2.11    0.38
 -17   4   6   16.47    0.58
 -17   4   5    2.07    0.35
 -17  -4   5    1.95    0.41
 -17  -4   4    1.07    0.37
 -17  -4   4    1.07    0.42
 -17   4   3   37.95    0.94
 -17  -4   3   39.15    1.05
 -17   4   3   39.04    1.12
 -17  -4   2  112.27    1.79
 -17   4   2  105.75    2.02
 -17  -4   1   30.24    0.85
 -17   4   1   32.77    1.12
  17  -4   0  131.08    1.98
 -17   4   0  137.67    2.35
  17  -4   1   13.99    0.63
 -17   4  -1   15.15    0.80
  17  -4   2   57.55    1.21
  17  -4   2   55.60    1.32
 -17   4  -2   54.17    1.33
 -17  -5   3    1.17    0.28
 -17  -5   3    0.79    0.31
 -17  -5   2   22.98    0.66
 -17   5   2   23.92    0.77
  17  -5  -1  382.23    3.62
 -17   5   1  390.87    4.00
  17  -5   0   13.19    0.49
 -17   5   0   13.21    0.63
  17  -5   1   93.85    1.33
 -17   5  -1   94.31    1.53
 -18   0   8  202.75    2.79
 -18   0   7    0.58    0.46
 -18   0   6   49.36    2.00
 -18   0   5    0.18    0.65
 -18   0   4   80.73    2.35
 -18   0   4   77.33    2.81
 -18   0   3   -0.06    0.52
 -18   0   2  636.46    7.43
 -18   0   1   -0.22    0.72
 -18   0   1   -0.11    0.44
 -18   0   0  398.80    6.22
  18   0   0  418.83    6.15
 -18   0  -1    0.22    0.59
  18   0   1    0.21    0.52
 -18   0  -2  194.66    3.60
  18   0   2  198.24    3.94
 -18   0  -3   -0.01    0.44
  18   0   3   -0.06    0.49
 -18   0  -4   82.32    1.77
  18   0   4   84.09    1.99
 -18  -1   7  166.04    3.09
 -18   1   7  167.82    3.12
 -18  -1   6    6.26    0.81
 -18   1   6    6.26    0.86
 -18   1   5  168.41    2.80
 -18  -1   5  166.76    3.32
 -18  -1   5  161.14    3.90
 -18   1   5  157.39    3.92
 -18   1   4    4.43    0.63
 -18  -1   4    5.81    0.78
 -18  -1   4    5.20    0.93
 -18   1   4    6.00    0.95
 -18   1   3   73.81    1.83
 -18  -1   3   76.79    2.18
 -18  -1   2    6.23    0.73
 -18   1   2    5.98    0.82
 -18   1   1  318.13    5.50
 -18  -1   1  313.49    4.42
 -18   1   0    2.64    0.70
 -18  -1   0    2.45    0.73
 -18   1   0    2.92    0.80
 -18  -1   0    2.51    0.47
  18  -1   0    3.32    0.70
  18   1   0    2.69    0.66
 -18  -1  -1  105.77    2.81
 -18   1  -1  110.88    2.85
  18  -1   1  114.07    2.91
  18   1   1  112.28    2.95
 -18   1  -1  116.13    2.75
 -18  -1  -2    0.31    0.51
 -18   1  -2    0.65    0.52
  18  -1   2    0.08    0.48
  18   1   2   -0.02    0.46
 -18  -1  -3    1.72    0.51
 -18   1  -3    1.41    0.50
  18  -1   3    4.09    0.64
  18   1   3    3.68    0.64
 -18  -1  -4    1.97    0.41
 -18   1  -4    1.92    0.41
  18  -1   4    1.96    0.40
  18   1   4    2.19    0.44
 -18   2   7    1.28    0.36
 -18   2   6    3.89    0.49
 -18  -2   6    3.36    0.54
 -18   2   6    3.82    0.64
 -18  -2   6    2.71    0.57
 -18   2   5    3.05    0.49
 -18  -2   5    2.83    0.67
 -18   2   5    2.46    0.64
 -18   2   4    7.08    0.62
 -18  -2   4    8.36    0.78
 -18  -2   4    9.57    1.02
 -18   2   3   16.28    0.80
 -18  -2   3   18.08    1.06
 -18  -2   3   17.93    1.32
 -18   2   3   19.07    1.35
 -18   2   3   18.34    1.02
 -18   2   2  455.36    4.95
 -18   2   2  500.44    5.94
 -18   2   1   20.63    1.14
 -18  -2   0  310.65    5.04
 -18   2   0  310.74    5.04
  18  -2   0  317.62    4.89
  18   2   0  344.57    5.15
 -18   2   0  333.35    4.71
 -18  -2  -1   27.08    1.36
 -18   2  -1   25.57    1.34
  18  -2   1   26.40    1.32
  18   2   1   29.17    1.42
 -18   2  -1   27.57    1.31
 -18  -2  -2  299.93    4.36
 -18   2  -2  300.17    4.32
  18  -2   2  309.17    4.47
  18   2   2  311.04    4.57
 -18   2  -2  302.91    4.22
 -18  -2  -3   17.02    0.87
 -18   2  -3   18.60    0.88
  18  -2   3   18.56    0.92
  18   2   3   20.75    1.00
 -18   3   6   27.92    0.84
 -18   3   5  158.14    2.23
 -18  -3   5  156.99    2.70
 -18   3   4   42.08    1.09
 -18   3   3   15.26    0.69
 -18   3   3   16.68    0.88
 -18   3   2   43.10    1.39
 -18   3   1  182.62    3.01
 -18   3   0   10.00    0.79
  18  -3   1   42.07    1.05
 -18   3  -1   44.69    1.43
 -18   3  -2    0.01    0.43
  18  -3   2   -0.07    0.30
 -18   4   5    5.78    0.39
 -18  -4   5    6.02    0.45
 -18  -4   4    1.79    0.40
 -18   4   4    1.00    0.30
 -18   4   3   35.74    0.83
 -18  -4   3   43.22    1.28
 -18   4   2  290.55    3.52
 -18   4   1   42.42    1.21
  18  -4   0  123.70    1.70
 -18   4   0  143.08    2.28
  18  -4   1   47.38    0.98
 -18   4  -1   51.92    1.29
 -18   4  -2   63.40    1.23
 -18  -5   2   54.01    1.11
 -18   5   1   88.31    1.42
 -19   0   7    0.09    0.41
 -19   0   6  103.14    2.65
 -19   0   5    0.33    0.62
 -19   0   4   80.86    2.24
 -19   0   4   73.90    2.58
 -19   0   3   -0.03    0.46
 -19   0   3   -0.03    0.64
 -19   0   2  183.65    3.26
 -19   0   1   -0.24    0.65
 -19   0   1    0.04    0.40
 -19   0   0   30.87    1.59
  19   0   0   33.16    1.53
 -19   0  -1    0.62    0.58
  19   0   1    0.31    0.47
 -19   0  -2  175.05    3.24
  19   0   2  175.66    3.38
 -19   0  -3   -0.15    0.42
  19   0   3   -0.25    0.42
 -19   0  -4   56.13    1.22
  19   0   4   57.80    1.26
 -19  -1   7  121.03    2.21
 -19   1   7  115.94    2.18
 -19  -1   6    2.52    0.59
 -19   1   6    2.68    0.61
 -19  -1   5  499.89    6.97
 -19   1   5  507.97    7.04
 -19  -1   4    4.84    0.67
 -19  -1   4    4.99    0.85
 -19   1   4    4.63    0.86
 -19  -1   3   29.33    1.32
 -19  -1   3   27.34    1.65
 -19   1   3   26.87    1.61
 -19  -1   2    1.93    0.53
 -19  -1   1   24.42    1.08
 -19  -1   0    1.73    0.66
 -19   1   0    1.10    0.63
  19  -1   0    1.69    0.53
  19   1   0    1.66    0.56
 -19  -1  -1   57.67    1.93
 -19   1  -1   58.43    1.96
  19  -1   1   61.45    2.01
  19   1   1   63.79    2.07
 -19  -1  -2    1.19    0.51
 -19   1  -2    1.54    0.53
  19  -1   2    1.53    0.50
  19   1   2    1.56    0.52
 -19  -1  -3    2.16    0.47
  19   1   3    2.76    0.50
  19  -1   3    2.04    0.45
 -19   2   6   40.83    1.30
 -19  -2   5   -0.18    0.44
 -19   2   5    0.12    0.45
 -19   2   4   27.13    0.98
 -19  -2   4   27.58    1.21
 -19  -2   4   26.96    1.44
 -19   2   4   26.47    1.44
 -19  -2   3    3.58    0.59
 -19  -2   3    2.78    0.68
 -19   2   3    3.23    0.70
 -19   2   2    1.41    0.55
 -19  -2   2    2.58    0.52
 -19  -2   2    0.94    0.59
 -19   2   2    2.05    0.66
 -19  -2   1    7.43    0.64
  19  -2  -1    7.59    0.73
  19   2  -1    8.11    0.78
 -19   2   1    8.64    0.82
 -19  -2   0   10.85    0.65
  19  -2   0   11.47    0.85
  19   2   0   12.27    0.90
 -19   2   0   10.76    0.89
 -19   2  -1    3.76    0.61
 -19  -2  -1    3.37    0.59
  19  -2   1    4.55    0.60
  19   2   1    3.44    0.59
 -19   2  -1    4.47    0.64
 -19  -2  -2  213.61    3.23
 -19   2  -2  214.99    3.20
  19  -2   2  234.67    3.39
  19   2   2  241.90    3.54
 -19   3   5  136.75    1.94
 -19  -3   5  138.85    2.27
 -19   3   4   10.17    0.57
 -19  -3   4   10.27    0.72
 -19   3   3  137.50    1.97
 -19  -3   3  153.40    2.60
 -19  -3   2   19.06    0.91
 -19   3   2   19.09    0.94
 -19   3   1    0.34    0.45
 -19  -3   0   16.45    0.71
 -19   3   0   17.02    0.90
 -19   3  -1  120.73    2.20
 -19  -4   4    0.19    0.27
 -19  -4   3   13.28    0.66
 -19  -4   2    8.68    0.56
 -19   4   2   12.87    0.68
 -19  -4   1   15.90    0.67
 -19   4   1   17.00    0.74
 -19  -4   0    4.88    0.37
 -19   4   0    5.88    0.52
 -19   4  -1    5.29    0.44
 -20   0   6    1.82    0.51
 -20   0   5   -0.08    0.51
 -20   0   4   26.04    1.46
 -20   0   3    0.05    0.56
 -20   0   2   83.21    1.95
  20   0  -1    0.20    0.45
 -20   0   0   10.52    0.94
  20   0   0   10.97    0.91
 -20   0  -1    0.13    0.48
  20   0   1   -0.03    0.44
 -20   0  -2  523.76    5.91
  20   0   2  552.62    6.12
 -20   0  -3   -0.03    0.31
  20   0   3    0.03    0.29
 -20  -1   6    1.40    0.45
 -20   1   6    1.19    0.45
 -20  -1   5  159.25    3.17
 -20   1   5  159.78    3.19
 -20  -1   4    2.16    0.52
 -20  -1   4    1.89    0.63
 -20   1   4    1.71    0.61
 -20  -1   3   19.69    1.00
 -20  -1   3   18.64    1.27
 -20   1   3   17.26    1.25
 -20  -1   2    0.67    0.42
 -20  -1   1    8.04    0.62
  20  -1  -1    8.59    0.80
  20   1  -1    9.65    0.82
 -20  -1   0    0.67    0.52
  20  -1   0    0.87    0.44
  20   1   0    2.12    0.54
 -20  -1  -1  128.15    2.64
 -20   1  -1  130.78    2.64
  20  -1   1  135.93    2.70
 -20  -1  -2    1.27    0.44
 -20   1  -2    1.41    0.44
  20  -1   2    1.48    0.43
  20   1   2    1.72    0.45
 -20   2   5    6.29    0.62
 -20  -2   4    1.99    0.46
 -20  -2   4    2.44    0.57
 -20   2   4    0.83    0.50
 -20  -2   3    2.03    0.47
 -20  -2   3    2.49    0.59
 -20   2   3    1.60    0.55
 -20  -2   2  156.94    2.62
 -20  -2   2  153.37    3.14
 -20   2   2  155.16    3.16
  20  -2  -2  152.18    2.74
  20   2  -2  154.16    2.80
 -20  -2   1    4.85    0.51
  20  -2  -1    4.51    0.57
  20   2  -1    4.64    0.59
  20  -2   0  219.90    3.39
  20   2   0  238.97    3.58
  20  -2   1    7.91    0.59
  20   2   1    8.17    0.62
 -20  -3   5  144.81    2.04
 -20  -3   4    5.14    0.49
 -20  -3   3  224.71    3.03
 -20   3   2    0.18    0.35
 -20  -3   2    0.98    0.35
 -20  -3   1  226.12    2.86
 -20   3   1  244.15    3.19
 -20   3   0    6.43    0.58
 -21   0   6 1224.58   10.58
 -21   0   5    0.66    0.47
 -21   0   4   56.24    1.88
 -21   0   3    0.06    0.48
 -21   0   2  112.80    2.78
  21   0  -1   -0.15    0.39
  21   0   0  318.95    4.40
  21   0   1    0.24    0.34
  21   0   2  626.79    6.10
 -21  -1   5 1061.79    9.94
 -21   1   5 1119.37   10.05
 -21  -1   4   14.81    0.99
 -21   1   4   14.32    0.99
 -21  -1   3   41.54    1.28
 -21   1   3   42.51    1.63
 -21  -1   2    1.27    0.39
 -21  -1   2    1.18    0.55
 -21   1   2    1.40    0.56
  21  -1  -2    1.34    0.43
  21   1  -2    1.21    0.44
  21  -1  -1   15.62    0.89
  21   1  -1   20.65    1.02
  21  -1   0    4.16    0.55
  21   1   0    4.71    0.59
  21  -1   1  330.61    4.08
  21   1   1  360.13    4.23
 -21  -2   4   44.76    1.20
 -21   2   4   43.11    1.22
 -21  -2   3    2.70    0.42
 -21   2   3    2.26    0.47
  21  -2  -3    2.12    0.39
  21   2  -3    2.20    0.40
 -21  -2   2  355.79    3.91
 -21   2   2  350.38    4.42
  21  -2  -2  351.17    4.08
 -21   2   1    7.58    0.67
  21  -2  -1    7.75    0.58
  21   2  -1    8.37    0.61
 -21   2   0   62.34    1.46
  21   2   0   62.72    1.40
 -21  -3   3   23.19    0.74
 -21  -3   2    0.48    0.26
 -22   0   4   22.39    1.01
 -22   0   3    0.01    0.42
  22   0  -3    0.20    0.32
 -22   0   2   58.11    1.70
  22   0  -2   59.92    1.51
 -22   0   1    0.19    0.42
  22   0  -1    0.23    0.32
  22   0   0   30.36    1.02
 -22  -1   4    1.33    0.38
 -22   1   4    1.53    0.41
  22  -1  -4    1.67    0.31
 -22  -1   3   27.78    1.13
  22  -1  -3   29.86    0.97
  22   1  -3   28.23    0.97
 -22  -1   2    1.14    0.42
 -22   1   2    1.11    0.42
  22  -1  -2    1.56    0.36
  22   1  -2    1.01    0.35
 -22  -1   1   55.54    1.51
 -22   1   1   55.95    1.52
  22  -1  -1   53.42    1.36
  22   1  -1   58.88    1.43
 -22  -1   0    0.36    0.33
  22  -1   0    0.43    0.27
  22   1   0    0.61    0.29
   0   0   0    0.00    0.00


TITL cyhex-ndi-dcm-meoh-1_auto in P2(1)/c
REM P2(1)/c (#14 in standard setting)
CELL 1.54184  18.294985   6.629274   8.412408  90.0000 101.7187  90.0000
ZERR    4.00   0.000447   0.000157   0.000199   0.0000   0.0024   0.0000
LATT  1
SYMM -x, y+1/2,-z+1/2
SFAC C H N O
UNIT 44.00 40.00 4.00 4.00
REM  CrysAlisPro recorded range (K): Min=100.0; max=100.0; aver:100.0
TEMP -173
TREF
HKLF 4
END
_computing_structure_solution     'SHELXT 2018/2 (Sheldrick, 2018)'
_computing_structure_solution     'SHELXT 2018/2 (Sheldrick, 2018)'
;
_shelx_hkl_checksum                73096
_olex2_submission_special_instructions  'No special instructions were received'
_oxdiff_exptl_absorpt_empirical_details
;
Empirical correction (ABSPACK) includes:
- Absorption correction using spherical harmonics
- Frame scaling
;
_oxdiff_exptl_absorpt_empirical_full_max  1.738
_oxdiff_exptl_absorpt_empirical_full_min  0.411
