# Supplementary material for: Intramolecular Charge‐Transfer Dopants Enable Isolated Triplet Excitons as Spin Qutrits in a Single Crystal
Source: Angew Chem Int Ed Engl. 2026 Mar 9;65(17):e24670. doi: 10.1002/anie.202524670 (PMC13098311; doi:10.1002/anie.202524670)
Supplement: Supplementary file 2 — Supporting File 2: anie71793‐sup‐0002‐Data.zip. [file ANIE-65-e24670-s001.zip › CCDC-2488462.cif]

data_cyhex-ndi-nodope-dcm-meoh_auto
_audit_creation_date               2025-09-11
_audit_creation_method
;
Olex2 1.5
(compiled 2025.07.13 svn.rb7424aed for OlexSys, GUI svn.r7314)
;
_shelx_SHELXL_version_number       '2018/3'
_audit_contact_author_address      ?
_audit_contact_author_email        ?
_audit_contact_author_name         ''
_audit_contact_author_phone        ?
_publ_contact_author_id_orcid      ?
_publ_section_references
;
Dolomanov, O.V., Bourhis, L.J., Gildea, R.J, Howard, J.A.K. & Puschmann, H.
 (2009), J. Appl. Cryst. 42, 339-341.

Sheldrick, G.M. (2015). Acta Cryst. A71, 3-8.

Sheldrick, G.M. (2015). Acta Cryst. C71, 3-8.
;
_chemical_name_common              ?
_chemical_name_systematic         
 2,7-Dicyclohexylbenzo[lmn][3,8]phenanthroline-1,3,6,8(2H,7H)-tetrone
_chemical_formula_moiety           'C26 H26 N2 O4'
_chemical_formula_sum              'C26 H26 N2 O4'
_chemical_formula_weight           430.49
_chemical_melting_point            ?
loop_
  _atom_type_symbol
  _atom_type_description
  _atom_type_scat_dispersion_real
  _atom_type_scat_dispersion_imag
  _atom_type_scat_source
 'C' 'C' 0.0181 0.0091 'International Tables Vol C Tables 4.2.6.8 and 6.1.1.4'
 'H' 'H' 0.0000 0.0000 'International Tables Vol C Tables 4.2.6.8 and 6.1.1.4'
 'N' 'N' 0.0311 0.0180 'International Tables Vol C Tables 4.2.6.8 and 6.1.1.4'
 'O' 'O' 0.0492 0.0322 'International Tables Vol C Tables 4.2.6.8 and 6.1.1.4'

_shelx_space_group_comment
;
The symmetry employed for this shelxl refinement is uniquely defined
by the following loop, which should always be used as a source of
symmetry information in preference to the above space-group names.
They are only intended as comments.
;
_space_group_crystal_system        'monoclinic'
_space_group_IT_number             14
_space_group_name_H-M_alt          'P 1 21/c 1'
_space_group_name_Hall             '-P 2ybc'
loop_
  _space_group_symop_operation_xyz
 'x, y, z'
 '-x, y+1/2, -z+1/2'
 '-x, -y, -z'
 'x, -y-1/2, z-1/2'

_cell_length_a                     18.2931(8)
_cell_length_b                     6.6313(3)
_cell_length_c                     8.4082(3)
_cell_angle_alpha                  90
_cell_angle_beta                   101.696(4)
_cell_angle_gamma                  90
_cell_volume                       998.80(7)
_cell_formula_units_Z              2
_cell_measurement_reflns_used      4279
_cell_measurement_temperature      100.00(10)
_cell_measurement_theta_max        79.0940
_cell_measurement_theta_min        4.8520
_cell_oxdiff_angle_alpha           90.021(3)
_cell_oxdiff_angle_beta            101.729(3)
_cell_oxdiff_angle_gamma           89.972(3)
_cell_oxdiff_length_a              18.2826(6)
_cell_oxdiff_length_b              6.6352(3)
_cell_oxdiff_length_c              8.4092(3)
_cell_oxdiff_measurement_reflns_used  4279
_cell_oxdiff_volume                998.81(6)
_shelx_estimated_absorpt_T_max     ?
_shelx_estimated_absorpt_T_min     ?
_exptl_absorpt_coefficient_mu      0.784
_exptl_absorpt_correction_T_max    1.00000
_exptl_absorpt_correction_T_min    0.38691
_exptl_absorpt_correction_type     multi-scan
_exptl_absorpt_process_details
;
CrysAlisPro 1.171.44.119a (Rigaku Oxford Diffraction, 2025)
Empirical absorption correction using spherical harmonics,
implemented in SCALE3 ABSPACK scaling algorithm.
;
_exptl_absorpt_special_details     ?
_exptl_crystal_colour              'clear colourless'
_exptl_crystal_colour_lustre       clear
_exptl_crystal_colour_primary      colourless
_exptl_crystal_density_diffrn      1.431
_exptl_crystal_density_meas        ?
_exptl_crystal_density_method      ?
_exptl_crystal_description         rhombohedral
_exptl_crystal_F_000               456
_exptl_crystal_preparation         'synthetically prepared'
_exptl_crystal_recrystallization_method 
 'vapor diffusion of methanol into a solution of the product in DCM'
_exptl_crystal_size_max            1.43
_exptl_crystal_size_mid            1.12
_exptl_crystal_size_min            0.44
_exptl_transmission_factor_max     ?
_exptl_transmission_factor_min     ?
_diffrn_reflns_av_R_equivalents    0.0286
_diffrn_reflns_av_unetI/netI       0.0238
_diffrn_reflns_Laue_measured_fraction_full  0.998
_diffrn_reflns_Laue_measured_fraction_max  0.961
_diffrn_reflns_limit_h_max         23
_diffrn_reflns_limit_h_min         -23
_diffrn_reflns_limit_k_max         8
_diffrn_reflns_limit_k_min         -8
_diffrn_reflns_limit_l_max         4
_diffrn_reflns_limit_l_min         -10
_diffrn_reflns_number              6384
_diffrn_reflns_point_group_measured_fraction_full  0.998
_diffrn_reflns_point_group_measured_fraction_max  0.961
_diffrn_reflns_theta_full          67.684
_diffrn_reflns_theta_max           78.934
_diffrn_reflns_theta_min           4.938
_diffrn_ambient_environment        N~2~
_diffrn_ambient_temperature        100.00(10)
_diffrn_detector                   'Hybrid Pixel Array Detector'
_diffrn_detector_area_resol_mean   10.0000
_diffrn_detector_type              HyPix
_diffrn_measured_fraction_theta_full  0.998
_diffrn_measured_fraction_theta_max  0.961
_diffrn_measurement_details
;
List of Runs (angles in degrees, time in seconds):

  # Type    Start    End  Width  t~exp~   \w     \q     \k     \f   Frames
--------------------------------------------------------------------------
  1  \w   -109.00 -83.00   0.50    0.05    -- -106.00 116.00 -22.00   52
  2  \w    -79.00 -51.00   0.50    0.05    -- -106.00 116.00 -22.00   56
  3  \w    -72.00 -47.00   0.50    0.05    --  -47.24 116.00 -22.00   50
  4  \w    -92.00 -35.00   0.50    0.05    -- -106.00 162.00 127.00  114
  5  \w    -75.00 -33.00   0.50    0.05    -- -106.00  61.00 120.00   84
  6  \w    -61.00 -36.00   0.50    0.05    -- -106.00  61.00 150.00   50
  7  \w    -21.00  28.00   0.50    0.05    --  -47.24  19.00  90.00   98
  8  \w    -75.00 -50.00   0.50    0.05    -- -106.00  61.00 -60.00   50
  9  \w    -70.00 -42.00   0.50    0.05    -- -106.00  61.00-180.00   56
 10  \w   -117.00 -79.00   0.50    0.05    --  -47.24   0.00  60.00   76
 11  \w   -120.00 -53.00   0.50    0.05    --  -47.24-162.00 100.00  134
 12  \w     46.00  71.00   0.50    0.05    --  113.25 -61.00 -90.00   50
 13  \w     42.00  67.00   0.50    0.05    --  113.25 -61.00-150.00   50
 14  \w    -23.00  17.00   0.50    0.05    --   47.24 -19.00  60.00   80
 15  \w     42.00  67.00   0.50    0.05    --  113.25 -61.00  30.00   50
 16  \w     42.00  70.00   0.50    0.05    --  113.25 -61.00 -30.00   56
 17  \w     44.00  70.00   0.50    0.05    --  113.25 -61.00 -60.00   52
 18  \w     58.00 106.00   0.50    0.05    --  113.25 -94.00 -90.00   96
 19  \w     81.00 107.00   0.50    0.05    --  113.25-116.00-110.00   52
 20  \w     48.00  98.00   0.50    0.05    --  113.25 -94.00-180.00  100
 21  \w     59.00  90.00   0.50    0.05    --   47.24-116.00-110.00   62
 22  \w     45.00  77.00   0.50    0.05    --  113.25-162.00 100.00   64
 23  \w    111.00 171.00   0.50    0.05    --  113.25   0.00  90.00  120
 24  \w    143.00 175.00   0.50    0.05    --  113.25  30.00 150.00   64
 25  \w    103.00 139.00   0.50    0.05    --  113.25  30.00 150.00   72
 26  \w     49.00 119.00   0.50    0.05    --   47.24 162.00 127.00  140
;
_diffrn_measurement_device         'four-circle diffractometer'
_diffrn_measurement_device_type   
 'XtaLAB Synergy, Single source at home/near, HyPix'
_diffrn_measurement_method         '\w scans'
_diffrn_orient_matrix_type        
 'CrysAlisPro convention (1999,Acta A55,543-557)'
_diffrn_orient_matrix_UB_11        0.0785938000
_diffrn_orient_matrix_UB_12        0.0938529000
_diffrn_orient_matrix_UB_13        0.0260049000
_diffrn_orient_matrix_UB_21        0.0350413000
_diffrn_orient_matrix_UB_22        -0.2094944000
_diffrn_orient_matrix_UB_23        0.0415908000
_diffrn_orient_matrix_UB_31        0.0012622000
_diffrn_orient_matrix_UB_32        -0.0348033000
_diffrn_orient_matrix_UB_33        -0.1805624000
_diffrn_oxdiff_digest_hkl
;
43f0a959e6085e6c589c15a3338b2dd282ffc9
;
_diffrn_oxdiff_digest_od_ed
;

;
_diffrn_oxdiff_measurement_exp_name  cyhex-ndi-nodope-dcm-meoh.par
_diffrn_radiation_monochromator    mirror
_diffrn_radiation_probe            x-ray
_diffrn_radiation_type             'Cu K\a'
_diffrn_radiation_wavelength       1.54184
_diffrn_source                     'micro-focus sealed X-ray tube'
_diffrn_source_type                'PhotonJet (Cu) X-ray Source'
_reflns_Friedel_coverage           0.000
_reflns_Friedel_fraction_full      .
_reflns_Friedel_fraction_max       .
_reflns_number_gt                  1903
_reflns_number_total               2085
_reflns_special_details
;
 Reflections were merged by SHELXL according to the crystal
 class for the calculation of statistics and refinement.
 
 _reflns_Friedel_fraction is defined as the number of unique
 Friedel pairs measured divided by the number that would be
 possible theoretically, ignoring centric projections and
 systematic absences.
;
_reflns_threshold_expression       'I > 2\s(I)'
_computing_cell_refinement         'CrysAlisPro 1.171.44.119a (Rigaku OD, 2025)'
_computing_data_collection         'CrysAlisPro 1.171.44.119a (Rigaku OD, 2025)'
_computing_data_reduction          'CrysAlisPro 1.171.44.119a (Rigaku OD, 2025)'
_computing_molecular_graphics      'Olex2 1.5 (Dolomanov et al., 2009)'
_computing_publication_material    'Olex2 1.5 (Dolomanov et al., 2009)'
_computing_structure_refinement    'SHELXL 2018/3 (Sheldrick, 2015)'
_computing_structure_solution      'SHELXT  (Sheldrick, 2015)'
_refine_diff_density_max           0.372
_refine_diff_density_min           -0.299
_refine_diff_density_rms           0.063
_refine_ls_extinction_coef         0.021(2)
_refine_ls_extinction_expression  
 'Fc^*^=kFc[1+0.001xFc^2^\l^3^/sin(2\q)]^-1/4^'
_refine_ls_extinction_method       'SHELXL-2018/3 (Sheldrick 2018)'
_refine_ls_goodness_of_fit_ref     1.072
_refine_ls_hydrogen_treatment      constr
_refine_ls_matrix_type             full
_refine_ls_number_parameters       146
_refine_ls_number_reflns           2085
_refine_ls_number_restraints       0
_refine_ls_R_factor_all            0.0489
_refine_ls_R_factor_gt             0.0462
_refine_ls_restrained_S_all        1.072
_refine_ls_shift/su_max            0.000
_refine_ls_shift/su_mean           0.000
_refine_ls_structure_factor_coef   Fsqd
_refine_ls_weighting_details      
 'w=1/[\s^2^(Fo^2^)+(0.0916P)^2^+0.2779P] where P=(Fo^2^+2Fc^2^)/3'
_refine_ls_weighting_scheme        calc
_refine_ls_wR_factor_gt            0.1459
_refine_ls_wR_factor_ref           0.1484
_refine_special_details            ?
_olex2_refinement_description
;
1. Fixed Uiso
 At 1.2 times of:
  All C(H) groups, All C(H,H) groups
2.a Ternary CH refined with riding coordinates:
 C006(H006)
2.b Secondary CH2 refined with riding coordinates:
 C00C(H00a,H00b), C00D(H00c,H00d), C00E(H00e,H00f), C00F(H00g,H00h), C00G(H00i,
 H00j)
2.c Aromatic/amide H refined with riding coordinates:
 C007(H007), C008(H008)
;
_atom_sites_solution_hydrogens     geom
_atom_sites_solution_primary       dual
_atom_sites_solution_secondary     ?
loop_
  _atom_site_label
  _atom_site_type_symbol
  _atom_site_fract_x
  _atom_site_fract_y
  _atom_site_fract_z
  _atom_site_U_iso_or_equiv
  _atom_site_adp_type
  _atom_site_occupancy
  _atom_site_site_symmetry_order
  _atom_site_calc_flag
  _atom_site_refinement_flags_posn
  _atom_site_refinement_flags_adp
  _atom_site_refinement_flags_occupancy
  _atom_site_disorder_assembly
  _atom_site_disorder_group
 O001 O 0.66842(5) 0.46944(14) 0.22996(11) 0.0204(3) Uani 1 1 d . . . . .
 O002 O 0.71601(5) 0.51434(13) 0.78486(11) 0.0200(3) Uani 1 1 d . . . . .
 N003 N 0.69485(6) 0.49742(13) 0.50755(12) 0.0140(3) Uani 1 1 d . . . . .
 C004 C 0.67153(7) 0.50838(15) 0.65657(15) 0.0147(3) Uani 1 1 d . . . . .
 C005 C 0.53884(7) 0.49859(14) 0.50203(14) 0.0134(3) Uani 1 1 d . . . . .
 C006 C 0.77676(7) 0.49746(16) 0.50872(15) 0.0150(3) Uani 1 1 d . . . . .
 H006 H 0.781864 0.495496 0.392543 0.018 Uiso 1 1 calc R U . . .
 C007 C 0.51381(7) 0.46099(18) 0.21071(14) 0.0153(3) Uani 1 1 d . . . . .
 H007 H 0.531316 0.444924 0.112529 0.018 Uiso 1 1 calc R U . . .
 C008 C 0.56366(7) 0.53387(18) 0.79397(14) 0.0151(3) Uani 1 1 d . . . . .
 H008 H 0.597900 0.543517 0.895018 0.018 Uiso 1 1 calc R U . . .
 C009 C 0.64601(7) 0.48059(16) 0.35657(15) 0.0143(3) Uani 1 1 d . . . . .
 C00A C 0.58975(7) 0.51480(16) 0.65166(15) 0.0140(3) Uani 1 1 d . . . . .
 C00B C 0.56446(7) 0.47888(16) 0.35534(15) 0.0137(3) Uani 1 1 d . . . . .
 C00C C 0.89755(6) 0.68534(19) 0.57071(14) 0.0211(3) Uani 1 1 d . . . . .
 H00A H 0.901244 0.688124 0.454875 0.025 Uiso 1 1 calc R U . . .
 H00B H 0.923027 0.806722 0.623816 0.025 Uiso 1 1 calc R U . . .
 C00D C 0.89710(6) 0.30707(19) 0.57568(14) 0.0215(3) Uani 1 1 d . . . . .
 H00C H 0.922044 0.187213 0.632546 0.026 Uiso 1 1 calc R U . . .
 H00D H 0.901205 0.298546 0.460270 0.026 Uiso 1 1 calc R U . . .
 C00E C 0.81446(6) 0.30602(18) 0.58672(14) 0.0186(3) Uani 1 1 d . . . . .
 H00E H 0.789546 0.185970 0.530097 0.022 Uiso 1 1 calc R U . . .
 H00F H 0.809963 0.299245 0.701962 0.022 Uiso 1 1 calc R U . . .
 C00F C 0.93645(7) 0.49707(17) 0.65089(16) 0.0199(3) Uani 1 1 d . . . . .
 H00G H 0.988988 0.495774 0.637522 0.024 Uiso 1 1 calc R U . . .
 H00H H 0.936473 0.499630 0.768626 0.024 Uiso 1 1 calc R U . . .
 C00G C 0.81513(6) 0.69019(18) 0.58326(14) 0.0184(3) Uani 1 1 d . . . . .
 H00I H 0.811066 0.700378 0.698612 0.022 Uiso 1 1 calc R U . . .
 H00J H 0.790433 0.809445 0.524943 0.022 Uiso 1 1 calc R U . . .

loop_
  _atom_site_aniso_label
  _atom_site_aniso_U_11
  _atom_site_aniso_U_22
  _atom_site_aniso_U_33
  _atom_site_aniso_U_23
  _atom_site_aniso_U_13
  _atom_site_aniso_U_12
 O001 0.0174(5) 0.0320(5) 0.0120(5) -0.0017(3) 0.0032(3) 0.0007(3)
 O002 0.0162(5) 0.0307(6) 0.0117(5) -0.0006(3) -0.0009(4) -0.0001(3)
 N003 0.0131(6) 0.0171(6) 0.0112(6) 0.0002(3) 0.0011(4) 0.0003(3)
 C004 0.0172(6) 0.0153(6) 0.0107(6) 0.0000(4) 0.0007(5) 0.0003(4)
 C005 0.0165(7) 0.0129(6) 0.0103(6) 0.0007(4) 0.0014(5) 0.0004(4)
 C006 0.0125(6) 0.0192(7) 0.0129(6) -0.0001(4) 0.0018(5) 0.0003(4)
 C007 0.0176(6) 0.0181(6) 0.0099(5) -0.0002(4) 0.0022(4) 0.0006(4)
 C008 0.0162(6) 0.0175(6) 0.0100(5) -0.0005(4) -0.0012(4) 0.0005(4)
 C009 0.0169(6) 0.0143(6) 0.0110(6) 0.0002(4) 0.0011(5) 0.0009(4)
 C00A 0.0153(6) 0.0142(6) 0.0116(6) 0.0005(4) 0.0008(5) 0.0003(4)
 C00B 0.0155(6) 0.0134(6) 0.0118(6) 0.0004(4) 0.0015(5) 0.0007(4)
 C00C 0.0174(6) 0.0235(7) 0.0214(6) 0.0034(4) 0.0012(5) -0.0047(4)
 C00D 0.0171(6) 0.0237(7) 0.0226(6) -0.0026(5) 0.0012(5) 0.0052(4)
 C00E 0.0172(6) 0.0159(6) 0.0217(6) -0.0006(4) 0.0012(5) 0.0002(4)
 C00F 0.0137(6) 0.0282(7) 0.0167(6) -0.0005(4) 0.0005(5) 0.0000(4)
 C00G 0.0174(6) 0.0154(6) 0.0210(6) 0.0008(4) 0.0010(4) -0.0001(4)

_geom_special_details
;
 All esds (except the esd in the dihedral angle between two l.s. planes)
 are estimated using the full covariance matrix.  The cell esds are taken
 into account individually in the estimation of esds in distances, angles
 and torsion angles; correlations between esds in cell parameters are only
 used when they are defined by crystal symmetry.  An approximate (isotropic)
 treatment of cell esds is used for estimating esds involving l.s. planes.
;
loop_
  _geom_bond_atom_site_label_1
  _geom_bond_atom_site_label_2
  _geom_bond_distance
  _geom_bond_site_symmetry_2
  _geom_bond_publ_flag
 O001 C009 1.2181(15) . ?
 O002 C004 1.2130(16) . ?
 N003 C004 1.4050(16) . ?
 N003 C006 1.4964(15) . ?
 N003 C009 1.4009(16) . ?
 C004 C00A 1.4889(17) . ?
 C005 C005 1.414(3) 3_666 ?
 C005 C00A 1.4096(18) . ?
 C005 C00B 1.4115(18) . ?
 C006 H006 1.0000 . ?
 C006 C00E 1.5277(15) . ?
 C006 C00G 1.5298(15) . ?
 C007 H007 0.9500 . ?
 C007 C008 1.4102(17) 3_666 ?
 C007 C00B 1.3764(17) . ?
 C008 H008 0.9500 . ?
 C008 C00A 1.3810(18) . ?
 C009 C00B 1.4897(17) . ?
 C00C H00A 0.9900 . ?
 C00C H00B 0.9900 . ?
 C00C C00F 1.5248(17) . ?
 C00C C00G 1.5330(16) . ?
 C00D H00C 0.9900 . ?
 C00D H00D 0.9900 . ?
 C00D C00E 1.5332(16) . ?
 C00D C00F 1.5235(17) . ?
 C00E H00E 0.9900 . ?
 C00E H00F 0.9900 . ?
 C00F H00G 0.9900 . ?
 C00F H00H 0.9900 . ?
 C00G H00I 0.9900 . ?
 C00G H00J 0.9900 . ?

loop_
  _geom_angle_atom_site_label_1
  _geom_angle_atom_site_label_2
  _geom_angle_atom_site_label_3
  _geom_angle
  _geom_angle_site_symmetry_1
  _geom_angle_site_symmetry_3
  _geom_angle_publ_flag
 C004 N003 C006 118.61(10) . . ?
 C009 N003 C004 123.99(11) . . ?
 C009 N003 C006 117.38(10) . . ?
 O002 C004 N003 121.64(12) . . ?
 O002 C004 C00A 120.85(12) . . ?
 N003 C004 C00A 117.51(11) . . ?
 C00A C005 C005 119.95(14) . 3_666 ?
 C00A C005 C00B 120.70(13) . . ?
 C00B C005 C005 119.34(14) . 3_666 ?
 N003 C006 H006 106.6 . . ?
 N003 C006 C00E 111.53(9) . . ?
 N003 C006 C00G 112.23(9) . . ?
 C00E C006 H006 106.6 . . ?
 C00E C006 C00G 112.87(10) . . ?
 C00G C006 H006 106.6 . . ?
 C008 C007 H007 119.5 3_666 . ?
 C00B C007 H007 119.5 . . ?
 C00B C007 C008 121.02(11) . 3_666 ?
 C007 C008 H008 120.0 3_666 . ?
 C00A C008 C007 120.00(11) . 3_666 ?
 C00A C008 H008 120.0 . . ?
 O001 C009 N003 122.06(11) . . ?
 O001 C009 C00B 120.50(11) . . ?
 N003 C009 C00B 117.44(11) . . ?
 C005 C00A C004 120.06(12) . . ?
 C008 C00A C004 120.03(11) . . ?
 C008 C00A C005 119.90(12) . . ?
 C005 C00B C009 120.18(11) . . ?
 C007 C00B C005 119.78(12) . . ?
 C007 C00B C009 120.04(11) . . ?
 H00A C00C H00B 108.0 . . ?
 C00F C00C H00A 109.4 . . ?
 C00F C00C H00B 109.4 . . ?
 C00F C00C C00G 111.35(9) . . ?
 C00G C00C H00A 109.4 . . ?
 C00G C00C H00B 109.4 . . ?
 H00C C00D H00D 108.0 . . ?
 C00E C00D H00C 109.3 . . ?
 C00E C00D H00D 109.3 . . ?
 C00F C00D H00C 109.3 . . ?
 C00F C00D H00D 109.3 . . ?
 C00F C00D C00E 111.56(10) . . ?
 C006 C00E C00D 109.57(9) . . ?
 C006 C00E H00E 109.8 . . ?
 C006 C00E H00F 109.8 . . ?
 C00D C00E H00E 109.8 . . ?
 C00D C00E H00F 109.8 . . ?
 H00E C00E H00F 108.2 . . ?
 C00C C00F H00G 109.5 . . ?
 C00C C00F H00H 109.5 . . ?
 C00D C00F C00C 110.78(11) . . ?
 C00D C00F H00G 109.5 . . ?
 C00D C00F H00H 109.5 . . ?
 H00G C00F H00H 108.1 . . ?
 C006 C00G C00C 109.28(9) . . ?
 C006 C00G H00I 109.8 . . ?
 C006 C00G H00J 109.8 . . ?
 C00C C00G H00I 109.8 . . ?
 C00C C00G H00J 109.8 . . ?
 H00I C00G H00J 108.3 . . ?

loop_
  _geom_torsion_atom_site_label_1
  _geom_torsion_atom_site_label_2
  _geom_torsion_atom_site_label_3
  _geom_torsion_atom_site_label_4
  _geom_torsion
  _geom_torsion_site_symmetry_1
  _geom_torsion_site_symmetry_2
  _geom_torsion_site_symmetry_3
  _geom_torsion_site_symmetry_4
  _geom_torsion_publ_flag
 O001 C009 C00B C005 -177.89(10) . . . . ?
 O001 C009 C00B C007 1.16(16) . . . . ?
 O002 C004 C00A C005 -177.15(10) . . . . ?
 O002 C004 C00A C008 1.97(15) . . . . ?
 N003 C004 C00A C005 3.52(14) . . . . ?
 N003 C004 C00A C008 -177.37(9) . . . . ?
 N003 C006 C00E C00D 176.55(9) . . . . ?
 N003 C006 C00G C00C -176.51(9) . . . . ?
 N003 C009 C00B C005 1.48(14) . . . . ?
 N003 C009 C00B C007 -179.46(10) . . . . ?
 C004 N003 C006 C00E 66.68(12) . . . . ?
 C004 N003 C006 C00G -61.10(12) . . . . ?
 C004 N003 C009 O001 -179.25(10) . . . . ?
 C004 N003 C009 C00B 1.39(14) . . . . ?
 C005 C005 C00A C004 178.96(10) 3_666 . . . ?
 C005 C005 C00A C008 -0.15(18) 3_666 . . . ?
 C005 C005 C00B C007 -0.54(18) 3_666 . . . ?
 C005 C005 C00B C009 178.52(11) 3_666 . . . ?
 C006 N003 C004 O002 -1.26(14) . . . . ?
 C006 N003 C004 C00A 178.07(8) . . . . ?
 C006 N003 C009 O001 -1.11(15) . . . . ?
 C006 N003 C009 C00B 179.52(8) . . . . ?
 C007 C008 C00A C004 -179.71(9) 3_666 . . . ?
 C007 C008 C00A C005 -0.60(16) 3_666 . . . ?
 C008 C007 C00B C005 1.31(16) 3_666 . . . ?
 C008 C007 C00B C009 -177.75(9) 3_666 . . . ?
 C009 N003 C004 O002 176.85(10) . . . . ?
 C009 N003 C004 C00A -3.82(14) . . . . ?
 C009 N003 C006 C00E -111.56(11) . . . . ?
 C009 N003 C006 C00G 120.66(10) . . . . ?
 C00A C005 C00B C007 179.27(10) . . . . ?
 C00A C005 C00B C009 -1.67(15) . . . . ?
 C00B C005 C00A C004 -0.85(15) . . . . ?
 C00B C005 C00A C008 -179.96(10) . . . . ?
 C00E C006 C00G C00C 56.43(13) . . . . ?
 C00E C00D C00F C00C -56.71(14) . . . . ?
 C00F C00C C00G C006 -56.21(13) . . . . ?
 C00F C00D C00E C006 55.37(13) . . . . ?
 C00G C006 C00E C00D -56.01(13) . . . . ?
 C00G C00C C00F C00D 57.19(14) . . . . ?

_shelx_res_file
;
TITL cyhex-ndi-nodope-dcm-meoh_auto_a.res in P2(1)/c
    cyhex-ndi-nodope-dcm-meoh_auto.res
    created by SHELXL-2018/3 at 11:50:36 on 21-Aug-2025
REM Old TITL cyhex-ndi-nodope-dcm-meoh_auto in P2(1)/c
REM SHELXT solution in P2(1)/c: R1 0.131, Rweak 0.005, Alpha 0.036
REM <I/s> 0.335 for 185 systematic absences, Orientation as input
REM Formula found by SHELXT: C13 N O2
CELL 1.54184 18.2931 6.6313 8.4082 90 101.696 90
ZERR 2 0.0008 0.0003 0.0003 0 0.004 0
LATT 1
SYMM -X,0.5+Y,0.5-Z
SFAC C H N O
UNIT 52 52 4 8

L.S. 50 0 0
PLAN  5
TEMP -173
CONF
list 4
MORE -1
BOND $H
fmap 2 53
acta
REM <olex2.extras>
REM <HklSrc "%.\\cyhex-ndi-nodope-dcm-meoh_auto.hkl">
REM </olex2.extras>

WGHT    0.091600    0.277900
EXTI    0.020828
FVAR      10.44315
O001  4    0.668424    0.469435    0.229964    11.00000    0.01737    0.03201 =
         0.01205   -0.00168    0.00322    0.00067
O002  4    0.716013    0.514344    0.784857    11.00000    0.01616    0.03073 =
         0.01168   -0.00064   -0.00088   -0.00006
N003  3    0.694855    0.497425    0.507545    11.00000    0.01306    0.01708 =
         0.01124    0.00022    0.00107    0.00030
C004  1    0.671534    0.508379    0.656566    11.00000    0.01725    0.01526 =
         0.01074    0.00002    0.00065    0.00027
C005  1    0.538837    0.498594    0.502027    11.00000    0.01651    0.01289 =
         0.01026    0.00066    0.00140    0.00042
C006  1    0.776763    0.497457    0.508718    11.00000    0.01250    0.01924 =
         0.01288   -0.00008    0.00183    0.00035
AFIX  13
H006  2    0.781864    0.495496    0.392543    11.00000   -1.20000
AFIX   0
C007  1    0.513812    0.460987    0.210708    11.00000    0.01764    0.01814 =
         0.00990   -0.00017    0.00218    0.00059
AFIX  43
H007  2    0.531316    0.444924    0.112529    11.00000   -1.20000
AFIX   0
C008  1    0.563659    0.533867    0.793973    11.00000    0.01621    0.01747 =
         0.01003   -0.00045   -0.00118    0.00046
AFIX  43
H008  2    0.597900    0.543517    0.895018    11.00000   -1.20000
AFIX   0
C009  1    0.646007    0.480589    0.356571    11.00000    0.01694    0.01434 =
         0.01099    0.00017    0.00110    0.00086
C00A  1    0.589750    0.514796    0.651660    11.00000    0.01528    0.01422 =
         0.01157    0.00053    0.00085    0.00028
C00B  1    0.564462    0.478880    0.355339    11.00000    0.01545    0.01344 =
         0.01175    0.00041    0.00149    0.00069
C00C  1    0.897554    0.685338    0.570707    11.00000    0.01740    0.02348 =
         0.02135    0.00341    0.00123   -0.00471
AFIX  23
H00A  2    0.901244    0.688124    0.454875    11.00000   -1.20000
H00B  2    0.923027    0.806722    0.623816    11.00000   -1.20000
AFIX   0
C00D  1    0.897098    0.307070    0.575683    11.00000    0.01712    0.02371 =
         0.02260   -0.00258    0.00119    0.00516
AFIX  23
H00C  2    0.922044    0.187213    0.632546    11.00000   -1.20000
H00D  2    0.901205    0.298546    0.460270    11.00000   -1.20000
AFIX   0
C00E  1    0.814461    0.306016    0.586715    11.00000    0.01718    0.01591 =
         0.02166   -0.00064    0.00118    0.00017
AFIX  23
H00E  2    0.789546    0.185970    0.530097    11.00000   -1.20000
H00F  2    0.809963    0.299245    0.701962    11.00000   -1.20000
AFIX   0
C00F  1    0.936453    0.497067    0.650892    11.00000    0.01372    0.02816 =
         0.01675   -0.00046    0.00053   -0.00001
AFIX  23
H00G  2    0.988988    0.495774    0.637522    11.00000   -1.20000
H00H  2    0.936473    0.499630    0.768626    11.00000   -1.20000
AFIX   0
C00G  1    0.815128    0.690186    0.583255    11.00000    0.01743    0.01539 =
         0.02101    0.00075    0.00097   -0.00007
AFIX  23
H00I  2    0.811066    0.700378    0.698612    11.00000   -1.20000
H00J  2    0.790433    0.809445    0.524943    11.00000   -1.20000
AFIX   0
HKLF 4


REM  cyhex-ndi-nodope-dcm-meoh_auto_a.res in P2(1)/c
REM wR2 = 0.1484, GooF = S = 1.072, Restrained GooF = 1.072 for all data
REM R1 = 0.0462 for 1903 Fo > 4sig(Fo) and 0.0489 for all 2085 data
REM 146 parameters refined using 0 restraints

END

WGHT      0.0916      0.2778

REM Highest difference peak  0.372,  deepest hole -0.299,  1-sigma level  0.063
Q1    1   0.5775  0.4717  0.7165  11.00000  0.05    0.37
Q2    1   0.6567  0.5335  0.2937  11.00000  0.05    0.35
Q3    1   0.6807  0.4839  0.5773  11.00000  0.05    0.33
Q4    1   0.5513  0.5149  0.4235  11.00000  0.05    0.32
Q5    1   0.6028  0.4993  0.3555  11.00000  0.05    0.30
;
_shelx_res_checksum                34097
_shelx_hkl_file
;
   0   0  -1 12.0411 8.24460  11
   0   0  -1 17.0122 9.12362   3
   0   0  -2 5858.46 213.409  11
   0   0  -2 6072.98 215.639   3
   0   0  -3 27.1570 23.0228  11
   0   0  -4 12759.3 480.223  11
   0   0  -5 86.6647 48.9837  21
   0   0  -5 47.3273 39.3218  11
   0   0  -6 17233.3 742.844  21
   0   0  -6 17900.6 676.679   1
   0   0  -6 18590.6 725.838  20
   0   0  -6 19826.5 572.706   8
   0   0  -7 39.1780 52.0095   8
   0   0  -7 32.0634 48.6620  13
   0   0  -7 51.6224 77.6817  20
   0   0  -8 15181.7 613.706  18
   0   0  -8 13617.8 674.995  19
   0   0  -8 14687.8 647.164  20
   0   0  -8 13557.2 572.872   1
   0   0  -9 76.2356 53.4137  18
   0   0  -9-9.16369 46.6027  20
   0   0  -9 55.0238 62.9843  19
   0   0 -10 2938.15 185.300  19
   0  -1   0-1.78121 9.35471  14
   0  -1  -1 720137. 15095.7  11
   0   1  -2 821.109 68.4254  11
   0  -1  -2 756.640 66.6684  11
   0   1  -3 50189.5 1268.14  11
   0  -1  -3 49362.3 1265.27  11
   0   1  -4 2407.33 185.608  11
   0   1  -4 2936.30 98.5940  10
   0  -1  -4 2525.06 188.291  11
   0  -1  -5 36647.8 1102.69  21
   0   1  -5 35719.3 1097.35  21
   0  -1  -6 3248.93 271.659  20
   0  -1  -6 3139.89 239.867  18
   0  -1  -6 3227.78 285.889  21
   0   1  -6 2969.52 262.662  13
   0   1  -6 3179.00 247.485   1
   0   1  -6 2961.66 276.710  21
   0  -1  -6 2638.24 227.946   1
   0   1  -7 413107. 8953.69  13
   0   1  -7 412711. 8951.28  20
   0  -1  -7 396736. 8938.25  20
   0  -1  -7 389137. 9000.35  21
   0   1  -7 436813. 8889.50   1
   0   1  -7 414890. 9033.75  21
   0  -1  -7 431602. 8875.32   1
   0   1  -7 373984. 8660.48   8
   0  -1  -7 389975. 8790.34  18
   0  -1  -8 6150.32 341.243   1
   0  -1  -8 5449.94 396.352  19
   0  -1  -8 5840.04 306.151  18
   0  -1  -8 5776.47 380.982  20
   0   1  -8 5537.11 399.303  19
   0   1  -8 5824.30 272.899   8
   0   1  -8 4974.08 355.620  20
   0   1  -8 5376.86 325.195   1
   0   1  -8 6326.21 395.583  18
   0   1  -9 38285.1 1182.81  19
   0  -1  -9 39817.1 1134.05  20
   0  -1  -9 39804.0 1186.23  19
   0   1  -9 40168.4 1125.08  18
   0   1 -10 655.798 59.5904  18
   0  -1 -10 794.325 87.6907  19
   0   1 -10 636.419 82.6482  19
   0  -2  -1 147096. 3130.03  21
   0   2  -1 149460. 3135.69  21
   0  -2   1 143944. 3240.29  14
   0   2  -2 331219. 7097.55  21
   0  -2   2 336389. 7133.84  14
   0  -2  -2 332132. 7126.68  14
   0  -2  -2 335500. 7095.24  21
   0  -2  -3 12793.5 420.234  21
   0  -2   3 11818.3 384.923  14
   0   2  -3 12089.3 416.894  21
   0   2  -4 101626. 2242.96  10
   0   2  -4 100266. 2397.35  21
   0  -2  -4 98597.9 2385.42  21
   0  -2  -5 395.393 80.5526   1
   0   2  -5 459.707 85.1206   1
   0   2  -5 312.443 86.1126  21
   0  -2  -5 318.502 83.0160  21
   0  -2  -6 271883. 6307.77  20
   0   2  -6 286387. 6329.36  20
   0  -2  -6 273097. 6300.43   9
   0  -2  -6 261854. 6320.25  21
   0   2  -6 277907. 6355.29  21
   0   2  -6 295075. 6271.07   1
   0  -2  -6 297094. 6262.21   1
   0   2  -6 273831. 6386.73  13
   0   2  -7 74.4731 81.5090  20
   0  -2  -7 58.4407 54.2950   9
   0  -2  -7 199.584 96.9141  20
   0   2  -7 117.990 70.5293   1
   0   2  -7 57.7768 68.4086  13
   0  -2  -7 97.0600 65.5670   1
   0  -2  -7 151.695 78.9500  21
   0   2  -7 112.058 73.5920  21
   0  -2  -8 98110.3 2458.40  19
   0  -2  -8 93423.9 2407.81  20
   0   2  -8 95301.5 2225.30   8
   0   2  -8 98025.3 2471.65  19
   0   2  -9 65.6459 37.4337   8
   0   2  -9 73.9364 59.0947  18
   0  -2  -9 101.326 57.0329  19
   0   2  -9 30.6517 43.8775  19
   0  -2  -9 88.8634 54.6102  20
   0   2 -10 176.538 37.5241  18
   0  -3   0-5.90820 25.7281  14
   0  -3   1 79564.1 1909.88  14
   0  -3  -2 11.8438 28.0404  14
   0  -3   2 56.1408 35.7047  14
   0   3  -3 7954.27 304.836  21
   0  -3  -3 8208.45 302.725  21
   0  -3   3 7625.10 334.843  14
   0  -3  -4 10614.6 416.288  21
   0   3  -4 10359.3 394.864  10
   0   3  -4 10323.2 419.752  21
   0   3  -5 18618.8 675.077  21
   0  -3  -5 18891.8 672.280  21
   0  -3  -5 16909.1 728.712   9
   0   3  -5 19174.8 775.053  13
   0  -3  -6 33900.1 1101.09  21
   0  -3  -6 37323.3 1134.34  20
   0  -3  -6 36920.0 1199.67   9
   0  -3  -6 34431.5 1096.92  19
   0  -3  -6 36807.8 1110.75   6
   0  -3  -7 523865. 11482.4   6
   0  -3  -7 535250. 11577.0  19
   0  -3  -7 531598. 11626.8   9
   0  -3  -7 527862. 11620.2  20
   0   3  -7 559325. 11617.0  19
   0   3  -8 22262.0 814.174  18
   0   3  -8 23346.9 672.036   8
   0   3  -8 22553.6 730.813  19
   0   3  -8 20937.1 663.645  12
   0  -3  -8 22690.4 750.310  20
   0  -3  -8 23723.8 722.698  19
   0   3  -9 9328.93 386.330  18
   0   3  -9 9111.06 291.143   8
   0  -4   0 999999. 21247.8  14
   0  -4   1 157406. 3640.54  14
   0  -4  -2 15243.2 606.999   9
   0  -4  -2 14789.9 570.736  14
   0  -4   2 14323.9 570.843  14
   0  -4  -3 18850.0 738.295   9
   0  -4   3 17830.9 646.245  14
   0  -4  -4 10178.6 550.407   9
   0   4  -4 10211.1 482.707  23
   0   4  -4 10595.6 446.323  10
   0   4  -4 10916.7 550.284  13
   0   4  -5 358.996 113.069  13
   0  -4  -5 358.654 122.760   9
   0  -4  -6 101633. 2435.04   6
   0  -4  -6 98211.7 2527.09   9
   0  -4  -6 97147.9 2377.17  20
   0  -4  -7 239.327 89.7420   9
   0  -4  -7 272.360 82.2865  20
   0  -4  -7 243.201 75.5194   6
   0   4  -8 39436.2 1088.12  18
   0   4  -8 39263.0 964.857   8
   0   4  -9 718.662 71.1808  18
   0  -5   0 58.0537 64.6829  14
   0   5   0-91.4280 105.040  23
   0   5   1 323682. 7210.48  23
   0  -5  -1 325249. 7196.80   9
   0   5  -1 320123. 7248.06  23
   0  -5   1 325607. 7239.87  14
   0   5  -2-12.2946 88.4173  23
   0  -5   2 56.7640 55.7755  14
   0  -5  -3 1486.72 220.363   9
   0  -5   3 1584.76 188.171  14
   0   5  -3 1730.48 205.508  10
   0   5  -3 1489.59 204.915  23
   0  -5  -4 4594.49 370.383   9
   0   5  -4 4396.99 291.591  10
   0   5  -4 4989.48 343.073  23
   0   5  -5 9116.81 436.986  23
   0  -5  -5 9786.80 515.132   6
   0  -5  -5 10199.4 552.534   9
   0  -5  -6 50678.4 1381.20   9
   0  -5  -6 50548.0 1307.01   6
   0   5  -7 98235.9 2321.90  18
   0  -5  -7 97645.4 2269.52   6
   0   5  -8 39078.3 908.261   8
   0   5  -8 38055.7 906.785  12
   0   5  -8 38266.6 919.489  18
   0   6   0 436487. 9633.16  10
   0   6   0 431592. 9602.45  23
   0   6  -1 94523.0 2453.78  10
   0   6   1 93097.2 2398.48  23
   0   6  -1 94045.6 2448.67  23
   0  -6  -1 89877.1 2294.87   9
   0   6   1 93341.2 2435.49  10
   0   6   2 6763.56 423.969  10
   0  -6  -2 7973.05 436.727   9
   0   6  -2 6655.28 428.374  10
   0   6   2 7942.02 420.911  23
   0  -6  -3 14205.5 632.972   9
   0  -6  -3 13770.4 635.705   6
   0   6  -3 13823.6 630.098  23
   0   6  -4-40.7968 82.5483  23
   0  -6  -4 11.7993 84.8529   9
   0  -6  -4 46.9443 81.5366   6
   0  -6  -5 1291.09 169.234   9
   0  -6  -5 1205.04 138.053   5
   0  -6  -6 35074.8 967.693   6
   0   7   0 21.0857 64.9277  23
   0   7  -1 32935.9 1055.40  23
   0  -7  -1 31365.5 936.896   6
   0  -7  -2 2310.45 202.240   6
   0  -7  -3-16.1121 58.8927   6
   0  -7  -4 4947.62 270.224   6
   0  -7  -5 13919.5 442.153   5
   0  -7  -5 27468.6 591.385   6
   0   8   0 12040.9 366.691  25
   0   8  -1 28642.3 686.369  25
   0   8   2-10.6404 43.3573  25
   0  -8  -2 242.948 61.0288   5
   1   0 -10 2759.00 181.957  19
   1   0  -9-10.8150 56.7995  19
   1   0  -9 19.7341 52.5358  18
   1   0  -9 35.3438 49.2207  20
   1   0  -8 35908.1 1096.35  18
   1   0  -8 33949.9 1189.10  19
   1   0  -8 34330.4 1120.94  20
   1   0  -8 35867.2 1107.25   1
   1   0  -7 46.7141 50.0823   8
   1   0  -7 44.8911 70.6693  18
   1   0  -7 35.7833 73.4575  20
   1   0  -7-11.1072 54.5689   1
   1   0  -7 42.3905 61.5341  21
   1   0  -6 111735. 2795.73  21
   1   0  -6 111411. 2723.97  20
   1   0  -6 113892. 2513.53   8
   1   0  -6 104216. 2685.58   1
   1   0  -5 9.33576 34.6699  21
   1   0  -4 323556. 6980.96  11
   1   0  -4 318649. 6979.74  21
   1   0  -3-4.43333 18.4069  11
   1   0  -3 4.57530 21.6592   3
   1   0  -2 3074.92 142.497   3
   1   0  -2 3221.72 143.215  11
   1   0  -2 3197.87 145.792  26
   1   0  -1 7.11183 7.70095  21
   1   0  -1 4.84132 8.20710  26
   1   0   1 10.9599 4.07418   7
  -1   0  -1 358.850 35.8299  11
   1   0   2 623899. 13136.6   7
  -1   0  -2 659987. 13242.2  11
  -1   0  -3 24.8802 21.6748  11
  -1   0  -4 7307.52 345.995  11
  -1   0  -5 20.2330 39.8498  11
  -1   0  -6 72582.0 1684.20   8
  -1   0  -6 66417.7 1865.33  13
  -1   0  -6 69026.5 1963.49  21
  -1   0  -6 71526.2 1829.38   1
  -1   0  -7-19.6698 53.2427   1
  -1   0  -7-65.0959 74.1209   8
  -1   0  -7-16.2833 64.1395  21
  -1   0  -7-11.8601 77.8601  18
  -1   0  -7 11.5203 47.8337  13
  -1   0  -8 19474.3 730.625  18
  -1   0  -9 40.9334 46.7030  18
  -1   0  -9-11.2825 66.2488  19
  -1   0 -10 15698.7 507.733  19
   1   1 -10 143.813 48.4503  19
   1   1 -10 158.131 37.6790  18
   1  -1  -9 19890.4 689.035  20
   1   1  -9 20656.5 701.396  18
   1  -1  -9 21910.9 762.630  19
   1   1  -9 20412.7 751.270  19
   1   1  -8 4804.15 317.433   1
   1   1  -8 4457.17 353.269  19
   1  -1  -8 4815.46 276.500  18
   1   1  -8 4453.93 230.754   8
   1  -1  -8 4601.05 325.496  20
   1  -1  -8 4122.40 340.975  19
   1   1  -8 4460.35 326.895  18
   1  -1  -8 4648.39 307.563   1
   1   1  -7 272579. 6056.00  13
   1  -1  -7 266236. 5926.40  18
   1  -1  -7 274673. 6009.38   1
   1   1  -7 250079. 5790.08   8
   1  -1  -7 266297. 6029.25  20
   1   1  -7 280034. 6024.46   1
   1   1  -7 258029. 6024.21  18
   1  -1  -7 267246. 6116.06  21
   1   1  -7 275013. 6139.01  21
   1   1  -6 6117.61 390.782  21
   1  -1  -6 6744.37 381.651  20
   1  -1  -6 5870.67 348.118   1
   1  -1  -6 5744.52 379.676  21
   1   1  -6 6176.59 359.000   1
   1   1  -6 6309.69 375.229  13
   1  -1  -5 1211.75 155.884  21
   1   1  -5 820.020 130.227  21
   1   1  -4 407.506 78.7294  21
   1  -1  -4 405.564 77.8546  21
   1   1  -4 418.693 31.9195  10
   1  -1  -3 90838.8 2063.90  11
   1  -1  -3 94428.6 2072.97   3
   1   1  -3 96507.6 2079.13   3
   1   1  -3 89569.3 2063.72  11
   1   1  -3 91683.6 2067.13  21
   1  -1  -3 91878.9 2067.00  21
  -1  -1   3 86819.7 1926.09  14
   1  -1  -2 281.240 40.3701   3
   1   1  -2 270.253 41.3776  26
   1  -1  -2 350.298 45.3524  11
  -1  -1   2 267.184 29.8463  14
   1  -1  -2 282.729 40.3030  21
   1  -1  -2 270.106 41.3556  26
   1   1  -2 288.760 41.8994   3
   1  -1  -2 330.428 35.4086  14
   1   1  -1 186319. 3961.36  21
  -1  -1   1 184099. 3970.54  14
   1  -1  -1 187649. 3959.68  21
   1   1  -1 189997. 3968.00  26
   1  -1  -1 185801. 3984.31  14
   1  -1  -1 186864. 3965.87  26
  -1  -1   0 1179.84 64.9968  14
  -1   1  -1 39591.0 905.704  11
  -1  -1  -1 39818.7 904.985  11
  -1   1  -2 260.110 40.6779  11
  -1   1  -2 375.693 39.5851  10
  -1  -1  -2 302.854 43.5575  11
  -1   1  -3 3514.53 125.362  10
  -1  -1  -3 3118.29 181.486  11
  -1   1  -3 3171.83 183.745  11
  -1   1  -4 593.995 94.6145  11
  -1  -1  -4 559.024 95.8754  11
  -1   1  -5 5751.49 352.688  11
  -1  -1  -5 5756.16 354.011  11
  -1   1  -6 3018.24 245.296   1
  -1  -1  -6 3137.94 248.149   1
  -1  -1  -6 2901.45 233.479  18
  -1   1  -6 3012.54 273.478  20
  -1  -1  -6 2647.95 261.077  20
  -1  -1  -6 3463.64 301.326  21
  -1   1  -6 3002.69 274.102  13
  -1   1  -6 2816.40 276.485  21
  -1  -1  -7 75135.9 1914.70   1
  -1   1  -7 74455.0 2054.56  13
  -1   1  -7 73376.6 2036.26  20
  -1   1  -7 70756.2 2101.32  21
  -1   1  -7 74297.8 1794.68   8
  -1   1  -7 75740.3 1923.16   1
  -1  -1  -7 69663.9 2090.01  21
  -1  -1  -7 77446.7 1919.42  18
  -1  -1  -7 72956.7 2061.77  20
  -1   1  -8 188.155 93.2044  20
  -1  -1  -8 185.832 63.3157  18
  -1   1  -8 96.4878 59.2118   8
  -1  -1  -8 116.167 77.7085  20
  -1   1  -8 184.206 95.4280  18
  -1   1  -8 74.8243 63.4733  13
  -1   1  -9 939.103 129.659  18
  -1   1  -9 702.640 128.244  19
  -1  -1  -9 1081.55 155.300  19
  -1   1 -10 186.820 46.4810  19
  -1  -1 -10 144.726 42.6926  19
   1   2 -10 12247.5 355.839  18
   1   2  -9 174.040 64.5235  19
   1  -2  -9 136.443 57.5059  19
   1  -2  -9 344.488 74.0930  20
   1   2  -8 47880.8 1256.18  12
   1   2  -8 52236.3 1481.70  19
   1   2  -8 51679.7 1278.56   8
   1  -2  -8 52234.4 1434.82  20
   1  -2  -8 53566.1 1483.11  19
   1  -2  -7 299.404 99.3565  20
   1  -2  -7 388.244 105.664  21
   1  -2  -7 178.241 108.525  19
   1   2  -7 357.824 109.813  20
   1   2  -7 380.175 108.630  21
   1  -2  -7 308.318 82.7426   9
   1   2  -7 376.447 110.026  13
   1   2  -7 258.869 114.185  19
   1   2  -7 252.000 98.3645   1
   1  -2  -7 313.417 100.645   1
   1  -2  -6 303.241 92.1858  20
   1   2  -6 354.630 100.843  20
   1   2  -6 443.104 117.606  13
   1   2  -6 244.580 99.1827  21
   1  -2  -6 31.1955 119.091   9
   1   2  -6 95.1788 106.114   1
   1  -2  -6 205.320 92.4092  21
   1  -2  -6 9.24891 114.632   1
   1  -2  -6 333.924 81.0287   6
   1  -2  -5 449.262 93.8055  21
   1  -2  -5 319.432 87.8219   9
   1   2  -4 3329.67 224.393  21
   1  -2  -4 3249.00 215.077  21
   1   2  -4 3031.66 161.056  10
  -1  -2   3 9614.31 315.941  14
   1   2  -3 9585.98 353.751  21
   1  -2  -3 10437.8 362.441  21
   1   2  -2 118249. 2561.85  21
   1  -2  -2 118142. 2602.23  14
   1  -2  -2 116219. 2553.78  21
  -1  -2   2 115137. 2587.11  14
  -1  -2   1 86390.0 1865.01  14
   1  -2  -1 77457.3 1863.46  14
  -1   2  -1 58126.5 1271.79  11
  -1  -2  -1 57796.3 1272.51  11
  -1  -2  -2 45252.5 1083.67  11
  -1   2  -2 46310.4 1084.63  11
  -1   2  -3 2542.71 166.508  11
  -1   2  -3 2721.37 147.847  10
   1  -2   3 2624.42 159.349  14
  -1  -2  -3 2372.77 160.938  11
  -1  -2  -4 27218.4 859.945  11
  -1   2  -4 27866.6 865.195  11
  -1   2  -4 29976.5 727.606  10
  -1   2  -5 723.177 110.715   1
  -1   2  -5 540.585 109.828  21
  -1  -2  -5 630.320 101.780   1
  -1  -2  -5 625.705 117.239  21
  -1  -2  -6 4228.98 326.457  20
  -1  -2  -6 3962.57 329.833  21
  -1   2  -6 4236.08 276.411   1
  -1  -2  -6 4056.37 264.388   1
  -1   2  -6 4034.75 340.523  13
  -1   2  -6 4673.20 354.539  21
  -1  -2  -6 3422.68 290.149   9
  -1   2  -6 4119.56 319.142  20
  -1  -2  -7 446.822 103.410   9
  -1  -2  -7 416.324 118.638  20
  -1   2  -7 375.510 109.316  21
  -1   2  -7 488.181 127.675  20
  -1  -2  -7 455.605 115.597  21
  -1   2  -7 466.609 123.756  13
  -1   2  -8 33691.3 901.220   8
  -1  -2  -8 33206.9 1097.67  19
  -1  -2  -8 32444.3 1070.60  20
  -1   2  -8 32157.1 1097.58  18
  -1   2  -8 34183.2 1121.61  19
  -1   2  -9 137.392 61.8104  19
  -1   2  -9 105.813 65.0364  18
  -1  -2  -9 57.0689 48.7097  20
  -1  -2  -9 106.721 51.2046  19
   1   3  -9 612.098 101.211  18
   1   3  -9 110.550 31.0779   8
   1   3  -8 30858.0 823.175   8
   1   3  -8 29135.2 966.104  18
   1   3  -8 28684.2 824.582  12
   1   3  -8 28011.4 866.407  19
   1  -3  -8 28378.0 874.913  20
   1  -3  -8 30656.4 867.733  19
   1  -3  -7 128994. 3130.15   9
   1  -3  -7 132039. 3030.35   6
   1  -3  -7 132126. 3127.36  20
   1  -3  -7 127828. 3091.75  19
   1   3  -7 129284. 3108.99  19
   1  -3  -6 20283.5 799.532   9
   1  -3  -6 19896.6 726.290  19
   1  -3  -6 20867.6 683.395   1
   1  -3  -6 19785.4 730.691  21
   1  -3  -6 20753.1 738.944   6
   1  -3  -6 20847.1 747.402  20
   1  -3  -5 71790.4 1973.58   9
   1  -3  -5 74169.6 1855.65  21
   1  -3  -5 71549.6 1895.80   6
   1   3  -5 73746.9 1866.84  21
   1   3  -5 73142.5 1994.25  13
   1   3  -4 7410.61 335.206  21
   1   3  -4 7125.68 326.501  10
   1  -3  -4 7098.14 394.507   9
   1  -3  -4 7574.29 331.243  21
   1  -3  -3 6888.66 263.616  21
  -1  -3   3 7112.01 302.238  14
   1   3  -3 6737.53 268.087  21
   1  -3  -2 899.508 104.242  14
  -1  -3   2 694.888 89.4321  14
  -1  -3   1 164485. 3666.98  14
  -1  -3   0 870.490 101.236  14
   1  -3   0 1052.28 117.103  14
   1  -3   1 186179. 4158.21  14
   1  -3   2 34.0808 28.3091  14
  -1  -3  -2 33.7910 17.3718  21
  -1  -3  -3 135014. 3008.89  21
  -1   3  -3 131885. 3044.14  10
  -1   3  -3 137181. 3018.45  21
   1  -3   3 131316. 3080.06  14
  -1  -3  -4 737.889 109.502  21
  -1   3  -4 933.333 101.055  10
  -1   3  -4 830.308 115.857  21
  -1   3  -5 1803.82 225.704  13
  -1  -3  -5 2165.05 201.794  21
  -1   3  -5 1494.53 176.068  21
  -1  -3  -6 15613.2 702.181   9
  -1   3  -6 14847.3 718.856  13
  -1  -3  -6 13742.1 614.501  21
  -1  -3  -6 15414.9 624.403   6
  -1  -3  -6 14640.3 643.073  20
  -1  -3  -7 136.521 92.6851  19
  -1   3  -7 99.5239 92.0183  19
  -1  -3  -7 326.420 120.668   9
  -1  -3  -8 6795.00 365.955  20
  -1   3  -8 6505.28 396.940  18
  -1   3  -8 7380.63 300.227   8
  -1   3  -8 6814.44 343.046  19
  -1   3  -8 6583.40 292.638  12
  -1   3  -9 33444.1 801.671   8
  -1  -3  -9 32271.3 849.362  20
  -1   3  -9 33136.3 931.848  18
   1   4  -9 22.7289 28.2826  18
   1   4  -8 31043.2 808.436   8
   1   4  -8 29201.8 819.608  12
   1   4  -8 31728.9 914.759  18
   1   4  -7 1499.25 188.874  18
   1  -4  -7 1112.09 134.725  20
   1  -4  -7 1643.25 161.118   6
   1  -4  -7 1264.41 166.413   9
   1  -4  -6 14957.7 690.263   9
   1  -4  -6 15839.0 561.218   5
   1  -4  -6 16020.6 657.184   6
   1  -4  -5 27.8458 93.2318   9
   1  -4  -5 166.238 81.0329   6
   1  -4  -4 12386.8 595.989   9
   1   4  -4 11670.0 490.983  10
   1   4  -4 10706.6 492.479  23
   1  -4  -3 8640.99 460.312   9
  -1  -4   3 8238.29 388.762  14
  -1  -4   2 1087.83 136.921  14
   1  -4  -2 1471.56 175.498   9
   1  -4  -2 1552.04 164.358  14
  -1  -4   1 104674. 2503.30  14
  -1  -4   0 182633. 4170.82  14
   1  -4   0 184869. 4217.26  14
   1  -4   1 62726.1 1662.44  14
   1  -4   2 12265.6 525.648  14
  -1   4  -3 5181.06 302.086  10
   1  -4   3 4741.00 305.948  14
  -1   4  -4 863.667 153.979  13
  -1   4  -4 452.408 102.318  23
  -1  -4  -4 567.235 143.604   9
  -1   4  -4 703.172 107.427  10
  -1   4  -5 1228.28 197.852  13
  -1  -4  -5 1016.15 182.295   9
  -1  -4  -6 21549.6 881.659   9
  -1  -4  -6 21657.3 806.451   6
  -1  -4  -6 22262.6 797.712  20
  -1  -4  -7 239.722 87.4263  20
  -1  -4  -7 243.545 73.9516   6
  -1  -4  -7 203.374 83.2816   9
  -1   4  -8 488.063 72.0139   8
  -1   4  -8 413.333 100.229  18
  -1  -4  -8 357.626 68.2565  20
  -1   4  -8 482.811 81.3015  12
  -1   4  -9 216.398 44.9680  18
   1   5  -8 38231.2 890.339  12
   1   5  -8 38444.0 896.812   8
   1   5  -7 102063. 2389.65  18
   1   5  -6 33295.1 998.879  18
   1  -5  -6 32688.3 1073.60   9
   1  -5  -6 32000.7 904.847   5
   1  -5  -6 35840.9 1047.71   6
   1   5  -5 20321.1 705.206  23
   1  -5  -5 21394.5 846.056   9
   1  -5  -5 20558.7 795.354   6
   1  -5  -4 6166.41 420.062   9
   1   5  -4 6412.81 383.391  23
   1   5  -4 6097.79 361.925  10
   1  -5  -4 6238.02 410.423   6
   1   5  -3 24960.5 894.097  23
   1   5  -3 25215.1 908.358  10
   1  -5  -3 25552.3 940.231   9
  -1  -5   2 1935.02 201.924  14
  -1   5   2 1868.45 201.687  23
   1   5  -2 1449.37 191.512  23
   1  -5  -2 1558.59 195.914   9
   1  -5  -1 43499.1 1251.05   9
  -1  -5   1 43768.4 1302.59  14
   1   5  -1 41326.3 1296.64  23
  -1   5   1 44233.7 1314.52  23
   1   5   0 2757.43 249.558  23
  -1   5   0 3008.94 272.818  23
   1  -5   0 2769.30 256.988  14
  -1   5  -1 31801.4 1096.20  23
   1  -5   1 32317.5 1086.73  14
   1   5   1 34122.5 1055.22  23
  -1  -5  -1 33926.8 1083.78   9
  -1  -5  -2 411.009 118.290   9
  -1   5  -2 487.591 112.938  10
   1   5   2 292.648 89.3477  23
  -1   5  -2 297.132 104.815  23
   1  -5   2 324.759 92.3741  14
  -1   5  -3 16500.8 701.739  23
  -1  -5  -3 16652.5 749.741   9
  -1   5  -3 15596.8 629.197  10
   1  -5   3 15100.0 643.584  14
  -1  -5  -4 3646.77 342.617   9
  -1   5  -4 3840.23 306.766  23
  -1   5  -4 3185.10 237.484  10
  -1  -5  -5 38.5836 75.5213   6
  -1   5  -5 37.6447 44.5584  23
  -1  -5  -5 29.6217 75.3178   9
  -1  -5  -6 17166.4 658.531   6
  -1  -5  -6 16700.8 608.604  20
  -1  -5  -6 18173.8 730.674   9
  -1  -5  -7 56079.7 1394.61   6
  -1   5  -7 58481.7 1475.81  18
  -1   5  -8 9549.67 282.471  12
  -1   5  -8 9711.00 308.507  18
   1  -6  -6 29084.8 573.673   6
   1  -6  -6 1711.08 117.861   5
   1  -6  -5 1671.57 157.691   5
   1   6  -4 18253.1 678.650  23
   1  -6  -4 17397.4 704.879   9
   1  -6  -4 17529.8 704.270   6
   1  -6  -3 5465.04 369.535   6
   1   6  -3 5841.13 379.997  23
   1  -6  -3 5821.81 372.404   9
  -1   6   2 5233.43 346.127  23
   1  -6  -2 5410.36 361.448   6
   1  -6  -2 5462.22 346.098   9
  -1   6   2 4597.53 331.588  10
   1   6  -2 4749.98 375.901  10
   1   6  -1 77801.9 2088.62  23
  -1   6   1 79540.0 2090.87  23
  -1   6   1 78689.6 2063.83  10
   1  -6  -1 73064.6 1992.96   6
  -1   6   0 14851.6 681.766  23
  -1   6   0 14097.4 647.184  10
   1   6   0 14298.7 648.374  23
   1  -6   1 36640.1 1237.52  14
  -1   6  -1 37508.8 1256.45  23
  -1  -6  -1 36828.8 1128.57   9
  -1   6  -1 36243.6 1191.45  10
   1   6   1 40324.5 1197.40  23
   1   6   2 22800.5 849.631  10
  -1  -6  -2 20797.1 807.238   9
  -1   6  -2 20023.7 778.384  10
  -1   6  -3 1345.35 193.599  23
  -1  -6  -3 1226.85 183.794   9
  -1  -6  -4 2681.07 262.280   6
  -1  -6  -4 2769.07 266.514   9
  -1   6  -4 2739.94 244.391  23
  -1  -6  -5 2021.17 208.135   9
  -1  -6  -6 24329.0 725.462   6
  -1   6  -7 34.8670 28.6389   8
   1  -7  -5 666.284 72.2680   5
   1   7  -5 783.238 85.0945  12
   1  -7  -4 796.477 110.230   5
   1  -7  -4 963.786 119.686   6
   1  -7  -3 5171.94 292.240   6
   1  -7  -2 1300.04 147.633   6
   1  -7  -1 32062.6 917.091   6
  -1   7   0 299.080 100.955  23
  -1  -7  -1 13743.8 550.506   6
  -1   7  -1 15437.5 645.013  23
  -1  -7  -2 874.006 133.821   6
  -1  -7  -3 6378.93 348.685   6
  -1   7  -3 7314.15 376.823  23
  -1  -7  -4 961.113 121.681   6
   1   7   4 557.113 66.4309  25
  -1  -7  -5 1388.65 116.323   6
   1  -8  -3 1687.60 92.9503   5
  -1   8   3 967.230 61.2743  25
   1  -8  -2 597.375 73.3716   5
   1   8  -1 21023.0 523.135  25
   1   8   0 27375.2 686.162  25
  -1   8  -1 8110.06 247.743  25
   1   8   2 25648.2 628.264  25
   2   0 -10 1186.73 117.527  19
   2   0  -9 52.8239 57.5068  18
   2   0  -9-42.0240 55.1759  19
   2   0  -9 25.2279 49.3774  20
   2   0  -8 2726.41 284.770  19
   2   0  -8 3181.49 256.291  18
   2   0  -8 2589.22 269.839   1
   2   0  -8 2826.85 249.105  20
   2   0  -7 55.0362 69.9661  21
   2   0  -7 11.6270 55.0419   1
   2   0  -7-10.7153 65.9890  18
   2   0  -7 10.9908 57.7224  20
   2   0  -6 17689.8 713.581  21
   2   0  -6 18991.0 683.224  20
   2   0  -6 18146.3 668.210  18
   2   0  -5 9.06151 31.4781  21
   2   0  -4 292549. 6414.84   3
   2   0  -4 295107. 6411.61  21
   2   0  -3 9.26734 19.2390   3
   2   0  -3 13.4022 21.1487  21
   2   0  -3-4.69575 18.4963  26
   2   0  -2 504809. 10439.4  26
   2   0  -2 483193. 10421.0  21
   2   0  -1 15.2226 9.99681  21
   2   0  -1 15.2261 8.75015   7
   2   0  -1 7.05159 9.82363  26
   2   0   0 58335.5 1246.76   7
  -2   0  -1 37.0180 15.1297  11
   2   0   1 4.56655 6.32302   7
  -2   0  -2 225304. 4954.35  11
   2   0   2 229990. 4817.51   7
  -2   0  -3 19.6614 25.8178  11
  -2   0  -4 1988.95 176.558  11
  -2   0  -5-10.9190 37.9312  11
  -2   0  -5 14.9517 39.2632   1
  -2   0  -6 6026.99 275.911   8
  -2   0  -6 6448.83 441.804   4
  -2   0  -6 5172.71 384.223  11
  -2   0  -6 5943.18 331.612   1
  -2   0  -6 5810.62 399.725  20
  -2   0  -6 5725.62 404.673  21
  -2   0  -7-14.6663 101.894  20
  -2   0  -7 17.1748 59.6610  21
  -2   0  -7-24.1012 72.5053  18
  -2   0  -7 35.5985 52.2561   1
  -2   0  -7-12.3536 48.6592  13
  -2   0  -8 25579.8 848.756  18
  -2   0  -8 23949.1 832.756  13
  -2   0  -8 22816.2 907.284  20
  -2   0  -9-11.4468 61.9675  19
  -2   0 -10 19937.0 591.450  19
   2   1 -10 404.204 56.2351  18
   2  -1  -9 8801.73 424.620  19
   2   1  -9 9495.27 440.292  19
   2   1  -9 9090.54 397.532  18
   2  -1  -9 8466.11 372.982  20
   2  -1  -8 601.073 103.957  18
   2  -1  -8 479.872 124.262   1
   2   1  -8 549.015 119.146  20
   2  -1  -8 341.722 97.4166  20
   2  -1  -8 318.027 107.239  19
   2   1  -8 386.120 110.595   1
   2   1  -8 381.974 107.676  18
   2   1  -8 192.273 92.5194  19
   2   1  -8 339.878 66.7214   8
   2  -1  -7 17362.9 746.907  19
   2  -1  -7 18656.2 667.740  18
   2   1  -7 18250.1 776.165  21
   2  -1  -7 17789.7 718.437   1
   2  -1  -7 18270.7 705.281  20
   2   1  -7 16801.7 738.717  19
   2   1  -7 17909.2 582.984  12
   2   1  -7 17828.6 722.558  18
   2   1  -7 18711.4 723.653  20
   2   1  -7 19930.6 593.542   8
   2  -1  -7 17899.2 771.637  21
   2   1  -7 18134.8 726.678   1
   2  -1  -6 409.989 94.1004  20
   2   1  -6 440.028 106.165   1
   2  -1  -6 515.256 114.454   1
   2  -1  -6 289.946 89.5042  21
   2  -1  -6 634.756 105.313  18
   2   1  -6 260.255 89.5815  21
   2   1  -6 453.187 102.453  20
   2   1  -6 513.944 104.042  13
   2  -1  -5 12643.5 533.844  21
   2   1  -5 14906.0 566.237  21
   2  -1  -4 1802.58 155.043  21
   2   1  -4 1994.40 160.059  21
   2  -1  -4 1561.11 144.602   3
   2   1  -4 1701.25 74.4185  10
   2   1  -4 1629.24 149.857   3
   2  -1  -3 118389. 2499.16   7
   2   1  -3 116577. 2659.78  26
   2  -1  -3 115006. 2653.17   3
   2   1  -3 119214. 2661.45   3
   2   1  -3 121237. 2655.33  21
   2  -1  -3 119971. 2652.66  21
   2  -1  -3 114577. 2661.94  26
  -2   1   2 401.262 29.3550  10
   2   1  -2 494.803 53.6020  21
   2  -1  -2 414.459 30.8637   7
   2  -1  -2 345.031 45.7896  21
   2  -1  -2 416.353 42.0884  14
   2  -1  -2 333.209 48.2772  26
  -2  -1   1 132005. 2774.31  14
   2   1  -1 125010. 2779.39  26
  -2   1   1 127290. 2765.98  10
   2  -1  -1 133951. 2781.24  26
  -2   1   0 602.908 47.9438  10
  -2  -1  -1 6976.31 222.709  11
  -2   1  -1 6764.07 221.753  11
  -2   1  -2 104.623 33.0582  11
  -2   1  -2 90.4858 21.2402  10
  -2  -1  -2 113.094 34.0188  11
  -2   1  -3 11936.0 452.077  11
  -2  -1  -3 12013.2 452.370  11
  -2   1  -4 148.045 55.1973  11
  -2  -1  -4 179.744 58.1432  11
  -2   1  -5 252.842 83.3989  11
  -2  -1  -5 341.670 96.4083  11
  -2  -1  -5 296.547 89.9160   4
  -2   1  -5 260.815 84.3018   4
  -2   1  -6 71.2419 56.1320  13
  -2   1  -6 63.6514 49.8303   8
  -2   1  -6-25.9784 79.9983  20
  -2  -1  -6 83.8963 53.9732   1
  -2   1  -6 76.6888 50.0434   1
  -2  -1  -6 43.5260 63.1877  21
  -2   1  -6 43.7103 57.3990  21
  -2   1  -7 13153.0 646.264  20
  -2  -1  -7 13114.2 546.525  18
  -2   1  -7 12859.5 687.726  21
  -2  -1  -7 13397.1 697.043  21
  -2   1  -7 13341.7 655.522  13
  -2   1  -7 13222.4 472.154   8
  -2  -1  -8-13.4865 70.8287  20
  -2   1  -8-5.66675 64.8621   8
  -2   1  -8-12.7740 55.6254  13
  -2   1  -8 12.7906 71.2490  20
  -2   1  -8 85.7222 75.4149  18
  -2   1  -9 260.125 92.9067  19
  -2   1  -9 290.145 79.6479  18
  -2  -1  -9 236.415 87.0283  19
  -2  -1 -10 748.600 74.8318  19
  -2   1 -10 699.409 76.4470  19
   2   2 -10 10153.1 313.111  18
   2   2  -9 1267.28 141.317  19
   2  -2  -9 1220.32 135.963  19
   2  -2  -9 1047.24 113.306  20
   2   2  -8 23271.1 851.690  19
   2  -2  -8 26144.2 876.579  19
   2   2  -8 23893.9 704.066  12
   2  -2  -8 24004.6 808.863  20
   2   2  -8 25042.5 822.894   1
   2   2  -8 25665.7 713.751   8
   2   2  -8 22243.5 846.422  18
   2  -2  -8 25723.7 821.120   1
   2  -2  -7 762.425 141.913   1
   2  -2  -7 624.733 140.133  19
   2  -2  -7 760.060 140.212  21
   2  -2  -7 872.603 122.950   9
   2   2  -7 804.045 149.708   1
   2   2  -7 672.079 131.602  21
   2  -2  -7 730.630 129.774  20
   2   2  -7 702.529 140.370  18
   2   2  -7 573.377 136.753  19
   2  -2  -6 6421.76 369.658   9
   2   2  -6 7319.27 412.109  19
   2  -2  -6 6726.25 395.106  19
   2  -2  -6 6486.09 337.257   6
   2  -2  -6 7253.34 382.619  20
   2   2  -6 6936.44 408.043  21
   2   2  -6 7130.35 392.190  20
   2   2  -6 6473.24 403.046  13
   2  -2  -6 6878.51 403.056  21
   2   2  -6 7060.37 387.062   1
   2  -2  -6 6638.75 372.513   1
   2   2  -5 799.571 120.029  21
   2  -2  -5 999.948 133.767  21
   2  -2  -4 3942.13 227.264  21
   2   2  -4 3477.17 220.299  21
   2  -2  -3 15.3250 17.4254  14
   2  -2  -3 52.3018 26.4856   3
  -2  -2   3-5.90701 13.9817  14
  -2   2   3-4.17247 13.4190  10
   2  -2  -3-17.4293 31.8530  21
   2   2  -3-4.42115 28.4375  21
   2   2  -3 19.6099 24.9293   3
   2   2  -2 16269.2 428.379  21
   2   2  -2 15413.8 437.200  26
   2   2  -2 15042.5 434.674   3
   2  -2  -2 16437.4 426.238  21
   2  -2  -2 16234.0 475.041  14
  -2  -2   2 14322.0 431.405  14
   2  -2  -2 14760.7 429.584   3
   2   2  -1 10984.3 294.247  26
  -2  -2   1 10474.4 336.660  14
   2  -2  -1 10612.0 289.356  26
   2  -2  -1 11565.6 375.714  14
  -2   2   0 10235.7 250.103  11
   2   2   0 10673.7 257.190  26
  -2  -2   0 10498.8 252.215  11
   2  -2   0 9841.24 249.325  26
  -2   2  -1 64.4024 19.6202  11
  -2  -2  -1 68.4572 21.0180  11
  -2   2  -2 61326.7 1447.85  11
  -2  -2  -2 59137.0 1445.00  11
  -2   2  -3 355.291 52.8869  10
  -2  -2  -3 198.093 49.0706  11
  -2   2  -3 292.589 57.5157  11
  -2  -2  -4 220278. 5037.03  11
  -2   2  -4 228715. 4823.35  10
   2  -2   4 224139. 4928.75  14
  -2   2  -4 221891. 5038.27  11
  -2   2  -5 482.503 84.3837   1
  -2   2  -5 365.871 94.7451  11
  -2  -2  -5 378.347 97.3102  11
  -2  -2  -5 452.670 81.9936   1
  -2  -2  -5 441.536 109.569   4
  -2  -2  -5 424.353 99.8286  21
  -2   2  -5 379.365 103.254   4
  -2   2  -5 401.255 99.0372  20
  -2   2  -5 418.308 98.8521  21
  -2   2  -6 4174.04 361.704  13
  -2  -2  -6 4482.98 350.062  20
  -2  -2  -6 5239.73 383.011  21
  -2  -2  -6 3515.01 301.993   9
  -2   2  -6 4223.39 332.881  20
  -2   2  -6 6084.86 411.741  21
  -2   2  -7 162.932 64.7315   8
  -2   2  -7 189.839 95.2710  13
  -2  -2  -7 242.729 87.0114   9
  -2  -2  -7 129.632 82.5329  20
  -2  -2  -7 251.465 97.1919  21
  -2   2  -7 199.650 87.9869  21
  -2   2  -7 237.796 98.2043  20
  -2   2  -8 331.155 114.771  19
  -2   2  -8 260.052 101.797  13
  -2   2  -8 214.576 62.0362   8
  -2  -2  -8 318.431 105.581  19
  -2   2  -8 151.846 99.8280  18
  -2  -2  -8 369.803 106.363  20
  -2   2  -9-7.44681 40.3193  19
  -2   2  -9 125.000 62.3977  18
  -2  -2  -9 88.3664 55.5455  20
  -2  -2  -9 20.4045 43.7542  19
   2   3  -9 37077.1 1005.90  18
   2   3  -8 6463.38 282.771   8
   2   3  -8 5923.25 305.989  19
   2   3  -8 5650.85 279.889  12
   2   3  -8 6392.15 366.721  18
   2  -3  -8 5682.19 296.802  20
   2  -3  -8 6279.64 306.319  19
   2  -3  -7-60.4470 89.2850   1
   2  -3  -7 59.6331 98.5200   9
   2   3  -7-65.3077 121.881  19
   2   3  -7 11.8521 72.9892  18
   2   3  -7-102.728 100.592   1
   2  -3  -7 195.434 74.5104   6
   2  -3  -6 4371.45 289.080  19
   2  -3  -6 4363.17 296.248   6
   2  -3  -6 4569.80 253.511   5
   2  -3  -6 4464.04 293.595  20
   2  -3  -6 4652.81 291.005   1
   2  -3  -6 4586.56 331.579   9
   2  -3  -5 423.602 114.006   9
   2   3  -5 683.446 131.610  13
   2  -3  -5 497.541 107.883   6
   2  -3  -4 1353.64 165.945   9
  -2  -3   3 20.6187 26.2403  14
  -2   3   3 117.535 44.6561  10
   2  -3  -3 118.275 48.3684  14
  -2  -3   2 2365.82 159.285  14
   2  -3  -2 2516.14 182.252  14
  -2  -3   1 9909.88 369.658  14
  -2  -3   0 5163.43 251.196  14
   2  -3   0 5273.42 276.347  14
   2  -3   1 11568.9 457.004  14
  -2  -3  -2 146.111 33.8013  21
  -2   3  -2 189.128 57.1289  10
   2  -3   2 204.741 58.1576  14
  -2   3  -3 208215. 4572.52  10
  -2  -3  -3 203578. 4568.04  21
  -2   3  -3 209447. 4584.11  21
   2  -3   3 211693. 4665.94  14
  -2   3  -4 471.175 90.8942  21
  -2   3  -4 423.480 68.9643  10
  -2  -3  -4 445.978 87.6325  21
  -2  -3  -5 49250.1 1434.37  21
  -2   3  -5 52604.2 1473.52  21
  -2   3  -5 50494.4 1577.92  13
  -2  -3  -6-10.7974 66.4941   6
  -2  -3  -6 14.4077 59.8197   9
  -2   3  -6 16.5450 65.1687  13
  -2  -3  -6-12.8720 65.4548  20
  -2  -3  -7 6159.49 379.584  19
  -2   3  -7 6018.42 383.764  19
  -2  -3  -7 6721.66 411.263   9
  -2  -3  -7 6484.48 419.011  20
  -2   3  -8 175.707 66.6730  19
  -2  -3  -8 319.274 89.0120  20
  -2   3  -8 203.284 60.3342   8
  -2   3  -8 158.833 88.2304  18
  -2  -3  -9 24769.7 678.024  20
   2   4  -9 481.094 61.6944  18
   2   4  -8 198.514 62.6626  12
   2   4  -8 245.673 80.0666  18
   2  -4  -7 4058.59 256.941   6
   2   4  -7 4054.06 290.197  18
   2  -4  -6 5183.48 334.864   6
   2  -4  -6 5122.29 281.520   5
   2  -4  -6 5148.88 362.562   9
   2  -4  -5 1478.35 201.118   9
   2  -4  -5 1578.83 191.329   6
   2   4  -4 19363.6 685.939  23
   2  -4  -4 19496.3 775.631   9
  -2   4   3 608.605 93.0296  10
   2  -4  -3 593.021 107.238  14
   2  -4  -3 632.715 129.543   9
   2  -4  -3 633.624 118.367  15
   2  -4  -2 14991.9 583.544   9
   2  -4  -2 14178.6 572.726  14
  -2  -4   2 14466.1 547.623  14
  -2  -4   1 6181.01 329.907  14
  -2  -4   0 6907.63 356.847  14
   2  -4   0 8213.81 416.003  14
   2  -4   1 479.599 103.396  14
  -2   4  -2 787.960 119.870  10
   2  -4   2 576.334 115.157  14
  -2   4  -3 1386.30 178.691  13
  -2   4  -3 1599.83 157.937  10
   2  -4   3 1465.03 177.407  14
  -2   4  -3 1432.36 175.601  23
  -2   4  -4 30654.6 1078.02  13
  -2   4  -4 30054.9 849.741  10
  -2   4  -5 367.443 122.393  13
  -2  -4  -5 141.813 87.8915   9
  -2  -4  -6 45.7893 68.8802   6
  -2  -4  -6 11.4689 99.8878  20
  -2  -4  -6 61.1771 87.5336   9
  -2   4  -6 49.0953 74.4365  13
  -2  -4  -7 58.5066 60.0950  20
  -2  -4  -7 152.947 74.5684   9
  -2  -4  -7 131.343 54.5067   6
  -2   4  -8 3552.93 246.825  18
  -2  -4  -8 3226.15 197.801  20
  -2   4  -8 3555.61 172.238   8
  -2   4  -9 1752.09 99.5851  18
   2   5  -8 11698.6 337.904  12
   2   5  -8 11538.5 340.750   8
   2   5  -7 10430.6 398.784  18
   2  -5  -6 3769.43 270.822   6
   2  -5  -6 4228.35 236.629   5
   2   5  -6 3479.98 244.388  18
   2  -5  -5 3424.59 300.348   9
   2   5  -4 1743.48 205.469  10
   2   5  -4 1766.73 199.695  23
   2  -5  -4 2020.26 231.376   9
   2  -5  -4 2210.81 235.236   6
   2  -5  -3 78193.5 2083.96   9
   2   5  -3 77257.4 2034.77  23
   2  -5  -2 1840.43 204.083   9
  -2   5   2 1594.92 193.576  23
   2   5  -2 1713.33 200.248  23
   2  -5  -2 1625.28 199.205  14
  -2   5   2 1752.84 191.178  10
  -2   5   1 29783.0 961.820  10
  -2   5   1 28782.9 998.015  23
   2   5  -1 28028.3 961.931  23
   2  -5  -1 29445.9 916.470   9
   2  -5   0 217.028 87.3161  14
   2   5   0 267.102 86.5883  23
  -2   5   0 392.307 115.282  23
  -2   5   0 366.401 99.2368  10
  -2  -5  -1 1476.73 196.224   9
  -2   5  -1 2067.74 210.589  10
  -2   5  -1 1578.78 215.102  23
   2   5   1 1616.74 189.174  23
   2  -5   1 1643.07 213.787  14
  -2   5  -2 133.015 78.3803  10
   2  -5   2 78.8042 54.5992  14
  -2  -5  -2 231.568 96.3499   9
  -2   5  -2 175.856 88.8457  23
  -2   5  -3 7477.95 392.736  10
  -2   5  -3 8380.22 486.332  23
   2  -5   3 6784.90 420.446  14
  -2  -5  -3 9084.48 529.984   9
  -2   5  -4 762.990 142.914  23
  -2   5  -4 1074.66 127.733  10
  -2  -5  -4 773.146 171.099   9
  -2   5  -5 9844.59 471.312  23
  -2  -5  -5 10613.0 591.251   9
  -2  -5  -6 1242.36 151.562  20
  -2  -5  -6 1113.92 158.814   6
  -2  -5  -7 7539.40 329.308   9
  -2   5  -7 6944.65 316.496  18
  -2   5  -8 781.521 69.0243  18
   2   6  -7 3035.38 146.915  12
   2  -6  -6 958.817 92.9093   5
   2  -6  -6 603.176 94.1338   6
   2  -6  -5 500.832 107.858   6
   2  -6  -5 266.617 84.0892   5
   2  -6  -4 26345.0 897.242   6
   2   6  -3 394.795 120.880  23
   2  -6  -3 571.437 127.793   6
  -2   6   2 19883.7 755.739  23
   2  -6  -2 19102.6 732.206   6
  -2   6   2 18158.0 690.812  10
   2   6  -1 3741.35 315.493  23
  -2   6   1 4357.63 344.176  23
  -2   6   1 3934.72 306.362  10
   2  -6  -1 4071.63 286.861   6
  -2   6   0 6914.73 415.648  10
  -2   6   0 6407.63 452.514  23
   2  -6   0 6997.97 458.555  14
   2   6   0 7043.53 421.050  23
  -2   6  -1 1022.69 187.257  23
  -2  -6  -1 846.757 145.204   9
  -2   6  -1 796.759 151.458  10
   2  -6   1 1071.18 178.639  14
  -2  -6  -2 7002.23 430.683   9
  -2   6  -2 6397.03 379.002  10
  -2  -6  -3 543.803 129.152   9
  -2   6  -3 473.698 124.840  23
  -2  -6  -4 193.210 84.7377   9
  -2  -6  -4 124.136 89.4398   6
  -2  -6  -5 1107.04 117.009   5
  -2  -6  -5 1414.14 175.436   9
  -2  -6  -5 1234.38 164.865   6
  -2  -6  -6 740.509 99.6592   6
  -2   6  -7 44.6868 29.9598  12
  -2   6  -7 58.8957 24.7865   8
   2  -7  -5 346.594 57.9788   5
   2   7  -5 283.994 57.8364  12
   2  -7  -4 509.364 96.2654   5
   2  -7  -4 637.375 97.4274   6
   2  -7  -3 1632.59 158.047   6
   2   7  -2-36.3863 60.0169  25
   2  -7  -2-7.04500 52.3270   6
  -2   7   1 4253.17 305.381  23
   2  -7  -1 3920.77 230.404   6
  -2   7   0 1461.39 194.135  23
  -2  -7  -1 1061.16 148.736   6
  -2   7  -1 1443.59 194.739  23
  -2  -7  -2 124.189 68.7479   6
  -2   7  -3 25655.7 835.063  23
  -2  -7  -3 24436.2 815.953   6
  -2  -7  -4 980.896 121.793   6
   2   7   4 670.115 62.9274  25
   2  -8  -3 346.541 47.6717   5
  -2   8   3 102.484 31.0971  25
   2  -8  -2 7819.31 271.263   5
   2   8  -1 4939.78 160.648  25
   2  -8  -1 2797.21 158.390   5
   2   8   0 206.569 55.6073  25
   2  -8   0 181.605 44.7926   5
   2   8   1 98.3501 42.3564  25
   2   8   2 7410.96 226.791  25
   3   0 -10 14007.9 384.519  18
   3   0  -9-8.83229 53.1418   1
   3   0  -9 29.7710 63.8308  19
   3   0  -9 12.7978 56.9821  18
   3   0  -8 48687.9 1433.49   1
   3   0  -8 49261.0 1355.78  18
   3   0  -8 46663.2 1352.24  20
   3   0  -8 46181.0 1427.67  19
   3   0  -7 10.2129 53.6370  18
   3   0  -7-13.1973 49.0098  21
   3   0  -7 10.0638 43.8242  20
   3   0  -7-12.7977 55.7290  19
   3   0  -7-36.3845 71.2134   1
   3   0  -6 39257.1 1228.20   2
   3   0  -6 39549.7 1212.40  21
   3   0  -6 40852.6 1159.95  18
   3   0  -6 39968.4 1146.80  20
   3   0  -5 8.28113 44.8312  21
   3   0  -5 27.8940 44.0177   3
   3   0  -4 7571.57 344.120  26
   3   0  -4 6612.64 322.586   3
   3   0  -4 6634.30 310.692  21
   3   0  -3 21.4048 21.7739  21
   3   0  -3 20.7237 25.4562  26
   3   0  -3 25.1537 27.2377   3
   3   0  -2 484729. 10060.1  26
   3   0  -2 465945. 10022.9  21
   3   0  -1 64.8726 20.8986  26
   3   0   0 6674.30 176.205   7
   3   0   1 10.8620 8.50330   7
  -3   0  -1 2.56909 12.1631  11
  -3   0  -2 112453. 2668.19  11
   3   0   2 120569. 2529.83   7
  -3   0  -3 77.6588 38.4256  11
   3   0   3 10.2956 12.2181   7
  -3   0  -4 1234.33 146.969  11
  -3   0  -5 4.76789 34.8557   8
  -3   0  -5 7.02842 31.9682   1
  -3   0  -5-11.5650 33.9544  11
  -3   0  -6 35449.4 1251.11   4
  -3   0  -6 35336.8 1204.55  20
  -3   0  -6 37055.3 951.715   8
  -3   0  -6 33984.4 1009.46   1
  -3   0  -7-18.2030 71.6995  21
  -3   0  -7 6.22578 55.4405   8
  -3   0  -7 54.1379 58.9375  13
  -3   0  -7-46.2917 92.8418  20
  -3   0  -8 9678.57 482.400  13
  -3   0  -8 10489.2 561.634  20
  -3   0  -8 11363.4 498.121  18
  -3   0  -9 35.2747 46.3144  20
  -3   0  -9-33.9352 75.7298  19
  -3   0 -10 66594.6 1546.31  19
   3   1 -10 6.09847 29.4200  18
   3  -1  -9 5728.43 293.995  20
   3  -1  -9 5675.85 243.026  18
   3   1  -9 5604.07 335.181  19
   3  -1  -9 5891.19 326.158   1
   3  -1  -9 5872.17 340.405  19
   3   1  -9 5948.65 314.576  18
   3   1  -9 5674.48 321.524   1
   3  -1  -8 71.8711 66.7935  19
   3  -1  -8 170.033 66.4976  18
   3   1  -8 129.631 86.2016   1
   3  -1  -8 151.542 90.5974   1
   3  -1  -8 169.447 68.8828  20
   3   1  -8 226.322 96.0180  18
   3   1  -8 96.4987 74.3451  19
   3   1  -8 186.852 81.8318  20
   3   1  -7 40694.8 1205.14  20
   3  -1  -7 41400.0 1152.75  18
   3   1  -7 41614.4 1039.90   8
   3  -1  -7 39368.1 1238.01   1
   3   1  -7 39115.2 1050.48  12
   3   1  -7 37964.2 1255.16  21
   3  -1  -7 39089.8 1173.73  20
   3  -1  -7 38415.2 1245.27  19
   3   1  -7 38939.9 1253.63  19
   3  -1  -7 41122.8 1279.01  21
   3   1  -7 39065.6 1239.86   1
   3  -1  -6 411.285 87.1300  18
   3   1  -6 354.671 95.9300  19
   3   1  -6 264.356 87.0185  21
   3   1  -6 268.925 79.8150  13
   3  -1  -6 263.284 85.4625  21
   3  -1  -6 290.329 76.3210  20
   3   1  -6 404.026 88.4572  20
   3  -1  -6 277.774 84.4168  19
   3   1  -5 7549.73 395.495   3
   3   1  -5 7598.43 374.826  21
   3  -1  -5 7591.18 373.529  21
   3  -1  -5 7525.42 392.891   3
   3   1  -4-7.07650 33.5031   3
   3   1  -4 104.822 42.8411  21
   3  -1  -4 139.568 51.6359  21
   3  -1  -4-6.98957 35.5456   3
   3  -1  -3 115785. 2677.76  26
   3  -1  -3 120607. 2546.08  14
   3  -1  -3 116557. 2641.26  21
   3   1  -3 118136. 2644.69  21
   3  -1  -3 117694. 2523.56   7
   3   1  -3 119801. 2688.84  26
   3  -1  -3 117550. 2677.68   3
   3   1  -3 117190. 2679.53   3
   3  -1  -2 2435.53 140.597  26
  -3   1   2 2432.93 82.2735  10
   3   1  -2 2248.99 135.322  26
   3  -1  -2 2297.63 119.371  21
   3   1  -2 2303.43 120.464  21
   3  -1  -2 2606.46 92.5245   7
   3   1  -1 64.1515 20.7369  26
   3  -1  -1 36.3684 16.4018  26
  -3   1   0 39.0986 15.4995  10
  -3  -1  -1 9152.71 280.620  11
  -3   1  -1 8321.39 274.376  11
  -3   1  -2 912.402 92.0410  11
  -3   1  -2 775.195 54.9436  10
  -3  -1  -2 833.971 89.0635  11
  -3  -1  -3 17679.7 556.911  11
  -3   1  -3 17861.0 559.279  11
  -3   1  -4 935.768 126.116  11
  -3  -1  -4 850.494 123.784  11
  -3  -1  -5 4250.44 327.146   4
  -3   1  -5 4333.22 253.609   1
  -3  -1  -5 4075.87 244.182   1
  -3   1  -5 4547.54 335.374   4
  -3  -1  -5 4663.84 227.035   8
  -3   1  -5 3881.47 303.241  11
  -3  -1  -5 3818.97 299.834  11
  -3   1  -6 427.221 82.2280   8
  -3  -1  -6 197.955 82.5492  11
  -3  -1  -6 181.566 94.5664   4
  -3   1  -6 115.279 83.8579   4
  -3  -1  -6 152.803 85.2305  21
  -3   1  -6 197.598 97.8660  11
  -3   1  -6 179.815 83.3384  20
  -3   1  -7 45216.6 1174.11   8
  -3   1  -7 44138.7 1450.88  13
  -3   1  -7 45124.0 1521.17  21
  -3  -1  -7 44570.5 1505.42  21
  -3   1  -7 44375.5 1434.75  20
  -3   1  -8 132.235 57.5053   8
  -3   1  -8 214.986 99.6734  20
  -3   1  -8 196.678 87.8379  13
  -3   1  -8 108.396 79.1287  18
  -3  -1  -9 27821.3 895.925  19
  -3   1  -9 28642.3 804.624  18
  -3   1 -10-16.2074 25.5772  19
   3   2  -9 1292.09 139.433  19
   3  -2  -9 1183.65 114.213  20
   3  -2  -9 1294.47 136.006  19
   3   2  -8 623.237 138.814   1
   3  -2  -8 634.962 108.368  20
   3  -2  -8 521.627 128.265   1
   3  -2  -8 889.476 153.718  19
   3   2  -8 589.645 130.356  19
   3   2  -8 688.298 96.0134  12
   3   2  -8 715.155 134.456  18
   3   2  -8 808.453 97.2894   8
   3  -2  -7 1713.66 179.104  20
   3   2  -7 1638.04 198.302  19
   3   2  -7 1569.76 197.087   1
   3   2  -7 1846.02 215.474  18
   3  -2  -7 1860.00 206.451   1
   3  -2  -7 1685.63 198.771  19
   3  -2  -7 1909.70 149.862  18
   3  -2  -6 5582.79 352.703  19
   3  -2  -6 6128.70 363.105   1
   3  -2  -6 6443.87 374.464  21
   3   2  -6 5936.89 364.392  19
   3   2  -6 5946.45 363.825   1
   3  -2  -6 5906.17 343.176   9
   3   2  -6 6544.25 379.065  21
   3  -2  -6 6024.41 336.270  20
   3  -2  -6 6824.88 295.191  18
   3  -2  -6 6323.42 323.738   6
   3  -2  -5 42.0297 46.8485  21
   3   2  -5 129.550 65.1582  21
   3   2  -4 3716.05 230.357  21
   3   2  -4 3748.94 238.680   3
   3  -2  -4 4047.99 230.256  21
   3  -2  -4 3755.91 234.921   3
   3   2  -3 47.7246 29.5658  26
   3   2  -3 78.0936 34.8780   3
  -3   2   3 52.6699 18.3605  10
   3  -2  -3 73.5380 22.7345   7
   3  -2  -3 84.5104 30.9158  14
   3  -2  -3 60.7478 32.5865   3
   3   2  -3 55.9850 25.3189  21
   3  -2  -3 50.3667 27.0272  21
   3  -2  -2 20559.0 563.390   3
   3  -2  -2 21638.5 605.042  14
  -3   2   2 21373.9 542.544  10
   3  -2  -2 19833.7 562.884  26
   3   2  -2 21397.4 578.465  26
   3   2  -2 20596.9 566.776   3
   3  -2  -1 1082.02 72.8877  26
   3   2  -1 998.020 71.8340  26
  -3   2   1 1206.03 88.4839  10
  -3   2   0 550124. 11632.0  10
  -3   2  -1 2792.45 137.084  11
  -3  -2  -1 2504.39 131.847  11
  -3   2  -2 18174.2 545.478  11
  -3  -2  -2 18787.1 549.234  11
  -3   2  -2 20134.8 535.418  10
  -3  -2  -3 3974.10 233.994  11
  -3   2  -3 3916.52 231.194  11
  -3   2  -3 4537.56 186.828  10
  -3  -2  -4 65280.9 1780.81  11
  -3   2  -4 65532.7 1780.29  11
  -3  -2  -5 12.0736 41.9422  11
  -3   2  -5 36.1041 44.6933  11
  -3   2  -5 11.4959 50.0610  20
  -3  -2  -5 13.0329 34.2250   4
  -3   2  -5 13.0579 45.3611   4
  -3   2  -6 9155.08 568.277  13
  -3   2  -6 9243.15 541.661  21
  -3  -2  -6 9252.14 541.776  21
  -3  -2  -6 9555.91 547.457  20
  -3   2  -6 10009.6 533.230  20
  -3   2  -7 313.710 116.997  13
  -3  -2  -7 443.229 128.723  20
  -3   2  -7 404.222 117.602  20
  -3  -2  -7 407.414 105.062   9
  -3   2  -7 325.833 83.7515   8
  -3   2  -8 328.330 100.078  13
  -3   2  -8 93.6715 52.1724   8
  -3   2  -8 213.758 100.492  18
  -3  -2  -8 97.0258 79.7088  19
  -3   2  -8 114.119 78.1780  19
  -3  -2  -9 2066.56 162.678  19
  -3  -2  -9 1658.46 157.859  20
  -3   2  -9 1840.06 164.483  19
  -3   2  -9 1830.20 166.556  18
   3   3  -9 15563.2 518.134  18
   3   3  -8-17.3648 52.6526  12
   3   3  -8 28.2732 58.0385  18
   3  -3  -7 3987.13 260.662   1
   3  -3  -7 2363.73 188.548  20
   3   3  -7 3331.38 249.834   1
   3  -3  -6-104.853 112.406   1
   3  -3  -6 82.6018 55.3390   5
   3  -3  -6 106.102 50.2634  20
   3  -3  -6 63.5613 53.3175   6
   3  -3  -6-75.3110 95.1480  19
   3  -3  -6 10.8149 89.8059   9
   3  -3  -5 160.303 72.3544  15
   3  -3  -5 275.438 99.5172   9
   3  -3  -4 201.348 64.3349   6
   3  -3  -4 151.146 66.8949   9
   3  -3  -3 24227.1 718.695  14
  -3   3   3 22301.4 618.099  10
  -3  -3   2 3640.07 202.136  14
   3  -3  -2 3542.55 230.383  14
  -3   3   2 3734.51 195.084  10
  -3  -3   1 118910. 2707.36  14
   3  -3   0 30.8721 40.5389  14
  -3   3  -1 97248.0 2107.88  11
  -3   3  -2 701.023 75.2566  11
  -3   3  -2 725.469 90.6652  10
  -3  -3  -2 632.564 71.7445  11
  -3  -3  -3 48873.3 1280.86  11
  -3   3  -3 49419.7 1281.77  11
  -3   3  -3 50183.2 1251.20  10
   3  -3   3 52004.9 1386.65  14
  -3   3  -4 3495.12 250.415  11
  -3   3  -4 3578.63 183.816  10
  -3  -3  -4 3524.58 251.678  21
  -3   3  -4 3186.77 243.171  21
  -3  -3  -4 3373.33 248.250  11
  -3   3  -4 3748.72 322.927  13
  -3  -3  -5 90134.8 2371.68  21
  -3   3  -5 98157.7 2580.67  13
  -3  -3  -6 77.2376 69.4831   6
  -3  -3  -6 14.7750 64.3451   9
  -3   3  -6 34.5747 78.6313  13
  -3   3  -7 570.178 95.0831   8
  -3  -3  -7 499.063 122.988   9
  -3   3  -7 371.586 109.332  19
  -3  -3  -7 447.416 113.254  19
  -3  -3  -7 463.973 125.812  20
  -3  -3  -8 1715.70 183.248  20
  -3   3  -8 1834.75 134.106   8
  -3   3  -8 1540.11 152.689  19
  -3  -3  -9 13327.3 419.428  20
   3   4  -9 5046.56 192.324  18
   3   4  -8 4388.15 219.250  12
   3   4  -8 4174.76 248.228  18
   3  -4  -7 1168.33 101.647   5
   3   4  -7 1506.49 172.225  18
   3  -4  -6 2730.56 239.610   6
   3  -4  -6 3043.11 214.336   5
   3  -4  -6 2884.89 264.847   9
   3   4  -6 2521.97 229.007  18
   3  -4  -5 182.879 74.8040   6
   3  -4  -5 108.592 83.8857   9
   3   4  -4 580.272 118.889  23
   3  -4  -4 900.066 160.126  15
   3  -4  -4 1150.62 174.580   9
  -3   4   3 306.358 66.1459  10
   3  -4  -3 418.790 104.976  15
   3  -4  -3 385.611 99.0895   9
   3  -4  -3 381.964 92.6474  14
   3  -4  -2 48514.4 1320.53   9
   3  -4  -2 50453.0 1376.90  14
  -3   4   2 45871.8 1247.86  10
  -3   4   1 1126.06 136.109  10
   3  -4   0 123897. 2872.63  14
  -3   4   0 111262. 2721.99  10
   3  -4   1 5882.70 361.964  14
  -3   4  -1 5218.00 299.182  10
   3  -4   2 12909.9 587.835  14
  -3   4  -2 13340.3 512.209  10
  -3   4  -3 2724.44 255.994  23
  -3   4  -3 3342.54 288.388  13
   3  -4   3 3216.48 269.455  14
  -3   4  -3 2860.72 208.183  10
  -3   4  -4 12361.3 585.918  23
  -3   4  -4 14159.5 684.207  13
  -3   4  -4 13268.0 462.941  10
  -3   4  -5 266.735 105.046  13
  -3  -4  -5 129.236 90.0727   9
  -3   4  -6 1852.50 250.140  13
  -3  -4  -6 2029.45 257.953   9
  -3  -4  -6 1440.02 190.752   6
  -3  -4  -7 253.909 88.6229  20
  -3  -4  -7 272.000 94.9140   9
  -3   4  -8 393.708 96.5074  18
  -3   4  -8 482.940 65.4994   8
   3   5  -8 39.7170 36.3109   8
   3   5  -8 48.5026 35.5441  12
   3   5  -8 23.7707 22.5314  18
   3   5  -7 28494.7 782.784  18
   3  -5  -6 30.7191 59.2776   5
   3  -5  -6 44.5515 59.6532   6
   3   5  -6-13.9089 44.7330  18
   3  -5  -5 6496.83 407.700   9
   3  -5  -4-11.4808 76.8644   6
   3  -5  -4-60.1376 87.9265   9
   3  -5  -3 29913.7 999.157   6
   3   5  -3 29583.6 975.940  23
   3  -5  -3 30851.2 1012.53   9
   3  -5  -2 3284.77 262.387   9
   3  -5  -2 3329.80 291.225  14
  -3   5   2 3163.27 272.985  23
   3   5  -2 3650.47 278.923  23
   3  -5  -2 3458.49 267.091   6
  -3   5   2 3853.67 258.108  10
   3   5  -1 10433.5 496.650  23
   3  -5  -1 10072.6 457.629   6
  -3   5   1 10133.3 533.248  23
  -3   5   1 10505.7 479.099  10
  -3   5   0 954.975 142.486  10
   3  -5   0 698.015 145.195  14
   3   5   0 701.996 126.192  23
  -3   5   0 702.567 141.215  23
  -3  -5  -1 6060.03 391.609   9
  -3   5  -1 5477.20 398.473  23
   3  -5   1 5990.96 417.146  14
   3   5   1 6740.69 362.211  23
  -3   5  -1 5884.63 347.512  10
   3  -5   2 4778.26 366.099  14
  -3   5  -2 4792.91 304.981  10
  -3  -5  -2 3942.15 335.187   9
  -3   5  -2 4511.75 359.471  23
  -3   5  -3 854.604 163.544  23
   3  -5   3 995.262 161.943  14
  -3   5  -3 837.633 126.557  10
  -3  -5  -3 896.620 172.557   9
  -3   5  -4 3293.51 300.088  23
  -3   5  -4 2894.27 198.985  10
  -3  -5  -5 2825.27 306.999   9
  -3   5  -5 2451.57 225.477  23
  -3  -5  -6-8.77257 50.2077  20
  -3  -5  -6 9.33860 64.8815   6
  -3  -5  -6 99.1571 70.9364   9
  -3  -5  -7 42579.9 1128.42   9
  -3   5  -7 42942.5 1008.58   8
  -3   5  -7 41533.9 1127.29  18
   3   6  -7 2124.88 117.591  12
   3  -6  -6 5751.26 235.295   5
   3  -6  -5 24.9781 58.8720   6
   3  -6  -5 31.5230 62.4979   5
   3  -6  -4 88.0129 70.3498   6
   3  -6  -3 2118.36 211.838   6
   3   6  -3 2133.87 217.197  23
   3   6  -3 1819.37 143.043  25
  -3   6   2 39884.9 1158.07  10
   3  -6  -2 38555.1 1183.69   6
   3   6  -1 168.115 94.3440  23
   3  -6  -1 267.578 84.1822   6
  -3   6   1 182.436 95.8602  23
  -3   6   1 279.252 88.9394  10
   3  -6   0 3064.54 302.922  14
  -3   6   0 2389.57 280.767  23
  -3   6   0 2641.36 238.852  10
   3  -6   1 5055.27 386.250  14
  -3   6  -1 4488.64 310.388  10
  -3   6  -1 4342.53 372.012  23
  -3  -6  -1 4791.34 335.977   9
  -3  -6  -2 5039.12 372.206   9
  -3   6  -2 5014.61 316.131  10
  -3  -6  -3 1480.74 209.956   9
  -3   6  -3 1706.45 221.822  23
  -3  -6  -4 2351.54 251.762   9
   3   6   4 2090.55 144.771  25
  -3   6  -4 2130.07 219.941  23
  -3  -6  -5 265.994 86.4193   6
  -3  -6  -5 163.759 55.4819  20
  -3  -6  -5 297.446 91.4655   9
  -3  -6  -5 17.3550 17.1160   5
  -3  -6  -6 13609.2 459.388   6
   3   7  -5 662.787 65.6695  12
   3  -7  -5 470.140 64.4945   5
   3   7  -4 249.339 54.5525  12
   3  -7  -3 5638.39 283.606   6
   3  -7  -2 2893.67 194.896   6
   3   7  -2 2453.82 154.318  25
  -3   7   1 8436.86 448.469  23
  -3   7   0 48.4264 69.2867  23
  -3  -7   0-24.3335 88.4624   6
  -3  -7  -1 6321.00 363.987   6
  -3   7  -1 7178.69 429.452  23
  -3  -7  -2 1511.74 181.120   6
   3   7   3 5209.90 225.759  25
  -3  -7  -3 5545.79 327.558   6
   3   7   4 4303.71 154.683  25
  -3  -7  -4 6433.28 301.900   6
   3  -8  -2 235.092 49.0475   5
   3   8  -1 396.668 48.7725  25
   3  -8  -1 87.3243 39.7113   5
   3   8   0 38249.7 893.371  25
   3   8   1 875.706 70.5043  25
   3   8   2 86.5628 34.9486  25
   4   0 -10 33168.3 797.696  18
   4   0  -9 19.3005 55.2303   1
   4   0  -9 37.2683 48.9335  19
   4   0  -9 6.09835 50.0046  18
   4   0  -8 2077.72 195.511  20
   4   0  -8 1824.59 235.499   1
   4   0  -8 1525.32 203.933  19
   4   0  -7 19.7483 55.0034  18
   4   0  -7 12.2492 45.4888  21
   4   0  -7-9.27082 47.1430  20
   4   0  -7 11.8764 51.7170  19
   4   0  -6 38053.6 1077.42  18
   4   0  -6 36805.8 1135.08  21
   4   0  -6 36353.3 1173.21   2
   4   0  -6 35734.7 1046.43  20
   4   0  -6 35857.9 1115.20  19
   4   0  -5 9.80143 40.6968   3
   4   0  -5-24.7338 35.9039  21
   4   0  -4 408030. 8867.82  26
   4   0  -4 415864. 8810.45  21
   4   0  -4 402890. 8859.78   3
   4   0  -3 45.8888 29.1703  26
   4   0  -3 4.38126 19.9297  21
   4   0  -2 23769.9 511.117  26
   4   0  -2 11300.3 383.703   7
   4   0  -1 2.97103 13.5130  26
   4   0   0 38722.6 861.464   7
   4   0   1 1.27536 10.1856   7
  -4   0  -2 18505.2 590.527  11
   4   0   2 19576.7 463.641   7
   4   0   3 13.3090 18.1894   7
  -4   0  -3 8.00153 33.2228  11
  -4   0  -4 53079.8 1464.85  11
  -4   0  -5-14.6369 32.6636   8
  -4   0  -5-13.7316 44.1620   4
  -4   0  -6 8171.86 340.111   8
  -4   0  -6 6600.53 471.151  11
  -4   0  -6 7540.62 490.121  20
  -4   0  -6 7467.71 515.113   4
  -4   0  -7 14.8650 55.2029  13
  -4   0  -7-15.8256 80.4744  20
  -4   0  -7 19.2475 66.8616  21
  -4   0  -7 6.25642 55.1042   8
  -4   0  -8 28639.1 968.508  13
  -4   0  -8 29515.9 1048.69  20
  -4   0  -8 31920.9 946.905  18
  -4   0  -9-15.6351 47.0371  20
  -4   0  -9-10.9804 62.8419  19
   4   1 -10 171.968 42.4460  18
   4   1  -9 963.686 145.062   1
   4  -1  -9 723.844 130.285   1
   4   1  -9 959.813 124.459  18
   4  -1  -9 847.528 91.9261  18
   4  -1  -9 686.548 123.704  19
   4   1  -9 990.219 137.761  19
   4  -1  -8-23.9645 81.7475   1
   4  -1  -8-11.3873 73.2454  19
   4   1  -8 45.8602 63.8658  19
   4   1  -8 66.4936 43.1651  12
   4  -1  -8 25.3500 40.0031  20
   4  -1  -8-6.76256 51.0067  18
   4   1  -8-10.2380 64.4669  18
   4   1  -8 12.1063 88.5008   1
   4  -1  -7 124.642 174.953   1
   4   1  -7 521.929 105.781  20
   4   1  -7 163.796 171.348   1
   4  -1  -7 638.120 110.745  20
   4  -1  -7 404.008 91.6865  18
   4  -1  -7 332.094 112.860  19
   4   1  -7 412.960 78.3944  12
   4  -1  -6 96.7118 59.4105   2
   4   1  -6 48.9005 50.7834   2
   4   1  -6 52.3564 53.2713  21
   4   1  -6 91.4521 50.6526  12
   4   1  -6 50.0148 42.4186  20
   4  -1  -6 138.879 59.9522  20
   4  -1  -6 102.576 60.2512  19
   4  -1  -6 30.9638 55.8969  21
   4   1  -6 103.086 57.4459  19
   4  -1  -6 105.485 52.3718  18
   4   1  -6 65.8246 55.2383  18
   4   1  -5 65332.5 1653.70  21
   4  -1  -5 63059.2 1639.41  21
   4   1  -5 62989.5 1696.03   3
   4  -1  -5 61850.9 1690.23   3
   4  -1  -4 29.2127 34.5863   3
   4  -1  -4 85.4445 40.8710  21
   4   1  -4 56.0110 38.3382  21
   4  -1  -4 44.5953 41.4136  26
   4   1  -4 22.1613 33.6121   3
   4   1  -4 60.8618 46.8607  26
   4  -1  -3 162782. 3481.27  14
   4  -1  -3 161284. 3459.49   7
   4  -1  -3 159821. 3618.18  26
   4   1  -3 164251. 3626.28  26
   4  -1  -3 161099. 3559.02  21
   4   1  -3 163110. 3563.35  21
   4  -1  -2 1.64899 13.5274   7
   4   1  -2 75.7207 30.2549  26
   4  -1  -2 45.8589 24.4828  26
  -4   1   1 24370.5 559.111  10
   4   1  -1 25666.8 623.695  26
   4  -1  -1 25886.3 623.782  26
  -4   1   0 1831.70 84.4798  10
  -4   1  -1 61.8647 27.0876  11
  -4  -1  -1 27.3262 19.5657  11
  -4  -1  -2 5830.00 279.151  11
  -4   1  -2 5968.40 281.275  11
  -4   1  -2 6484.57 199.523  10
  -4   1  -3 332851. 7142.86  11
   4  -1   3 327623. 6893.82   7
  -4  -1  -3 315203. 7128.80  11
  -4  -1  -4 2791.51 237.005  11
  -4   1  -4 2971.50 239.348  11
  -4   1  -5 17284.6 745.698   4
  -4   1  -5 15571.5 697.406  11
  -4  -1  -5 18577.8 768.081   4
  -4  -1  -5 18433.6 554.354   8
  -4   1  -5 17405.4 719.933  20
  -4  -1  -5 15720.7 699.718  11
  -4  -1  -6 622.438 145.915  20
  -4   1  -6 644.148 142.004  20
  -4   1  -6 719.666 99.3011   8
  -4  -1  -6 785.570 161.466  11
  -4   1  -6 639.606 146.774  11
  -4  -1  -6 807.759 171.610   4
  -4   1  -6 720.134 163.723   4
  -4   1  -7 29432.2 1136.56  13
  -4  -1  -7 29737.8 1145.61  20
  -4   1  -7 32636.1 877.680   8
  -4  -1  -7 28759.2 1164.10  21
  -4   1  -7 30212.9 1189.24  21
  -4   1  -7 30058.9 1096.80  20
  -4   1  -8 141.915 59.3950   8
  -4   1  -8 23.2499 57.1401  20
  -4   1  -8 133.825 78.6011  13
  -4  -1  -8 120.576 82.5261  20
  -4   1  -8 57.4957 73.9881  18
  -4   1  -9 25102.8 678.495  18
  -4  -1  -9 21546.9 733.508  20
  -4  -1  -9 24265.6 799.275  19
  -4   1  -9 21311.1 790.024  19
   4   2  -9 505.272 99.2798  18
   4   2  -8 5230.29 349.836   1
   4  -2  -8 4029.41 247.901  20
   4   2  -8 4287.51 227.843  12
   4  -2  -8 3896.30 282.455  19
   4   2  -8 4674.46 313.869  18
   4  -2  -8 4651.74 327.563   1
   4  -2  -8 4687.92 218.373  18
   4   2  -8 3922.84 286.325  19
   4   2  -8 4570.17 223.003   8
   4  -2  -7 344.216 80.7141  20
   4   2  -7 222.791 106.807   1
   4   2  -7 363.863 105.538  18
   4   2  -7 263.890 80.1371  12
   4  -2  -7 183.313 95.2990   1
   4  -2  -7 210.223 90.6664  19
   4   2  -7 192.234 92.1143  19
   4  -2  -7 297.739 69.6771  18
   4  -2  -6 1809.60 165.302   6
   4  -2  -6 1587.89 181.356  15
   4  -2  -6 1374.19 172.577  19
   4  -2  -6 1579.55 156.759  20
   4  -2  -6 1476.14 131.621  18
   4   2  -6 1511.40 179.254  19
   4   2  -6 1601.22 180.787  18
   4  -2  -6 2112.88 145.350   5
   4  -2  -6 1396.83 161.018   9
   4  -2  -5 3503.94 225.124   6
   4  -2  -5 3175.24 224.742   9
   4  -2  -5 3157.12 249.846   2
   4   2  -5 2972.61 245.040   2
   4  -2  -4 134462. 2942.70  14
   4   2  -4 133176. 3104.31   3
   4  -2  -4 132193. 3095.19   3
   4  -2  -3 7316.73 291.334  14
   4   2  -3 7270.89 314.971   3
   4  -2  -3 7751.34 229.969   7
  -4   2   3 7494.13 215.329  10
   4  -2  -3 7215.51 311.740   3
   4   2  -3 7566.01 324.020  26
   4  -2  -3 6678.80 304.019  26
   4   2  -2 7668.26 296.208  26
  -4   2   2 7138.71 241.244  10
   4   2  -1 447.032 52.9108  26
  -4   2   1 365.801 49.4261  10
   4  -2  -1 481.506 54.7161  26
  -4   2   0 126590. 2779.61  10
  -4   2  -1 256.330 46.6527  11
  -4  -2  -1 177.154 41.1853  11
  -4  -2  -2 296408. 6417.43  11
  -4   2  -2 285006. 6311.32  10
  -4   2  -3 98.7257 43.2423  11
  -4  -2  -3 59.4189 35.7822  11
  -4   2  -3 93.0311 31.5691  10
  -4  -2  -4 49762.9 1392.79  11
  -4   2  -4 48276.4 1381.32  11
  -4  -2  -5 41.9140 51.8874   4
  -4  -2  -5 26.3133 51.8258  11
  -4   2  -5 39.5044 51.8711  11
  -4   2  -5 27.9685 51.9354   4
  -4   2  -5 12.3153 45.7380  20
  -4   2  -6 8917.92 580.365  13
  -4  -2  -6 9049.88 544.574  21
  -4   2  -6 8844.68 545.385  21
  -4   2  -6 8972.02 507.290  20
  -4   2  -7 444.034 86.3073   8
  -4   2  -7 375.998 121.100  13
  -4  -2  -7 324.539 95.0213   9
  -4   2  -7 354.987 108.168  20
  -4   2  -8 865.941 163.331  13
  -4  -2  -8 517.642 120.347  19
  -4   2  -8 605.143 88.0899   8
  -4   2  -9 2635.32 186.461  19
  -4  -2  -9 3057.98 202.583  20
  -4  -2  -9 3252.62 191.224  19
  -4   2  -9 3164.51 197.089  18
   4   3 -10 671.468 46.6722  18
   4   3  -9 2009.35 152.453  18
   4   3  -8 5.54544 53.0064  12
   4   3  -8 17.7767 60.6398  18
   4  -3  -7 1250.81 153.809  19
   4   3  -7 1967.23 211.871   1
   4   3  -7 1482.76 166.853  19
   4  -3  -7 1161.66 106.431   5
   4  -3  -7 1676.03 190.263   1
   4   3  -7 1589.77 188.251  18
   4  -3  -6 272.552 80.0658   6
   4  -3  -6 9.30232 122.194   1
   4  -3  -6 130.205 79.9082  19
   4  -3  -6 201.312 64.0929   5
   4  -3  -6 423.721 101.814   9
   4   3  -6 205.543 85.4246  18
   4  -3  -5 9848.03 449.401   6
   4  -3  -5 10660.8 419.990   5
   4  -3  -5 9994.52 512.423  15
   4  -3  -5 9818.54 471.241   9
   4  -3  -4 48.3086 39.5651   6
   4  -3  -4 38.5306 34.7769  14
   4  -3  -4 53.3038 45.1855   9
   4  -3  -3 75033.9 1801.23  14
  -4   3   3 72177.1 1651.28  10
   4   3  -3 72245.4 1722.51   3
   4  -3  -3 70519.1 1709.21   3
   4  -3  -2 433.815 84.9537  14
   4   3  -2 468.555 59.5311  26
  -4   3   2 472.309 66.3171  10
   4  -3  -2 366.418 50.5906   3
   4  -3  -1 554.020 97.7966  14
  -4   3   1 497.019 76.9481  10
   4   3  -1 771.905 62.8809  26
   4   3   0 5340.94 182.069  26
  -4   3   0 5450.52 251.923  10
  -4   3   0 5440.41 181.372  11
  -4   3  -1 132480. 2878.98  11
  -4   3  -2 26168.5 727.095  11
  -4  -3  -2 24801.3 718.602  11
  -4  -3  -3 274602. 6168.46  11
  -4   3  -3 280516. 6174.09  11
  -4   3  -3 287838. 6088.23  10
  -4  -3  -4 11104.5 511.970  11
   4  -3   4 12603.2 540.310  14
  -4   3  -4 12689.0 535.895  11
  -4   3  -4 12353.7 394.454  10
  -4   3  -5 24312.2 1021.92  13
  -4  -3  -5 23788.3 880.722  21
  -4   3  -6 1158.21 211.625  13
  -4  -3  -6 1419.13 182.704   6
  -4  -3  -7 534.272 139.746  20
  -4  -3  -7 471.879 108.642  19
  -4  -3  -7 483.496 122.050   9
  -4   3  -8 61.9973 46.0518   8
  -4   3  -8-6.69119 41.2122  19
  -4  -3  -8 65.1171 55.9744  20
  -4   3  -9 2668.66 161.079  18
  -4  -3  -9 2760.56 145.054  20
   4   4  -9 1552.67 91.9690  18
   4   4  -8 2443.72 158.148  12
   4   4  -8 2456.77 178.014  18
   4   4  -7 338.879 86.9993  18
   4  -4  -7 175.399 55.3332   5
   4  -4  -6 2699.93 235.435   6
   4   4  -6 2682.83 229.349  18
   4  -4  -5 9059.74 451.421   6
   4  -4  -5 9655.50 413.364   5
   4  -4  -5 9204.58 526.186  15
   4  -4  -5 8581.97 462.137   9
   4   4  -5 8409.94 411.718  18
   4  -4  -4 92787.3 2395.68   6
   4  -4  -4 96155.4 2442.60   9
   4   4  -4 99276.7 2346.50  23
   4  -4  -4 100678. 2551.39  15
   4  -4  -3 9796.82 461.681  14
   4  -4  -3 9882.16 511.030  15
   4  -4  -3 9307.43 448.432   9
   4   4  -3 9800.53 430.174  23
  -4   4   3 9535.68 364.245  10
   4  -4  -3 9768.56 448.218   6
   4  -4  -2 103.238 54.2231   6
  -4   4   2 63.1374 39.8164  10
   4  -4  -2 53.8499 51.0316  14
  -4   4   1 476.812 88.5272  10
  -4   4   0 3908.44 244.644  10
   4  -4   0 4397.17 322.006  14
   4  -4   1 365.773 102.803  14
  -4   4  -1 384.121 84.9427  10
  -4   4  -2 40310.0 1284.97  23
   4  -4   2 43802.9 1321.95  14
  -4   4  -2 41475.1 1134.85  10
  -4   4  -3 127.835 65.0929  23
  -4   4  -3 137.130 78.5532  13
  -4   4  -3 142.713 57.2345  10
   4  -4   3 332.667 96.5632  14
  -4   4  -4 28462.0 1057.89  13
  -4   4  -4 26854.4 748.326  10
  -4   4  -5 452.451 131.592  13
  -4   4  -6 366.314 121.903  13
  -4  -4  -6 335.605 103.032   6
  -4  -4  -6 266.770 107.267   9
  -4  -4  -7 2183.06 219.894   9
  -4   4  -7 2234.75 156.698   8
  -4  -4  -7 2372.52 221.970  20
  -4  -4  -8 6448.25 284.590  20
  -4   4  -8 6346.22 329.592  18
   4   5  -8 25.7986 28.1388   8
   4   5  -8 5.51769 32.8027  12
   4  -5  -7 59.3883 24.1150   5
   4   5  -7 322.844 60.8364  18
   4  -5  -6 272.727 85.5745   6
   4  -5  -6 200.788 70.7169   5
   4  -5  -5 36287.4 1041.70   5
   4  -5  -4 662.186 131.526   6
   4  -5  -3 59781.0 1726.75  15
   4  -5  -3 56108.6 1638.81  14
   4   5  -3 57710.8 1562.86  23
   4  -5  -3 55413.2 1564.00   6
   4  -5  -2 609.437 127.038  14
  -4   5   2 497.257 114.165  23
   4   5  -2 479.353 106.191  23
   4  -5  -2 445.601 103.143   6
   4  -5  -2 609.716 129.456  15
  -4   5   2 387.881 86.9201  10
   4  -5  -1 11293.8 538.383  15
   4  -5  -1 10339.1 453.080   6
  -4   5   1 10098.4 460.934  10
   4   5  -1 10155.7 482.857  23
   4   5   0 4064.98 280.824  23
   4  -5   0 3998.25 340.045  14
  -4   5   0 3569.58 256.907  10
  -4   5   0 3693.30 320.133  23
  -4   5  -1 3176.96 242.290  10
  -4   5  -1 2835.27 288.800  23
   4  -5   1 3240.86 309.657  14
  -4   5  -2 17670.0 791.918  23
   4  -5   2 18938.2 816.520  14
  -4   5  -2 18228.7 654.998  10
   4  -5   3 27465.6 1009.17  14
  -4   5  -3 25907.6 1007.79  23
  -4   5  -3 26545.4 812.601  10
  -4   5  -4 21006.4 858.709  13
  -4   5  -4 18450.0 782.607  23
  -4   5  -4 18306.5 584.656  10
  -4  -5  -4 18955.5 856.690   9
  -4   5  -5 266.141 79.6930  23
  -4  -5  -5 244.152 104.833   9
  -4  -5  -6 1167.82 151.030   6
  -4  -5  -6 1238.88 155.236  20
  -4  -5  -6 1397.67 188.158   9
  -4   5  -7 28538.4 711.594   8
  -4  -5  -7 26820.6 776.528  20
  -4   5  -7 27147.0 828.110  18
   4   6  -7 518.953 59.6115  12
   4   6  -6 5303.96 244.574  12
   4  -6  -6 5313.16 224.269   5
   4  -6  -5 9493.78 382.666   5
   4  -6  -5 8907.53 404.885   6
   4  -6  -4 52455.2 1436.17   6
   4   6  -3 6833.76 281.129  25
   4  -6  -3 7615.58 392.370   6
  -4   6   2 152.075 88.1063  23
   4  -6  -2 160.884 76.1238   6
  -4   6   1 133.588 91.4590  23
   4  -6  -1 146.941 63.4848   6
   4  -6  -1 155.923 86.9085  14
  -4   6   1 144.229 70.0854  10
   4  -6   0 883.486 166.562  14
  -4   6   0 949.849 185.506  23
  -4   6   0 702.128 122.580  10
  -4   6  -1 358.419 124.854  23
   4  -6   1 187.119 82.0880  14
  -4   6  -1 314.658 87.8041  10
  -4  -6  -1 282.304 92.7483   9
  -4  -6  -2 9302.79 530.279   9
  -4   6  -3 14.5572 60.4431  23
  -4  -6  -3 44.1907 69.7342   9
  -4  -6  -4 13850.0 645.605   9
   4   6   4 13163.9 404.053  25
  -4   6  -4 14281.6 610.305  23
  -4  -6  -5 698.596 127.783   9
  -4  -6  -5 692.510 123.448   6
  -4   6  -6 926.831 78.4379   8
  -4  -6  -6 783.001 88.3021   6
   4   7  -5 4465.66 160.493  12
   4  -7  -5 4334.75 181.010   5
   4   7  -4 442.268 58.0379  12
   4  -7  -3 12582.4 449.051   5
   4   7  -2 1633.89 120.992  25
  -4   7   2 1930.28 187.543  23
  -4   7   1 864.244 150.196  23
   4   7  -1 583.386 93.6315  25
  -4   7   0 2133.55 232.479  23
  -4   7  -1 26843.4 960.452  23
   4   7   2 14234.6 452.599  25
   4   7   3 32755.9 824.308  25
  -4  -7  -3 34373.2 1023.70   6
  -4  -7  -4 9341.83 337.674   6
  -4  -7  -4 1977.53 125.595   5
  -4  -7  -5 21.9646 27.3315   6
   4  -8  -2 601.133 57.4806   5
   4   8  -1 98.0346 35.4739  25
   4   8   0 6238.29 203.422  25
   4   8   1 979.956 70.8217  25
   4   8   2 32460.5 735.697  25
   5   0 -10 3122.16 142.345  18
   5   0  -9 32.9100 62.7822   1
   5   0  -9 76.8567 52.5900  19
   5   0  -9-33.8384 51.8334  18
   5   0  -8 36566.5 1206.11   1
   5   0  -8 35423.3 1054.05  20
   5   0  -8 35163.7 1136.39  19
   5   0  -8 38300.3 1076.77  18
   5   0  -7-8.47722 44.5210  20
   5   0  -7-11.1721 44.0058  19
   5   0  -7 9.22610 55.5110  18
   5   0  -6 65319.9 1751.65  21
   5   0  -6 64154.8 1654.02  20
   5   0  -6 68153.1 1868.57   2
   5   0  -6 62390.7 1721.85  19
   5   0  -6 70267.9 1710.87  18
   5   0  -6 67397.7 1866.32   3
   5   0  -5-10.1988 40.1722   3
   5   0  -5 41.9233 43.5160  26
   5   0  -5 7.79512 28.9484  21
   5   0  -4 266535. 5814.07  26
   5   0  -4 258052. 5794.02   3
   5   0  -4 260218. 5702.34  21
   5   0  -3 32.8178 34.4775  26
   5   0  -2 114726. 2447.82  26
   5   0  -2 103359. 2368.60   7
   5   0  -1 7.82427 18.5205  26
   5   0   0 262352. 5548.89   7
   5   0   1-1.65757 13.2380   7
   5   0   2 33.6256 19.2881   7
  -5   0  -2 230.052 63.4514  11
  -5   0  -3 64.1828 48.1558  11
   5   0   3 11.5949 25.2492   7
  -5   0  -4 67870.0 1788.34  11
  -5   0  -5 10.2425 36.8289   8
  -5   0  -5-15.1846 56.3896   4
  -5   0  -5 13.6167 50.5672  20
  -5   0  -5 14.2941 45.9710  11
  -5   0  -6 17218.6 552.837   8
  -5   0  -6 15426.9 801.003   4
  -5   0  -6 14926.7 738.705  20
  -5   0  -6 15557.5 786.588  11
  -5   0  -7-40.2567 69.9215  21
  -5   0  -7 15.0738 74.0525  20
  -5   0  -7 15.9716 59.3129  13
  -5   0  -8 41706.9 1268.56  20
  -5   0  -8 42199.8 1125.03  18
  -5   0  -9 13.2248 41.6366  20
  -5   0  -9-10.2664 58.7552  19
   5   1 -10 342.857 54.7458  18
   5  -1  -9 1715.80 194.593   1
   5   1  -9 1928.52 183.829  19
   5  -1  -9 1656.77 170.664  19
   5  -1  -9 1878.45 135.280  18
   5   1  -9 1659.92 159.883  18
   5   1  -9 2152.98 214.153   1
   5  -1  -8 185.440 60.9317  20
   5   1  -8 140.860 51.7979  12
   5  -1  -8 175.438 100.148   1
   5  -1  -8 294.287 101.472  19
   5   1  -8 101.225 86.4028   1
   5   1  -8 201.236 88.0269  19
   5  -1  -8 209.168 68.2192  18
   5   1  -7 20566.1 621.360  17
   5   1  -7 23695.0 659.856  12
   5  -1  -7 20287.9 700.122  20
   5  -1  -7 21043.8 788.220  19
   5   1  -7 21623.2 796.051  19
   5  -1  -7 22890.3 713.614  18
   5   1  -6 130.163 72.5065   2
   5  -1  -6 12.0934 32.6275   5
   5   1  -6-41.0779 51.6861  12
   5   1  -6-7.85716 37.1963  20
   5  -1  -6 38.0305 45.0094  19
   5   1  -6-9.52383 39.5433  19
   5  -1  -6 92.8637 52.2204  18
   5   1  -6 18.0831 45.9777  18
   5  -1  -5 320.921 89.3969   3
   5   1  -5 386.956 96.3669   3
   5   1  -5 304.510 74.2469  21
   5   1  -4 65.5019 46.8684   3
   5  -1  -4 24.3068 35.2948   3
   5   1  -4 50.3500 42.6827  26
   5  -1  -4 58.0172 48.6751  26
   5  -1  -3 21767.2 533.730   7
   5   1  -3 20995.4 679.127  26
   5  -1  -3 20127.6 663.835  26
   5   1  -2 310.293 55.3614  26
   5  -1  -2 284.610 53.9473  26
   5  -1  -2 308.523 38.6445   7
   5   1  -1 195460. 4099.85  26
   5  -1  -1 186274. 4079.17  26
  -5   1   1 185404. 3997.72  10
   5  -1   0 2683.53 111.715   7
  -5   1   0 2744.06 111.341  10
   5  -1   1 147096. 3156.56   7
   5  -1   2 10223.0 280.610   7
  -5  -1  -2 9639.72 401.707  11
  -5   1  -3 429667. 9599.55  11
  -5  -1  -3 412841. 9576.30  11
  -5  -1  -4 2888.95 245.018  11
  -5   1  -4 3388.84 262.366  11
  -5   1  -5 22663.5 915.859  11
  -5   1  -5 24080.8 952.735   4
  -5  -1  -5 23011.0 914.420  11
  -5   1  -5 24514.7 910.466  20
  -5   1  -6 803.122 105.266   8
  -5  -1  -6 630.342 149.858  11
  -5   1  -6 690.091 160.087  11
  -5  -1  -6 928.199 189.486   4
  -5   1  -6 993.356 194.435   4
  -5   1  -6 711.774 149.828  20
  -5  -1  -6 756.322 160.327  20
  -5   1  -7 21771.8 650.642   8
  -5   1  -7 18751.0 888.628  13
  -5   1  -7 20019.8 823.594  20
  -5  -1  -7 18982.1 865.884  20
  -5   1  -8 414.097 112.712  13
  -5   1  -8 422.400 104.344  20
  -5  -1  -8 488.211 124.501  20
  -5   1  -8 538.469 120.460  18
  -5  -1  -9 14188.1 510.275  20
  -5   1  -9 13068.2 552.549  19
   5   2  -9 172.112 65.2745   1
   5   2  -9 44.0154 53.5533  18
   5  -2  -9 137.589 56.4546   1
   5  -2  -8 19370.2 641.378  20
   5   2  -8 22984.0 817.776   1
   5  -2  -8 22505.8 804.063   1
   5  -2  -8 22217.8 747.019  19
   5  -2  -8 23250.7 632.835  18
   5   2  -8 23091.1 648.980  12
   5   2  -8 22564.2 767.315  18
   5   2  -8 23675.8 766.487  19
   5   2  -8 19507.8 594.730  17
   5   2  -7 2229.29 182.643  12
   5  -2  -7 2555.86 175.187  18
   5   2  -7 2399.82 254.350   1
   5  -2  -7 2021.60 141.027   5
   5  -2  -7 2531.90 225.385  19
   5   2  -7 2366.15 218.407  19
   5   2  -7 2425.46 224.418  18
   5  -2  -7 2167.55 235.665   1
   5  -2  -6 29567.0 1001.08  15
   5   2  -6 30518.3 1048.81   2
   5  -2  -6 32519.9 856.256  18
   5  -2  -6 32500.2 1065.33   2
   5  -2  -6 30381.1 826.548   5
   5  -2  -6 31115.9 956.328  19
   5   2  -6 30661.6 958.596  19
   5   2  -6 31303.2 973.255  18
   5   2  -5 14158.8 611.441   3
   5  -2  -5 15324.1 553.174   9
   5  -2  -5 15096.3 625.282   2
   5   2  -5 15290.7 633.845   2
   5  -2  -5 14754.4 533.216   6
   5  -2  -5 14579.6 612.412   3
   5  -2  -5 16921.6 517.106   5
   5  -2  -4 261692. 5451.42  14
   5   2  -4 265088. 5637.60  26
   5   2  -4 259680. 5628.84   3
   5  -2  -4 258285. 5621.27   3
   5  -2  -4 268425. 5638.01  26
   5   2  -3 19166.0 651.189  26
  -5   2   3 21359.4 517.174  10
   5  -2  -3 19948.9 619.639  14
   5  -2  -3 19512.7 649.534  26
   5  -2  -2 40302.7 1045.18  26
   5   2  -2 40591.6 1050.40  26
  -5   2   2 40974.6 945.802  10
   5   2  -1 10928.4 364.803  26
   5  -2  -1 10568.5 354.105  26
  -5   2   1 11003.5 329.799  10
  -5   2   0 124136. 2726.32  10
  -5  -2  -1 2691.08 164.588  11
  -5   2  -1 2683.05 164.810  11
  -5   2  -2 60432.8 1459.28  10
  -5  -2  -2 65194.2 1617.76  11
  -5   2  -3 1935.38 169.979  11
  -5  -2  -3 1665.02 160.208  11
  -5   2  -3 2147.94 121.216  10
  -5  -2  -4 10534.8 526.159   4
  -5   2  -4 9903.68 499.749  11
  -5  -2  -4 10220.6 503.897  11
  -5   2  -4 10590.1 524.054   4
  -5   2  -5 61.8454 56.2814  20
  -5  -2  -5 113.300 72.0361  11
  -5  -2  -5 90.4510 65.6668   4
  -5   2  -5 45.4465 65.9876   4
  -5   2  -5 99.9856 72.6520  11
  -5  -2  -6 12224.6 670.399   4
  -5   2  -6 10893.3 665.820  13
  -5   2  -6 12408.4 676.214   4
  -5  -2  -6 10901.6 617.597  11
  -5   2  -6 11766.7 641.433  11
  -5  -2  -6 11439.6 630.891  21
  -5   2  -6 10455.8 618.075  21
  -5   2  -6 12191.7 588.226  20
  -5  -2  -6 10886.6 610.627  20
  -5   2  -7 614.959 162.003  13
  -5  -2  -7 541.939 123.164   9
  -5   2  -7 735.389 142.717  20
  -5   2  -8 3787.13 196.200   8
  -5   2  -8 3567.77 308.077  13
  -5  -2  -9 1112.20 99.2226  19
  -5   2  -9 1123.93 103.091  18
   5   3  -9 150.626 56.7294  18
   5   3  -8 686.804 78.7594  17
   5   3  -8 915.232 107.222  12
   5  -3  -8 863.766 114.325   1
   5   3  -8 797.743 114.827   1
   5   3  -8 817.758 122.068  18
   5   3  -7 13022.9 492.106  12
   5   3  -7 13042.6 549.648   1
   5  -3  -7 11096.7 393.518   5
   5  -3  -7 12923.6 536.956   1
   5   3  -7 12648.3 534.204  18
   5  -3  -6 131.582 66.9202  15
   5  -3  -6 9.83571 86.6367   1
   5   3  -6 19.2432 56.5073  18
   5  -3  -6 74.3004 57.3677   6
   5  -3  -6 67.8650 58.9829   5
   5  -3  -5 1017.57 138.056   6
   5  -3  -5 1171.76 132.130   5
   5   3  -5 859.594 130.303  18
   5   3  -4 73.4123 41.4853   3
   5  -3  -4 7.83190 25.1992   3
   5  -3  -4 46.5151 33.7987  14
   5  -3  -4 66.8714 47.8445   9
   5  -3  -3 12462.7 360.342   7
  -5   3   3 12184.3 359.377  10
   5  -3  -3 11742.8 480.628  14
   5   3  -3 11591.0 434.005   3
   5   3  -3 11842.5 442.268  26
   5  -3  -3 10892.6 419.645   3
   5   3  -2 1388.75 112.508   3
   5  -3  -2 1467.59 155.467  14
   5  -3  -2 1189.28 102.536   3
  -5   3   2 1629.51 115.121  10
   5   3  -2 1394.90 115.373  26
   5   3  -1 95690.2 2115.19  26
  -5   3   1 91376.4 2137.19  10
  -5   3   0 8917.83 299.112  11
  -5   3   0 8719.29 330.170  10
   5   3   0 8837.15 304.738  26
  -5  -3  -1 139367. 3215.81  11
  -5   3  -1 151241. 3231.95  11
  -5  -3  -2 24453.0 735.031  11
  -5   3  -2 25176.8 738.898  11
  -5  -3  -3 38292.4 1105.35  11
  -5   3  -3 39124.5 1111.60  11
  -5   3  -3 39458.6 987.911  10
  -5   3  -4 19661.1 746.626  11
  -5   3  -4 20991.4 577.371  10
  -5   3  -4 18598.8 750.732  23
  -5  -3  -4 18851.1 738.093  11
  -5   3  -5 25748.1 1074.51  13
  -5  -3  -5 23435.5 894.854  21
  -5   3  -6 4925.22 434.821  13
  -5  -3  -7 24293.3 933.244  20
  -5  -3  -7 25515.5 920.013   9
  -5  -3  -8 578.860 109.606  20
  -5  -3  -9 52.3192 22.8278  20
  -5   3  -9 100.876 32.1052  18
   5   4  -9 47.1501 24.4903  18
   5   4  -8 15051.7 435.538  12
   5   4  -8 14822.5 466.812  18
   5  -4  -7 4814.88 220.237   5
   5   4  -7 5074.88 286.652  18
   5  -4  -6 10243.5 466.195   6
   5  -4  -6 11192.9 432.599   5
   5   4  -6 9912.56 444.946  18
   5  -4  -5 25416.9 846.116   6
   5  -4  -5 26232.8 793.056   5
   5  -4  -5 22811.7 941.321  15
   5   4  -5 24028.4 782.025  18
   5  -4  -4 75070.5 2106.42  15
   5  -4  -4 77915.4 1952.16  14
   5  -4  -4 75424.0 1938.52   6
   5  -4  -4 73598.9 1955.00   9
   5  -4  -3 27317.9 722.179   7
   5  -4  -3 27616.5 983.193  15
   5  -4  -3 27530.5 917.656  14
   5   4  -3 26874.6 835.969  23
   5  -4  -3 26308.4 848.970   6
  -5   4   3 25914.9 729.989  10
   5  -4  -3 27084.8 867.297   9
   5  -4  -2 11536.4 545.560  14
   5  -4  -2 10433.8 440.771   6
  -5   4   2 10973.7 411.752  10
  -5   4   1 11171.4 430.036  10
   5  -4  -1 11608.1 558.375  14
  -5   4   0 27379.1 829.682  10
   5  -4   0 31077.0 1031.69  14
   5  -4   1 2861.42 271.997  14
  -5   4  -1 2709.05 196.933  10
  -5   4  -2 1762.18 220.454  23
  -5   4  -2 1745.42 155.801  10
  -5   4  -3 1879.61 226.822  23
   5  -4   3 2021.20 236.649  14
  -5   4  -3 1776.62 145.507  10
  -5   4  -3 2238.18 255.696  13
  -5   4  -4 12948.1 438.128  10
  -5   4  -4 14110.7 712.476  13
  -5   4  -4 12314.1 614.352  23
  -5   4  -5 195.439 79.9459  23
  -5   4  -5 125.021 90.8856  13
  -5  -4  -6 6114.37 373.933   6
  -5   4  -6 6608.04 476.933  13
  -5  -4  -6 6260.78 442.725   9
  -5   4  -7 313.982 63.9940   8
  -5  -4  -7 406.921 105.953  20
  -5  -4  -7 514.509 111.095   9
  -5  -4  -8 6389.92 269.835  20
  -5   4  -8 6472.28 309.140  18
   5   5  -8 264.735 39.3427   8
   5   5  -7 7251.89 295.786  12
   5  -5  -7 6264.56 234.912   5
   5  -5  -6 58.6999 59.7111   5
   5  -5  -5 172.489 90.0075   6
   5  -5  -5 378.027 111.552   5
   5  -5  -4 205.315 99.5364  15
   5  -5  -4 199.594 79.8131   6
   5  -5  -3 2866.21 271.266  14
   5  -5  -3 2787.49 232.561   6
   5   5  -3 2679.62 169.254  25
   5  -5  -3 2777.86 289.768  15
   5  -5  -3 2194.24 156.409   7
   5  -5  -2 193.313 83.1864  15
   5   5  -2 210.324 73.3122  23
   5  -5  -2 203.388 91.5742  14
   5  -5  -2 252.774 77.7327   6
  -5   5   2 181.721 76.3322  23
  -5   5   2 181.069 63.2193  10
   5  -5  -1 10132.7 570.908  14
  -5   5   1 10331.4 443.467  10
   5  -5  -1 10610.7 531.421  15
  -5   5   1 9896.84 546.958  23
   5  -5  -1 10180.6 429.589   6
   5  -5   0 8744.00 538.375  14
  -5   5   0 8515.78 401.324  10
  -5   5   0 7680.54 494.399  23
   5  -5   1 2054.74 257.692  14
  -5   5  -1 2088.37 257.533  23
  -5   5  -1 2257.56 196.338  10
   5  -5   2 26512.0 1042.77  14
  -5   5  -2 26214.6 1035.67  23
  -5   5  -2 25695.9 805.079  10
  -5   5  -3 77043.4 1873.74  10
   5  -5   3 77500.5 2174.85  14
  -5   5  -3 79314.4 2202.45  23
  -5   5  -4 16499.7 735.449  23
  -5   5  -4 18541.3 793.824  13
  -5  -5  -4 17318.3 811.932   9
   5   5   4 15845.1 481.809  25
  -5   5  -5 236.014 80.9893  23
  -5  -5  -5 240.880 117.497   9
  -5  -5  -6 6775.26 348.803   6
  -5  -5  -6 7265.29 370.779  20
  -5  -5  -6 6617.23 408.070   9
  -5   5  -6 7037.63 274.803   8
  -5   5  -7 1404.13 92.0080   8
  -5  -5  -7 1222.68 115.083  20
  -5  -5  -7 1633.79 137.711   9
  -5   5  -7 1045.12 126.464  18
   5   6  -7 4186.28 160.170  12
   5   6  -6 1278.71 111.437  12
   5  -6  -6 1153.96 103.046   5
   5   6  -5 20519.5 633.746  12
   5  -6  -5 21524.8 651.665   5
   5  -6  -4 16720.4 612.205   6
   5   6  -3 19761.8 560.045  25
   5  -6  -3 19223.6 683.660   6
   5   6  -2 473.846 89.0673  25
  -5   6   2 481.995 117.082  23
   5  -6  -2 567.549 103.748   6
   5  -6  -1 4713.99 386.499  14
   5  -6  -1 5129.96 276.568   6
  -5   6   1 5616.95 414.163  23
  -5   6   1 4960.66 287.637  10
   5  -6   0 7287.72 496.123  14
  -5   6   0 7569.78 506.440  23
  -5   6   0 7557.55 369.981  10
  -5   6  -1 540.986 150.926  23
  -5  -6  -1 496.393 121.750   9
  -5  -6  -2 1096.81 183.984   9
  -5   6  -3 1796.24 235.022  23
  -5  -6  -3 1956.34 245.710   9
   5   6   3 1766.17 137.707  25
  -5   6  -4 9327.99 479.302  23
   5   6   4 8946.67 289.177  25
  -5  -6  -4 10257.8 537.423   9
  -5  -6  -5 8.44179 75.1794   6
  -5  -6  -5 99.3642 65.2374   9
  -5  -6  -6 2842.20 146.067   6
  -5   6  -6 2643.37 116.827   8
   5   7  -5 474.899 44.0025  12
   5  -7  -5 452.898 59.4765   5
   5  -7  -4 402.021 74.3957   5
   5  -7  -3 5000.49 251.352   5
  -5   7   2 115.418 57.1139  23
   5   7  -2 41.0000 45.3149  25
   5  -7  -2-11.2501 66.8842   5
   5   7  -1 8594.30 318.651  25
  -5   7   1 9139.07 477.759  23
  -5   7   0 3036.85 285.117  23
   5   7   1 1279.42 118.350  25
  -5   7  -1 1486.65 201.029  23
   5   7   2 17542.7 500.916  25
  -5  -7  -3 1091.68 145.094   6
   5   7   3 938.412 80.6326  25
  -5   7  -3 1112.54 145.369  23
  -5  -7  -4 11018.5 413.722   6
   5   8  -1 2240.62 98.0750  25
   5   8   0 1789.66 93.4032  25
   5   8   1 42.8246 28.6400  25
   6   0 -10 358.719 50.8303  18
   6   0  -9 15.5725 43.6405  18
   6   0  -9 10.5882 58.9814   1
   6   0  -8 12083.8 541.187  19
   6   0  -8 12651.4 627.685   1
   6   0  -8 11188.9 466.526  18
   6   0  -7-10.4940 45.6975  19
   6   0  -7-5.14062 51.8439  17
   6   0  -7 7.68888 33.4829  20
   6   0  -7-69.0255 81.6909  18
   6   0  -6 41408.7 996.202  12
   6   0  -6 40401.9 1292.29   2
   6   0  -6 36960.1 1051.62  20
   6   0  -6 36423.6 1126.50  19
   6   0  -6 40108.4 1105.58  18
   6   0  -6 38345.5 1269.56   3
   6   0  -5-10.8643 37.7408   3
   6   0  -5-11.1962 46.4863  26
   6   0  -4 176842. 4069.30  26
   6   0  -3 7.27124 28.6409  26
   6   0  -2 101082. 2587.08   7
   6   0  -2 154497. 2736.22  26
   6   0  -1 4.69558 25.4195  26
   6   0   0 193.688 32.0089   7
   6   0   1 17.8104 18.7203   7
   6   0   2 1022.43 79.1233   7
  -6   0  -2 1057.28 133.240  11
   6   0   3-17.8415 34.1091   7
  -6   0  -3-10.8483 37.6860  11
  -6   0  -4 383.005 61.7112   8
  -6   0  -4 435.213 109.012   4
  -6   0  -5 51.3764 63.5991   4
  -6   0  -5 16.1451 56.0866  11
  -6   0  -5 13.5887 50.4657  20
  -6   0  -6 1073.09 121.165   8
  -6   0  -6 999.764 208.751   4
  -6   0  -6 1095.50 205.135  11
  -6   0  -6 1216.54 198.959  20
  -6   0  -7 14.0408 73.7401  20
  -6   0  -7-16.8716 66.4553  13
  -6   0  -8 41.1520 55.7003  20
  -6   0  -9 5.17005 34.6133  20
  -6   0  -9-42.8303 75.4467  19
   6   1 -10 302.047 50.3411  18
   6   1  -9 6874.75 396.590   1
   6  -1  -9 6735.19 389.903   1
   6  -1  -9 6368.27 266.176  18
   6  -1  -8 91.4544 98.6124   1
   6   1  -8 269.025 60.8756  12
   6   1  -8 26.3666 102.471   1
   6  -1  -8 189.334 58.2600  20
   6   1  -8 213.280 84.5155  19
   6  -1  -8 163.317 72.5565  19
   6  -1  -8 184.742 63.6777  18
   6   1  -7 1880.58 142.843  17
   6   1  -7 2059.92 155.552  12
   6  -1  -7 1957.33 202.776  19
   6  -1  -7 2070.84 174.737  18
   6   1  -7 1963.79 247.820   2
   6  -1  -7 2109.17 249.454   2
   6  -1  -7 1817.77 161.004  20
   6   1  -7 1919.89 201.020  19
   6   1  -7 2638.43 223.629  18
   6   1  -6 235.337 91.0937   2
   6  -1  -6 342.836 105.174   2
   6  -1  -6 356.587 83.3676  16
   6   1  -6 334.703 69.3820  12
   6   1  -6 271.430 92.8005   3
   6  -1  -6 215.178 83.0569   3
   6  -1  -6 289.551 79.9403  19
   6   1  -6 373.516 88.9273  19
   6  -1  -6 276.326 55.8876   5
   6  -1  -6 317.097 74.3712  18
   6   1  -6 298.797 81.0694  18
   6   1  -5 10565.9 516.995   2
   6  -1  -5 8985.40 468.039  26
   6   1  -5 9318.93 475.721   3
   6  -1  -5 9589.79 482.058   3
   6  -1  -5 10006.9 504.385   2
   6   1  -5 9716.91 484.125  26
   6  -1  -4 54.9588 48.1088  26
   6   1  -4 9.29922 36.6325  26
   6  -1  -3 2194.94 113.272   7
   6  -1  -3 1761.12 162.373  26
   6   1  -3 1763.52 162.740  26
   6   1  -2 188.017 49.7319  26
   6  -1  -2 202.626 49.6852  26
   6  -1  -2 132.311 30.7497   7
   6   1  -1 8422.36 298.082  26
   6  -1  -1 3854.00 213.155  26
   6  -1   0 45.6702 20.9574   7
   6  -1   1 23281.0 572.849   7
   6  -1   2 1055.51 72.8435   7
  -6   1  -2 975.637 127.509  11
  -6  -1  -2 858.973 120.460  11
  -6  -1  -3 59109.0 1695.99  11
  -6   1  -3 58204.4 1694.68  11
  -6  -1  -4 791.369 145.863   4
  -6   1  -4 711.410 141.649   4
  -6   1  -4 566.128 116.908  11
  -6  -1  -4 448.102 101.757  11
  -6   1  -4 773.445 85.8690   8
  -6  -1  -5 17189.6 814.849   4
  -6   1  -5 17698.2 822.261   4
  -6   1  -5 17079.2 798.561  11
  -6  -1  -5 17551.6 801.978  11
  -6   1  -5 18460.2 764.883  20
  -6   1  -5 20580.0 592.213   8
  -6  -1  -6 130.504 103.863  11
  -6   1  -6-38.1330 103.228  11
  -6  -1  -6 156.887 109.252   4
  -6   1  -6 79.7725 101.424   4
  -6   1  -6 125.501 75.5048  20
  -6  -1  -6 251.778 107.369  20
  -6   1  -7 52.9833 54.6731   8
  -6   1  -7 37.2340 69.1503  13
  -6   1  -7 87.9879 68.0598  20
  -6  -1  -7 120.023 92.4028  20
  -6   1  -8 8.84063 47.8591  20
  -6  -1  -8 21.5318 67.7905  20
  -6   1  -8 13.3390 49.5365  13
  -6   1  -8 8.72087 57.2512  18
  -6  -1  -9 1721.83 136.970  20
  -6  -1  -9 1703.91 155.477  19
  -6   1  -9 1682.82 163.272  19
   6   2 -10 693.940 63.5224  18
   6   2  -9 137.542 66.6382   1
   6  -2  -9 225.409 68.2655   1
   6   2  -9 138.828 63.2365  18
   6   2  -8 1699.83 130.333  17
   6   2  -8 1493.83 198.651   1
   6   2  -8 1828.94 141.961  12
   6  -2  -8 1654.48 204.785   1
   6   2  -8 1542.36 168.847  18
   6   2  -7 1820.85 160.358  12
   6  -2  -7 1618.35 130.871   5
   6  -2  -7 2053.12 190.342  19
   6   2  -7 1950.02 189.263  19
   6  -2  -7 1719.30 149.328  18
   6   2  -7 1835.33 191.796  18
   6  -2  -6 24767.6 903.407  15
   6   2  -6 26440.9 782.351  12
   6   2  -6 26712.8 963.953   2
   6  -2  -6 24864.8 935.931   2
   6  -2  -6 26634.6 720.074   5
   6  -2  -6 24723.4 813.372  19
   6   2  -6 24418.1 815.328  19
   6  -2  -6 27747.8 746.712  18
   6   2  -6 24668.1 826.511  18
   6  -2  -5 6706.39 320.158   6
   6  -2  -5 7460.38 304.729   5
   6   2  -5 6263.52 393.668   2
   6  -2  -5 6293.94 393.004   2
   6   2  -5 6833.07 403.595   3
   6  -2  -5 7088.19 406.496   3
   6  -2  -4 125069. 2903.75  14
   6  -2  -4 135887. 2846.49   7
   6  -2  -4 128203. 3079.48  26
   6   2  -4 127955. 3079.94   3
   6  -2  -4 130427. 3080.66   3
   6   2  -4 127575. 3088.83  26
   6  -2  -3 9389.03 278.791   7
   6  -2  -3 8412.31 385.091  26
   6  -2  -3 8120.19 351.189  14
   6   2  -3 8536.09 391.106  26
   6  -2  -2 16353.7 522.414  26
   6   2  -2 16273.9 523.375  26
  -6   2   2 16248.0 407.231  10
   6   2  -1 3386.97 197.379  26
  -6   2   1 3485.58 154.298  10
  -6   2   0 4214.94 177.473  10
  -6  -2  -1 4455.80 235.879  11
  -6   2  -1 3999.62 228.094  11
  -6  -2  -2 4014.43 259.458  11
  -6   2  -2 4033.56 257.711  11
   6  -2   3 2012.27 115.550   7
  -6   2  -3 1722.23 188.564  11
  -6  -2  -3 1476.07 172.981  11
  -6  -2  -4 777.869 145.623   4
  -6   2  -4 699.517 134.102  11
  -6  -2  -4 765.680 138.421  11
  -6   2  -4 675.498 135.557   4
  -6   2  -5 141.497 67.5567  20
  -6  -2  -5 161.572 82.2212   4
  -6   2  -5 295.072 105.489   4
  -6  -2  -5 135.333 71.2544  11
  -6   2  -5 107.286 69.7802  11
  -6   2  -6 339.678 81.0710   8
  -6  -2  -6 222.407 100.652  11
  -6   2  -6 508.900 144.024  11
  -6  -2  -6 349.037 132.258   4
  -6   2  -6 243.174 112.723   4
  -6   2  -6 266.978 98.4209  20
  -6  -2  -6 274.817 108.134  20
  -6   2  -7 142.748 96.6038  13
  -6   2  -7 72.7080 57.8731  20
  -6  -2  -7 86.3346 80.1633  20
  -6  -2  -7 23.6389 53.7726   9
  -6   2  -8 242.684 91.9070  13
  -6  -2  -8 59.3058 62.3167  20
  -6   2  -8 253.032 93.0751  18
  -6  -2  -9 53.1348 30.8587  20
  -6   2  -9 75.7101 26.9777  18
   6   3  -9 11884.7 386.114  18
   6   3  -8 2003.09 132.963  17
   6  -3  -8 1928.28 171.735   1
   6   3  -8 2267.09 157.150  12
   6   3  -8 2092.15 184.958   1
   6   3  -8 2241.93 183.809  18
   6   3  -7 609.660 106.243  12
   6  -3  -7 753.251 88.7868   5
   6   3  -7 528.055 120.128   1
   6  -3  -7 679.832 124.212   1
   6   3  -7 790.695 128.930  18
   6  -3  -6 908.120 159.713  15
   6  -3  -6 1020.51 119.812   5
   6   3  -6 840.782 130.850  18
   6  -3  -5 6705.83 434.542  15
   6  -3  -5 6851.52 353.355   6
   6  -3  -5 7115.05 328.701   5
   6   3  -5 6293.49 329.963  18
   6   3  -4 116.014 49.8670   3
   6  -3  -4 153.985 59.5647   3
   6  -3  -4 177.455 79.9106  15
   6  -3  -4 170.090 39.0307   7
   6  -3  -4 203.740 58.2461  14
   6  -3  -3 720.129 72.8059   7
  -6   3   3 759.389 68.3805  10
   6   3  -3 837.324 110.663  26
   6  -3  -3 618.199 105.361  14
   6  -3  -3 652.365 96.2038  26
   6   3  -3 634.242 95.4666   3
   6  -3  -3 589.877 91.5036   3
   6  -3  -2 87.0289 55.3488  14
   6   3  -2 36.5310 28.8371  26
   6  -3  -2 119.087 39.5814  26
  -6   3   2 14.7224 23.1938  10
   6   3  -1 4896.21 229.778  26
  -6   3   1 3919.07 197.365  10
  -6   3   0 1020.34 96.9725  11
  -6  -3   0 1106.46 99.7926  11
  -6   3   0 1005.94 99.9544  10
   6   3   0 983.417 99.1941  26
  -6  -3  -1 17096.1 566.538  11
  -6   3  -1 18022.7 578.230  11
  -6   3  -2 3227.00 213.497  11
  -6  -3  -2 2793.13 196.377  11
  -6   3  -2 3269.39 179.566  10
  -6   3  -3 48390.5 1371.52  11
  -6  -3  -3 48141.1 1367.85  11
  -6   3  -3 50167.7 1206.31  10
  -6   3  -4 2069.53 231.074  23
  -6  -3  -4 2127.83 220.216  11
  -6   3  -4 1971.41 214.118  11
  -6   3  -5 1452.14 210.726   4
  -6  -3  -5 1472.11 205.658   4
  -6   3  -5 1233.75 183.345  11
  -6  -3  -5 1164.01 178.037  21
  -6   3  -6 790.827 111.826   8
  -6   3  -6 696.384 176.683  13
  -6   3  -7 142.618 97.8496  13
  -6  -3  -7 263.526 93.3184   9
  -6   3  -8 139.591 73.4044  18
   6   4  -9 593.811 46.8298  18
   6   4  -8 1186.45 93.9784  17
   6   4  -8 1193.01 111.607  18
   6  -4  -7 2594.53 154.716   5
   6   4  -7 2383.43 182.395  18
   6  -4  -6 10571.6 588.256  15
   6  -4  -6 11836.6 441.242   5
   6   4  -6 11061.7 453.147  18
   6  -4  -5 12122.3 479.121   5
   6  -4  -4 38235.1 1293.50  15
   6  -4  -4 36736.9 1127.76  14
   6  -4  -4 38569.3 1114.06   6
   6   4  -3 9909.13 340.026  25
   6  -4  -3 10103.2 345.090   7
   6  -4  -3 9928.19 547.186  15
   6  -4  -3 10676.9 517.293  14
   6  -4  -3 9895.30 436.662   6
  -6   4   3 9781.07 340.657  10
   6  -4  -2 10747.0 440.092   6
   6  -4  -2 11226.9 561.849  15
   6  -4  -2 11732.0 571.012  14
  -6   4   2 11600.0 406.224  10
   6  -4  -1 5562.87 275.525   6
   6  -4  -1 5603.67 392.407  14
  -6   4   1 5832.35 278.394  10
  -6   4   0 1662.45 147.991  10
   6  -4   0 1443.33 203.922  14
   6  -4   1 3226.21 307.080  14
  -6   4  -1 2943.35 291.848  23
  -6   4  -1 3040.30 200.178  10
  -6   4  -2 3869.45 344.341  23
   6  -4   2 4322.93 363.770  14
  -6   4  -2 3966.95 224.845  10
  -6   4  -3 3410.98 330.732  13
  -6   4  -3 2709.84 289.138  23
   6   4   3 2800.11 169.284  25
   6  -4   3 2677.81 285.889  14
  -6   4  -3 2940.76 182.017  10
  -6   4  -4 507.979 143.390  13
  -6   4  -4 600.311 138.391  23
  -6   4  -5 185.722 74.7951  23
  -6   4  -5 290.946 121.821  13
  -6   4  -6 102.394 58.6369   8
  -6  -4  -6 104.721 70.7375   6
  -6  -4  -6 118.840 91.0049  20
  -6  -4  -6 60.0286 90.3174   9
  -6   4  -6 97.9521 93.4534  13
  -6   4  -7 107.312 46.3625   8
  -6  -4  -7 17.7201 50.7206  20
  -6  -4  -7 36.4445 50.7666   9
  -6  -4  -8 241.852 47.0622  20
  -6   4  -8 221.140 61.0343  18
   6   5  -7 252.751 63.8950  12
   6  -5  -7 100.863 40.8387   5
   6   5  -6 673.988 103.528  12
   6  -5  -6 700.100 100.788   5
   6  -5  -5 3504.89 257.876   6
   6  -5  -5 4397.93 262.053   5
   6  -5  -4 515.982 139.405  15
   6  -5  -4 673.174 117.148   6
   6  -5  -3 1446.22 124.519   7
   6  -5  -3 1970.82 248.544  15
   6  -5  -3 1550.29 201.895  14
   6   5  -3 1583.70 125.459  25
   6  -5  -3 1477.69 166.652   6
   6  -5  -2 264.122 102.125  15
   6  -5  -2 203.792 69.6286   6
  -6   5   2 536.997 125.398  23
   6  -5  -2 603.821 136.500  14
  -6   5   2 242.726 64.6295  10
  -6   5   1 1315.77 201.991  23
   6  -5  -1 1189.04 181.005  15
   6  -5  -1 1732.69 237.420  14
   6  -5  -1 1653.69 154.747   6
  -6   5   1 1569.15 152.021  10
  -6   5   0 535.547 138.426  23
   6  -5   0 468.480 133.187  14
  -6   5   0 428.512 90.4738  10
   6  -5   1 924.296 183.060  14
  -6   5  -1 865.519 177.670  23
  -6   5  -1 754.074 107.946  10
   6  -5   2 4291.66 385.711  14
  -6   5  -2 4161.20 379.415  23
  -6   5  -2 4021.04 242.231  10
   6  -5   3 2640.67 291.778  14
   6   5   3 2811.09 175.545  25
  -6   5  -3 3204.55 321.297  23
  -6   5  -3 2940.15 190.724  10
  -6   5  -4 2355.48 260.130  23
   6   5   4 2203.70 131.478  25
  -6   5  -4 2459.50 274.687  13
  -6   5  -5 8023.24 418.183  23
  -6  -5  -5 9342.80 546.312   9
  -6  -5  -6 397.350 104.851   9
  -6  -5  -6 276.155 74.7539   6
  -6  -5  -6 486.594 98.5414  20
  -6   5  -6 502.362 72.5435   8
  -6   5  -7 1669.14 90.8183   8
  -6  -5  -7 1585.15 117.336  20
  -6  -5  -7 1525.85 118.068   9
  -6   5  -7 1403.66 129.988  18
   6   6  -7 2489.01 108.012  17
   6   6  -7 2892.00 119.115  12
   6   6  -6 1108.03 97.5784  12
   6  -6  -6 1093.46 94.4965   5
   6   6  -5 8284.45 322.034  12
   6  -6  -5 8054.21 334.428   5
   6  -6  -4 7739.55 350.130   5
   6   6  -4 7208.50 310.616  12
   6   6  -3 5656.45 229.631  25
   6  -6  -3 5154.95 293.247   6
   6   6  -3 4798.68 242.804  12
   6   6  -2 3218.76 190.072  25
   6  -6  -2 2781.09 205.019   6
  -6   6   2 3351.99 306.977  23
   6   6  -1 3053.07 201.165  25
  -6   6   1 3282.86 325.263  23
  -6   6   0 550.113 155.165  23
  -6   6  -1 893.680 187.672  23
  -6  -6  -1 757.435 148.478   9
   6   6   2 2891.23 183.292  25
  -6  -6  -2 3111.91 303.431   9
   6   6   3 992.840 98.6376  25
  -6   6  -3 1018.54 180.430  23
  -6  -6  -3 1012.98 180.474   9
   6   6   4 1974.39 107.509  25
  -6   6  -4 2124.27 216.583  23
  -6  -6  -4 2031.94 234.886   9
  -6  -6  -5 371.765 89.3214   6
  -6  -6  -5 323.739 72.6510  20
  -6  -6  -5 433.209 96.4102   9
  -6   6  -5 437.704 57.7932   8
   6  -7  -4 74.3549 43.9278   5
   6  -7  -3 38.3760 52.7011   5
   6   7  -2 124.729 48.8204  25
  -6   7   2 72.4579 54.5251  23
   6  -7  -2 50.0426 57.6834   5
  -6   7   1 129.979 82.1107  23
   6  -7  -1 51.0867 52.4811   5
   6   7  -1 90.3277 54.8297  25
   6  -7   0 572.416 73.0653   5
  -6   7   0 746.073 147.374  23
   6   7   1 2230.98 138.915  25
  -6   7  -1 1768.91 218.439  23
   6   7   2 2167.38 126.471  25
   6   7   3 1752.15 95.5359  25
  -6  -7  -3 1762.33 176.922   6
  -6   7  -3 1967.34 181.790  23
  -6  -7  -3 1883.92 149.873   9
  -6  -7  -4 1237.65 115.328   6
   6   8  -1 588.135 48.6956  25
   6   8   1 107.837 26.6759  25
   7   0 -10 212.934 59.1819   1
   7   0  -9 43.8473 70.5100   1
   7   0  -9 19.1477 39.7534  18
   7   0  -8 3108.54 307.943   1
   7   0  -8 3197.15 252.961  19
   7   0  -8 3586.21 229.860  18
   7   0  -7-5.50372 46.2702  17
   7   0  -7 8.50904 38.7013  16
   7   0  -7 16.1216 73.3246   2
   7   0  -7-31.5904 63.0736  18
   7   0  -6 816.515 118.491  16
   7   0  -6 713.077 151.370   3
   7   0  -6 887.646 99.5112  17
   7   0  -6 824.886 89.4670  12
   7   0  -6 804.885 100.846  20
   7   0  -6 688.435 113.339  19
   7   0  -6 742.629 156.896   2
   7   0  -5-12.0537 38.7681   3
   7   0  -5-12.3484 45.8593  26
   7   0  -5-24.0882 52.4491   2
   7   0  -4 50292.2 1427.64  26
   7   0  -3-24.5028 37.1515  26
   7   0  -2 135041. 3263.99  26
   7   0  -2 149508. 3182.96   7
   7   0  -1-5.61326 24.4436  26
   7   0  -1-3.10362 23.0514   7
   7   0   0 58038.0 1327.74   7
   7   0   1 5.82255 22.2884   7
  -7   0  -2 269.648 79.7769  11
   7   0   2 51.3111 30.6979   7
   7   0   3-29.7597 33.9550   7
  -7   0  -3 38.6413 53.4798  11
  -7   0  -4 535.579 78.0973   8
  -7   0  -4 622.790 137.162  11
  -7   0  -5-26.9146 55.8756  20
  -7   0  -5-18.9380 93.0367   4
  -7   0  -5-18.2019 79.2629  11
  -7   0  -6 8182.03 593.178   4
  -7   0  -6 6965.87 540.582  11
  -7   0  -6 8350.50 502.732  20
  -7   0  -7-34.7637 79.0580  13
  -7   0  -7 12.7023 55.3155  20
  -7   0  -8 11150.8 476.008  20
  -7   0  -9-26.1864 62.5779  19
   7   1 -10 177.659 42.3733  18
   7   1  -9 153.771 76.1686   1
   7  -1  -9 30.0955 61.8154   1
   7  -1  -9 129.245 45.3576  18
   7   1  -8 126.519 48.6959  17
   7   1  -8 81.7183 94.6431   1
   7  -1  -8 80.8723 93.6637   1
   7   1  -8 35.1294 55.3341  19
   7  -1  -8 146.871 57.9591  18
   7   1  -8 54.7780 65.8173  18
   7   1  -7 1132.55 114.790  17
   7  -1  -7 1957.40 163.361  18
   7   1  -7 1096.49 133.995  16
   7   1  -7 872.015 169.660   2
   7   1  -7 1087.79 111.547  12
   7  -1  -7 1116.11 195.205   2
   7  -1  -7 1053.21 141.194  19
   7   1  -7 1774.63 185.769  19
   7   1  -7 1048.65 140.847  18
   7   1  -6-4.67978 44.3103  17
   7  -1  -6 113.263 60.7124  16
   7   1  -6 14.6694 50.9605   3
   7  -1  -6-14.5492 60.4092   3
   7   1  -6 10.4594 38.8453  12
   7  -1  -6 44.3736 54.9308   2
   7  -1  -6 42.4399 44.5801  19
   7   1  -6 25.6551 38.8981  19
   7  -1  -6 35.6893 40.1587   5
   7  -1  -6 24.2240 40.5466  18
   7   1  -6 32.2139 43.6000  18
   7   1  -6 29.8419 55.4126   2
   7   1  -5 4090.05 322.181   2
   7  -1  -5 4397.20 330.334   2
   7  -1  -5 4769.29 340.504  26
   7   1  -5 4761.15 341.196  26
   7  -1  -5 4680.73 206.253   5
   7   1  -5 4241.89 324.098   3
   7  -1  -5 4085.46 315.680   3
   7   1  -4 467.428 97.6715  26
   7  -1  -4 524.073 108.799  26
   7  -1  -3 446.792 59.1065   7
   7  -1  -3 256.149 69.0540  26
   7   1  -3 394.550 85.0177  26
   7   1  -2 2498.65 183.854  26
   7  -1  -2 2363.34 175.251  26
   7  -1  -2 2780.22 125.626   7
   7   1  -1 11146.9 411.587  26
   7  -1  -1 9201.54 373.692  26
   7  -1   0 5802.00 204.581   7
   7  -1   1 96912.4 2140.53   7
   7  -1   2 1040.75 77.0964   7
  -7   1  -2 909.980 137.649  11
  -7  -1  -2 994.715 140.486  11
   7  -1   3 78208.8 1724.99   7
  -7  -1  -3 78132.1 2096.89  11
  -7   1  -3 73492.9 2085.93  11
  -7   1  -4 366.080 65.9405   8
  -7   1  -4 279.455 104.076   4
  -7  -1  -4 167.597 85.0387   4
  -7   1  -4 215.154 84.8979  11
  -7  -1  -4 185.459 82.9460  11
  -7   1  -5 22045.1 643.049   8
  -7  -1  -5 21006.7 947.555   4
  -7   1  -5 21134.5 952.656   4
  -7  -1  -5 20292.9 914.658  11
  -7   1  -5 19699.3 913.834  11
  -7   1  -5 22439.8 847.257  20
  -7  -1  -5 22859.7 863.489  20
  -7   1  -6 221.152 69.8889   8
  -7  -1  -6 245.717 117.270   4
  -7   1  -6 295.297 135.742   4
  -7  -1  -6 235.716 106.427  11
  -7   1  -6 101.945 96.6197  11
  -7   1  -6 197.015 88.0407  20
  -7  -1  -6 226.590 103.151  20
  -7  -1  -7 11257.0 560.999  13
  -7   1  -7 10676.1 653.747  13
  -7   1  -7 12055.3 548.840  20
  -7  -1  -7 12473.0 606.844  20
  -7   1  -8 135.381 75.8246  13
  -7   1  -8 121.386 58.5884  20
  -7  -1  -8 53.9236 52.8169  20
  -7   1  -8 137.847 61.4152  18
  -7  -1  -9 795.825 79.2129  20
  -7  -1  -9 618.844 84.5224  19
  -7   1  -9 700.466 90.0505  19
   7   2 -10 895.133 68.8584  18
   7   2  -9 567.742 103.557   1
   7   2  -9 509.468 81.6629  18
   7  -2  -9 680.862 107.182   1
   7   2  -8 1637.45 132.242  12
   7   2  -8 1355.10 191.886   1
   7  -2  -8 1394.44 191.053   1
   7   2  -8 1429.58 154.082  18
   7   2  -8 1617.03 130.118  17
   7   2  -7 744.242 97.7290  17
   7  -2  -7 769.514 136.019  15
   7   2  -7 853.595 110.173  12
   7  -2  -7 808.188 92.8367   5
   7  -2  -7 1052.61 117.286  18
   7   2  -7 880.421 130.432  18
   7  -2  -6 19083.0 786.221  15
   7  -2  -6 19229.9 665.485  19
   7   2  -6 19930.9 634.981  12
   7  -2  -6 19646.9 815.697   2
   7   2  -6 20284.5 830.186   2
   7  -2  -6 19660.0 585.758   5
   7   2  -6 19156.5 672.078  19
   7  -2  -6 22522.5 627.285  18
   7   2  -6 19774.4 688.235  18
   7   2  -6 19605.7 822.520   3
   7  -2  -6 18984.9 808.548   3
   7   2  -5 12.0432 38.7359   3
   7  -2  -5 35.4533 51.4646   3
   7  -2  -5 31.5310 43.6419  16
   7   2  -5 12.3597 42.9384  26
   7   2  -5 12.7452 50.2051   2
   7  -2  -5 73.3029 64.1649  26
   7  -2  -5 40.6777 41.1576   5
   7  -2  -5 12.4488 40.0404   2
   7   2  -5 49.9493 40.8414  18
   7  -2  -4 11870.2 533.407  26
   7  -2  -4 13779.7 388.730   7
   7  -2  -4 11445.5 423.876  14
   7   2  -4 11931.8 538.022  26
   7   2  -4 11920.0 533.205   3
   7  -2  -4 12030.6 531.884   3
   7  -2  -3 370.305 84.7183  26
   7  -2  -3 441.610 53.4467   7
   7   2  -3 388.306 86.7496  26
   7  -2  -2 4981.68 270.027  26
   7  -2  -2 4620.60 197.017   7
   7   2  -2 4785.72 268.526  26
   7   2  -1 369.004 72.0070  26
   7  -2  -1 295.797 61.6128  26
  -7   2   1 393.733 51.6238  10
   7  -2   0 38965.9 908.910   7
  -7   2   0 36199.7 904.314  10
   7  -2   1 64.7618 33.9522   7
  -7   2  -1 183.309 56.1807  11
  -7  -2  -1 145.718 51.5869  11
   7  -2   2 2288.64 127.529   7
  -7  -2  -2 2225.44 212.606  11
   7  -2   3 694.365 73.5901   7
  -7   2  -3 581.574 126.100  11
  -7  -2  -3 678.927 134.376  11
  -7   2  -4 73.5805 61.1588   4
  -7   2  -4 141.189 76.4790  11
  -7  -2  -4 82.6888 62.7381  11
  -7  -2  -5 1174.55 202.780   4
  -7  -2  -5 903.007 173.414  11
  -7   2  -5 782.814 163.678  11
  -7   2  -5 1167.22 162.063  20
  -7   2  -5 1226.03 123.016   8
  -7   2  -5 966.944 188.825   4
  -7   2  -6 3452.53 200.612   8
  -7  -2  -6 2370.38 296.419   4
  -7   2  -6 2320.01 300.295   4
  -7  -2  -6 2237.76 279.499  11
  -7   2  -6 2291.36 290.321  11
  -7   2  -6 2919.15 251.875  20
  -7  -2  -6 2466.46 268.582  20
  -7   2  -7 1586.02 239.089  13
  -7  -2  -7 1982.82 229.421  20
  -7   2  -7 2002.25 149.825   8
  -7  -2  -8 5149.38 300.088  20
  -7   2  -8 5535.34 304.373  18
  -7  -2  -9 1089.66 78.4899  20
   7   3  -9 527.139 67.1800  18
   7   3  -8 170.074 54.3350  17
   7  -3  -8 155.825 66.1712   1
   7   3  -8 211.476 61.9524  12
   7   3  -8 176.779 66.8188   1
   7   3  -8 128.729 65.4812  18
   7   3  -7 15300.7 518.518  12
   7   3  -7 15199.3 621.640   1
   7  -3  -7 13959.1 453.434   5
   7  -3  -7 14393.7 599.285   1
   7   3  -7 14450.3 545.551  18
   7  -3  -6 408.528 113.611  15
   7  -3  -6 343.078 79.9312   5
   7   3  -6 414.745 90.3215  18
   7  -3  -5 2879.65 214.517   6
   7  -3  -5 3133.95 305.244  15
   7  -3  -5 3221.03 213.198   5
   7   3  -5 2967.64 211.112  18
   7  -3  -5 3113.01 265.219   3
   7  -3  -5 2656.01 245.406   2
   7  -3  -4 1350.82 157.705   3
   7  -3  -4 1361.27 95.7831   7
   7  -3  -4 1475.47 155.968  14
   7   3  -4 1158.29 157.936  26
   7   3  -4 1312.15 158.666   3
   7  -3  -3 276.523 69.1009  26
   7  -3  -3 283.564 77.2905  14
   7  -3  -3 227.503 61.8690   6
   7  -3  -3 292.042 55.2230   7
  -7   3   3 332.568 51.0385  10
   7   3  -3 312.010 75.2821   3
   7  -3  -3 270.283 66.7897   3
   7   3  -2 5700.53 303.843  26
   7  -3  -2 6039.18 231.636   7
   7  -3  -2 5948.14 299.520  26
  -7   3   2 5804.36 228.297  10
   7  -3  -1 18522.9 575.430  26
   7   3  -1 18359.9 590.950  26
  -7   3   1 17720.0 517.637  10
   7   3   0 19613.9 619.582  26
  -7   3   0 19662.9 612.277  11
  -7  -3   0 20308.8 613.224  11
   7  -3   0 19567.8 599.029  26
  -7   3   0 19867.3 565.675  10
  -7   3  -1 23912.3 769.088  11
  -7  -3  -1 24830.4 771.566  11
  -7   3  -2 3784.20 270.677  11
  -7  -3  -2 3932.32 270.971  11
  -7   3  -2 3601.68 189.967  10
  -7  -3  -3 30746.0 1016.46  11
  -7   3  -3 29916.7 1012.81  11
  -7   3  -4 929.472 155.686  11
  -7   3  -4 889.617 161.784  23
  -7   3  -4 1043.84 172.225   4
  -7  -3  -5 15973.6 740.753   4
  -7   3  -5 15847.1 745.836   4
  -7   3  -6 1096.09 217.832  13
  -7  -3  -6 1173.15 187.192  20
  -7   3  -6 1130.45 121.093   8
  -7   3  -7 7466.75 297.391   8
  -7   3  -7 7473.18 488.883  13
  -7  -3  -7 8279.77 445.089  20
  -7  -3  -7 8637.90 446.238   9
  -7   3  -8 989.240 124.033  18
   7   4  -8 289.728 52.8407  17
   7   4  -8 308.382 62.7879  12
   7   4  -8 309.211 56.6898  18
   7  -4  -7 823.362 90.1754   5
   7   4  -7 919.844 107.139  18
   7  -4  -6 5966.48 285.677   5
   7  -4  -6 5580.94 418.089  15
   7   4  -6 5617.13 299.304  12
   7   4  -6 5662.71 285.185  18
   7  -4  -5 159.625 73.8665   5
   7  -4  -4 9039.00 549.755  15
   7  -4  -4 8216.39 431.870  14
   7  -4  -4 9302.60 424.050   6
   7  -4  -3 303.536 91.0410  14
   7  -4  -3 197.646 93.7150  15
   7   4  -3 167.137 47.7474  25
   7  -4  -3 210.941 51.5260   7
   7  -4  -3 218.545 68.0964   6
  -7   4   3 167.905 42.8326  10
   7  -4  -2 10658.7 558.303  14
   7   4  -2 10426.8 357.349  25
   7  -4  -2 9834.63 408.957   6
  -7   4   2 9574.86 512.834  23
  -7   4   2 9320.25 351.169  10
   7  -4  -2 10361.8 360.498   7
   7  -4  -1 536.978 130.518  14
   7  -4  -1 728.800 92.4225   6
  -7   4   1 546.729 126.814  23
  -7   4   1 553.864 81.3199  10
   7  -4   0 1943.33 249.314  14
  -7   4   0 2056.69 247.878  23
  -7   4   0 1395.74 130.496  10
  -7   4  -1 578.342 145.248  23
  -7   4  -1 683.125 89.2726  10
   7   4   2 144.375 53.8074  25
  -7   4  -2 216.636 97.9307  23
  -7   4  -2 247.367 61.6828  10
   7  -4   3 374.000 75.2598   7
   7  -4   3 448.790 132.459  14
  -7   4  -3 431.231 75.5069  10
  -7   4  -3 282.752 105.123  23
   7   4   3 573.476 75.2323  25
  -7   4  -3 424.089 133.585  13
  -7   4  -4 675.415 150.778  23
  -7   4  -4 719.282 172.791  13
  -7   4  -5 2945.90 330.625  13
  -7   4  -5 2535.29 243.431  23
  -7   4  -6 1230.66 199.819  13
  -7  -4  -6 1400.19 199.458   9
  -7   4  -6 1429.43 119.022   8
  -7   4  -7 6120.59 228.357   8
  -7  -4  -7 6106.67 322.594  20
  -7  -4  -7 5792.75 313.229   9
  -7   4  -8 1736.20 111.678  18
   7   5  -8 240.578 36.1649  17
   7   5  -7 2084.34 135.917  12
   7  -5  -7 1984.80 117.310   5
   7   5  -6-11.2812 57.8416  12
   7  -5  -6 5.06539 59.8558   5
   7   5  -5 1094.30 130.662  12
   7  -5  -5 967.641 184.780  15
   7  -5  -5 1151.04 140.519   5
   7  -5  -4 910.302 177.262  15
   7  -5  -4 725.318 122.747   6
   7  -5  -4 776.311 122.246   5
   7   5  -4 748.246 80.7475  25
   7  -5  -3 300.139 99.5639  14
   7   5  -3 428.084 72.6348  25
   7  -5  -3 411.604 128.094  15
   7  -5  -3 313.156 65.4478   7
   7  -5  -3 313.330 84.8682   6
   7  -5  -2 6541.64 296.288   7
   7  -5  -2 7673.15 487.165  15
   7  -5  -2 7062.83 478.401  14
   7   5  -2 6934.53 291.898  25
   7  -5  -2 6471.52 329.124   6
  -7   5   2 7099.98 460.685  23
  -7   5   2 6722.96 297.642  10
   7  -5  -1 3189.40 299.002  15
   7  -5  -1 2615.81 306.797  14
  -7   5   1 3425.13 329.568  23
  -7   5   1 3035.11 202.998  10
   7  -5   0 10969.7 649.006  14
  -7   5   0 9975.15 413.425  10
  -7   5  -1 3650.60 358.384  23
   7  -5   1 3951.29 385.408  14
  -7   5  -1 3456.68 220.360  10
   7  -5   2 4019.54 384.751  14
   7   5   2 3728.02 209.459  25
  -7   5  -2 3541.15 357.445  23
  -7   5  -2 3844.06 223.754  10
   7   5   3 14850.9 459.699  25
  -7   5  -3 13771.5 720.752  23
  -7   5  -3 15305.6 504.867  10
  -7   5  -4 1186.34 194.910  13
  -7   5  -4 1296.18 198.726  23
  -7  -5  -5 4658.94 372.131   9
  -7   5  -5 4167.76 201.196   8
  -7   5  -6 1204.57 90.7044   8
  -7  -5  -6 1206.49 137.102  20
  -7  -5  -6 1378.46 166.545   9
  -7  -5  -7 3006.67 143.802  20
  -7   5  -7 2612.42 155.905  18
   7   6  -7 1645.47 82.9492  17
   7   6  -7 2076.47 91.3037  12
   7  -6  -6 50.2029 37.9974   5
   7   6  -6 23.8743 36.7644  12
   7   6  -5 55.2106 48.0307  12
   7   6  -4 5533.66 242.513  12
   7  -6  -4 5596.96 287.209   5
   7   6  -3 36.6834 40.5885  25
   7  -6  -3 13.5256 79.4214   5
   7   6  -2 6505.63 271.333  25
  -7   6   2 7048.38 455.902  23
   7   6  -1 828.980 102.951  25
  -7   6   1 870.896 179.500  23
  -7   6   0 233.070 122.377  23
   7   6   0 170.677 74.2151  25
   7  -6   0 188.272 64.1664   5
   7   6   1 985.413 112.054  25
  -7   6  -1 1263.62 221.565  23
  -7  -6  -1 1141.45 180.676   9
   7   6   2 407.876 74.9137  25
  -7  -6  -2 527.792 135.051   9
  -7   6  -3 127.985 83.5712  23
   7   6   3 207.233 53.1843  25
  -7  -6  -3 100.722 84.5588   9
  -7  -6  -4 812.130 150.828   9
  -7   6  -4 836.960 133.177  23
  -7   6  -4 630.254 67.3550   8
  -7  -6  -5 2633.55 182.521   6
  -7   6  -5 2276.43 105.687   8
  -7  -6  -5 2741.40 179.536  20
  -7  -6  -5 2579.84 208.018   9
   7  -7  -4 439.273 64.3118   5
   7  -7  -3 2134.65 142.583   5
  -7   7   2 2542.49 217.345  23
   7  -7  -2 2749.32 165.963   5
   7   7  -2 3120.34 148.207  25
   7   7  -1 174.366 53.2500  25
  -7   7   1 388.095 105.743  23
   7  -7  -1 278.554 63.5693   5
  -7   7   0 6805.44 429.666  23
  -7   7  -1 223.968 92.4647  23
   7   7   1 124.849 48.9314  25
   7   7   2 1364.53 94.8210  25
  -7   7  -3 1446.24 147.352  23
   7   7   3 1523.46 81.1533  25
  -7  -7  -3 1460.89 150.700   6
   8   0 -10 3286.91 204.197   1
   8   0  -9 22.3946 60.6183   1
   8   0  -9 26.7127 43.3541  18
   8   0  -8 86926.8 2063.75  18
   8   0  -7-23.0589 54.0525  17
   8   0  -7-17.0979 54.9883   2
   8   0  -7 9.21488 45.2697  16
   8   0  -7-17.4205 60.5149   3
   8   0  -7 17.8425 46.8532  19
   8   0  -6 40815.5 1183.71  16
   8   0  -6 41274.5 1382.01   2
   8   0  -6 41867.1 1389.50  26
   8   0  -6 39940.1 1154.18  19
   8   0  -6 40290.4 1359.51   3
   8   0  -6 42274.2 1064.17  17
   8   0  -5-13.0853 45.4551   3
   8   0  -5 13.5491 47.0662  26
   8   0  -4 2127.98 231.229  26
   8   0  -3-9.37003 44.3575  26
   8   0  -2 85209.2 2161.44  26
   8   0  -2 89977.3 2039.04   7
   8   0  -1 25.0234 33.8666  26
   8   0  -1-3.72989 37.6168   7
   8   0   0 632783. 13373.1   7
   8   0   1 24.5841 26.4939   7
   8   0   2 21927.1 617.993   7
  -8   0  -2 20442.4 810.926  11
  -8   0  -3 30.5407 56.7116  11
  -8   0  -4 1537.08 128.590   8
  -8   0  -4 1356.94 221.400   4
  -8   0  -4 1202.93 199.398  11
  -8   0  -4 1498.27 178.878  20
  -8   0  -5 11.5364 44.8058   8
  -8   0  -5 20.9219 77.6963   4
  -8   0  -5-20.0959 69.8088  11
  -8   0  -5 39.4559 54.6069  20
  -8   0  -6 103209. 3099.80  11
  -8   0  -6 110923. 3196.59   4
  -8   0  -7 35.1390 61.0325  13
  -8   0  -7-11.0317 52.2237  20
  -8   0  -8 13422.1 492.349  20
  -8   0  -9-20.5458 48.8571  19
   8   1 -10 325.274 63.6802   1
   8  -1 -10 335.627 64.8679   1
   8   1  -9 672.814 130.309   1
   8  -1  -9 733.938 134.639   1
   8   1  -8 161.911 56.3958  17
   8  -1  -8 48.6611 47.6519  18
   8   1  -8 47.7468 57.3699  18
   8   1  -7 24791.4 709.060  17
   8  -1  -7 22780.3 833.360  16
   8   1  -7 21735.0 776.819  16
   8  -1  -7 24934.4 729.991  18
   8   1  -7 25864.2 706.403  12
   8   1  -7 23643.2 989.379   2
   8  -1  -7 24804.9 1004.47   2
   8   1  -7 24449.9 774.987  18
   8   1  -6 24.5326 44.6335  17
   8  -1  -6 10.1281 44.1052  16
   8   1  -6 15.5235 45.5764   3
   8  -1  -6 46.0285 63.7035   3
   8  -1  -6 11.3605 42.1902  15
   8   1  -6 25.4520 39.5419  12
   8  -1  -6 31.4340 38.6079  19
   8   1  -6 23.7797 44.1559  19
   8   1  -6 15.8614 58.9043   2
   8  -1  -6-31.2737 58.0704   2
   8  -1  -6 13.8658 40.7100   5
   8  -1  -6 28.2783 40.6738  18
   8   1  -6 52.2440 50.9194  18
   8  -1  -5 1481.05 113.698   5
   8  -1  -5 1449.50 196.324  26
   8   1  -5 1699.71 213.512  26
   8   1  -5 2400.86 246.910   3
   8  -1  -5 2197.75 240.705   3
   8  -1  -4 11.8096 37.9814  26
   8   1  -4 12.1138 38.9597  26
   8  -1  -3 99417.7 2152.11   7
   8   1  -3 94016.7 2364.43  26
   8  -1  -2 5765.47 214.379   7
   8  -1  -2 5179.24 296.671  26
   8   1  -2 5350.51 312.325  26
   8  -1  -1 562236. 11876.4  26
   8   1  -1 547883. 11890.3  26
   8  -1   0 13330.7 381.305   7
   8  -1   1 34669.7 841.094   7
   8  -1   2 2932.11 136.816   7
  -8   1  -2 2371.90 241.623  11
  -8  -1  -2 2464.62 238.859  11
  -8  -1  -3 52206.6 1592.37  11
  -8   1  -3 50173.6 1598.96  11
   8  -1   3 54780.5 1212.62   7
  -8  -1  -3 46640.2 1546.90   4
  -8   1  -3 46052.6 1554.07   4
  -8   1  -4 315.907 62.1243   8
  -8  -1  -4 275.124 117.427   4
  -8   1  -4 231.360 109.722   4
  -8   1  -4 122.537 80.6109  11
  -8  -1  -4 263.896 103.790  11
  -8   1  -5 568.820 89.5900   8
  -8  -1  -5 689.261 184.888   4
  -8   1  -5 347.538 129.066   4
  -8   1  -5 316.616 124.954  11
  -8  -1  -5 263.709 108.207  11
  -8   1  -5 444.253 110.747  20
  -8  -1  -5 598.519 132.657  20
  -8   1  -6 547.828 92.4949   8
  -8  -1  -6 379.154 138.503   4
  -8   1  -6 465.739 159.682   4
  -8  -1  -6 467.832 141.533  11
  -8   1  -6 236.687 105.995  11
  -8   1  -6 247.469 89.2252  20
  -8  -1  -6 379.307 121.205  20
  -8   1  -7 58254.9 1952.97  13
  -8   1  -7 69842.4 1723.51  20
  -8  -1  -7 70002.2 1809.11  20
  -8  -1  -7 57799.3 1748.91  13
  -8   1  -8 317.074 85.5423  13
  -8  -1  -8 291.580 72.6019  20
   8   2 -10 33768.6 784.336  18
   8   2  -9 2225.22 198.104   1
   8  -2  -9 2048.79 185.445   1
   8   2  -8 52140.9 1535.50   1
   8   2  -8 54714.4 1293.23  12
   8  -2  -8 55719.3 1545.83   1
   8   2  -8 53130.5 1354.35  18
   8   2  -8 49914.4 1279.91  17
   8   2  -7 5442.94 254.374  17
   8  -2  -7 5032.07 351.432  15
   8   2  -7 5117.31 256.780  12
   8   2  -7 5267.72 403.396   2
   8  -2  -7 5399.01 399.538   2
   8  -2  -7 5096.24 241.348   5
   8   2  -7 4861.17 287.955  18
   8   2  -6 199.735 92.7029   2
   8  -2  -6 494.812 133.704   2
   8   2  -6 394.903 116.488   3
   8  -2  -6 431.983 120.762   3
   8  -2  -6 302.774 102.452  15
   8   2  -6 370.828 80.2432  12
   8  -2  -6 327.945 69.3946   5
   8  -2  -6 326.718 66.3802  18
   8   2  -6 299.527 77.1093  18
   8  -2  -5 2931.63 260.604  16
   8   2  -5 3116.03 283.615  26
   8  -2  -5 3047.31 277.106  26
   8   2  -5 3176.10 297.314   2
   8  -2  -5 2887.22 283.886   2
   8  -2  -5 3597.66 195.826   5
   8   2  -5 3160.59 285.341   3
   8  -2  -5 3450.24 298.657   3
   8  -2  -5 4046.31 202.941  18
   8   2  -5 3394.80 216.312  18
   8  -2  -4 97896.0 2531.92  26
   8  -2  -4 104811. 2264.97   7
   8  -2  -4 97512.1 2349.47  14
   8   2  -4 96368.8 2534.23  26
   8  -2  -3 3272.05 255.220  26
   8  -2  -3 3634.19 160.986   7
   8   2  -3 3561.47 272.464  26
   8  -2  -2 931.674 94.8283   7
   8  -2  -2 871.924 118.610  26
   8   2  -1 6680.95 334.874  26
   8  -2  -1 7028.81 329.131  26
   8  -2   0 165697. 3599.76   7
   8  -2   1 1983.55 121.195   7
  -8   2  -1 1752.46 175.053  11
  -8  -2  -1 1748.01 169.999  11
   8  -2   2 17466.2 480.909   7
  -8   2  -2 15837.1 683.836  11
  -8  -2  -2 15600.7 671.495  11
   8  -2   3 3.61285 27.2504   7
  -8   2  -3 58.3168 54.1419   4
  -8  -2  -3 14.2714 45.8986   4
  -8   2  -3-15.1093 52.4864  11
  -8  -2  -3 72.2942 65.7624  11
  -8  -2  -4 9117.65 543.238   4
  -8   2  -4 8650.31 543.985   4
  -8   2  -4 7732.62 489.767  11
  -8  -2  -4 8098.44 499.810  11
  -8   2  -4 9734.00 351.361   8
  -8  -2  -5 1474.12 240.997   4
  -8   2  -5 1416.43 233.402   4
  -8  -2  -5 1326.40 216.440  11
  -8   2  -5 1283.40 215.513  11
  -8   2  -5 1709.28 140.409   8
  -8   2  -6 127031. 2946.63   8
  -8  -2  -6 129931. 3430.08   4
  -8   2  -6 121872. 3424.53   4
  -8   2  -6 138450. 3113.65  20
  -8  -2  -6 136249. 3280.81  20
  -8   2  -7 4049.61 207.170   8
  -8   2  -7 3443.18 343.258  13
  -8  -2  -7 4022.67 302.201  20
  -8   2  -8 1586.99 171.381  13
  -8  -2  -8 1570.80 143.983  20
  -8  -2  -8 1722.80 154.673  19
  -8   2  -8 1461.16 137.602  18
   8   3  -9 9197.13 291.840  18
   8   3  -8 117.651 53.3128  17
   8   3  -8 146.204 57.0643  12
   8   3  -8 91.1501 60.6166   1
   8  -3  -8 144.342 59.8884   1
   8   3  -8 50.7016 50.7468  18
   8   3  -7 38489.8 1183.87   1
   8  -3  -7 40383.8 1267.33  15
   8  -3  -7 37254.2 1158.29   1
   8   3  -7 39380.9 1021.95  12
   8  -3  -7 37693.9 970.405   5
   8   3  -7 37884.8 1048.15  18
   8  -3  -6 606.488 140.390  15
   8   3  -6 631.214 131.932   2
   8  -3  -6 463.200 114.385   2
   8   3  -6 510.536 93.9702  12
   8  -3  -6 498.820 88.3333   5
   8   3  -6 477.473 90.8725  18
   8  -3  -5 31093.2 1136.85  15
   8   3  -5 30085.5 871.190  12
   8  -3  -5 29051.8 1025.97   2
   8  -3  -5 32648.3 883.087   5
   8   3  -5 30288.7 871.338  18
   8  -3  -5 30211.5 1031.98   3
   8  -3  -4 1686.26 113.700   7
   8  -3  -4 1328.69 155.823  14
   8   3  -4 1364.40 172.657  26
   8  -3  -4 1552.04 178.288  26
   8   3  -4 1466.33 176.015   3
   8  -3  -4 1540.32 176.074   3
   8  -3  -3 3882.08 184.880   7
   8  -3  -3 3417.93 253.823  26
   8  -3  -3 3498.04 215.471   6
   8  -3  -3 3833.17 215.299   5
   8  -3  -3 3688.48 283.598  14
   8   3  -3 3484.09 264.891  26
   8  -3  -2 21802.0 582.519   7
   8  -3  -2 19821.0 693.967  26
   8   3  -2 19947.2 712.260  26
  -8   3   2 21196.5 578.311  10
   8  -3  -1 246479. 5463.82  26
   8  -3  -1 251793. 5351.91   7
   8   3  -1 242340. 5496.24  26
  -8   3   1 248673. 5350.07  10
   8  -3   0 32824.9 915.211  26
   8  -3   0 34408.0 840.098   7
  -8   3   0 31712.7 927.171  11
  -8  -3   0 30745.9 912.262  11
  -8   3   0 31294.2 831.643  10
   8   3   0 32476.9 936.267  26
   8  -3   1 43845.5 1076.23   7
  -8  -3  -1 42267.3 1234.02  11
  -8   3  -1 44550.9 1261.68  11
   8  -3   2 11618.4 380.155   7
  -8   3  -2 11724.8 554.243  11
  -8  -3  -2 12091.3 549.071  11
  -8   3  -2 10569.2 382.138  10
   8  -3   3 6032.52 248.736   7
  -8   3  -3 4959.96 342.252  11
  -8  -3  -3 5388.59 349.905  11
  -8   3  -4 2238.43 260.326  23
  -8   3  -4 2316.45 261.272   4
  -8   3  -4 2091.70 239.793  11
  -8   3  -5 77.8384 54.6302   8
  -8  -3  -5 15.5127 64.4102   4
  -8   3  -5-48.2717 136.915   4
  -8   3  -6 1376.94 123.366   8
  -8   3  -6 1682.12 255.454  13
  -8  -3  -6 1195.61 175.596  20
  -8   3  -7 71074.0 1623.09   8
  -8   3  -7 67387.7 1951.97  13
  -8  -3  -7 64556.2 1788.07   9
  -8  -3  -8 2144.14 143.633  20
  -8   3  -8 1953.94 144.298  18
   8   4  -8 32511.1 810.384  17
   8   4  -8 32873.2 821.512  12
   8   4  -8 33461.9 795.252  18
   8   4  -7 12322.5 417.019  12
   8  -4  -7 11786.9 379.296   5
   8   4  -7 11222.3 385.010  18
   8  -4  -6 530.933 143.977  15
   8   4  -6 536.604 93.7450  12
   8  -4  -6 568.502 90.3689   5
   8   4  -5 3882.81 240.247  12
   8  -4  -5 4477.87 257.216   5
   8  -4  -4 8366.95 547.782  15
   8  -4  -4 8736.23 459.900  14
   8   4  -4 8219.95 360.215  12
   8  -4  -4 9710.31 402.544   5
   8   4  -4 8845.93 307.424  25
   8  -4  -3 6538.51 277.279   7
   8  -4  -3 5766.98 434.726  15
   8  -4  -3 6437.01 421.025  14
   8   4  -3 5745.11 276.150  12
   8  -4  -3 6091.42 312.658   6
   8  -4  -3 5873.48 302.691   5
   8   4  -3 6352.36 249.799  25
   8  -4  -2 1344.55 115.696   7
   8  -4  -2 1566.00 219.359  14
   8   4  -2 1287.98 110.590  25
  -8   4   2 1247.36 189.809  23
  -8   4   2 1119.87 106.443  10
   8  -4  -1 7101.64 290.492   7
   8  -4  -1 7011.59 481.686  14
   8   4  -1 6633.00 274.655  25
  -8   4   1 6946.31 470.001  23
  -8   4   1 6442.22 278.297  10
   8   4   0 102850. 2381.24  25
  -8   4   0 111042. 2862.25  23
  -8   4   0 106034. 2407.24  10
  -8   4  -1 4868.99 414.811  23
   8   4   1 4640.06 221.165  25
  -8   4  -1 4744.25 236.409  10
   8  -4   2 452.085 82.7483   7
   8   4   2 691.817 85.3628  25
  -8   4  -2 639.927 159.942  23
   8  -4   3 99.6475 47.6452   7
   8  -4   3 94.4388 74.4101  14
  -8   4  -3 130.684 88.3902  13
   8   4   3 47.6096 36.9616  25
  -8   4  -3 17.7788 66.0387  23
  -8   4  -4 2473.17 312.788  13
  -8   4  -4 2635.43 285.618  23
  -8   4  -5 4562.35 402.755  13
  -8   4  -5 4411.11 220.677   8
  -8   4  -6 65632.7 1549.77   8
  -8   4  -6 67663.6 1920.54  13
  -8  -4  -6 69518.5 1891.53   9
  -8   4  -7 8397.16 267.947   8
  -8  -4  -7 8522.30 348.227   9
   8   5  -8 560.104 48.4595  17
   8   5  -7 11737.4 365.364  12
   8  -5  -7 11569.2 346.399   5
   8   5  -6 743.671 97.8997  12
   8  -5  -6 793.998 96.2893   5
   8  -5  -5 3924.97 354.777  15
   8   5  -5 3404.45 208.551  12
   8  -5  -4 1190.33 210.952  15
   8   5  -4 1129.27 99.2576  25
   8   5  -4 1216.57 128.179  12
   8  -5  -4 1403.18 153.140   5
   8  -5  -3 27443.0 1077.07  15
   8  -5  -3 25814.1 743.822   7
   8  -5  -3 28008.0 1035.23  14
   8   5  -3 27041.6 713.300  25
   8   5  -3 26402.2 745.886  12
   8  -5  -3 26788.5 809.378   5
   8  -5  -2 14140.0 483.904   7
   8  -5  -2 15067.9 738.258  15
   8  -5  -2 14851.7 745.802  14
   8   5  -2 15292.7 473.515  25
  -8   5   2 14782.1 716.811  23
  -8   5   2 14433.6 484.707  10
   8  -5  -1 90782.5 2164.06   7
   8  -5  -1 92854.4 2497.29  15
   8  -5  -1 97670.4 2655.09  14
   8   5  -1 92431.8 2149.18  25
  -8   5   1 96124.1 2605.78  23
  -8   5   1 93300.6 2174.58  10
  -8   5   0 34754.6 1297.22  23
   8   5   0 33252.7 911.893  25
   8  -5   0 34734.7 1328.00  14
   8  -5   0 35717.3 918.692   5
  -8   5   0 33527.1 940.884  10
   8  -5   1 2550.97 323.904  14
   8   5   1 2709.42 176.783  25
  -8   5  -1 2286.88 295.810  23
  -8   5  -1 2539.15 185.213  10
   8  -5   2 7731.64 554.876  14
   8   5   2 7742.81 294.152  25
  -8   5  -2 7104.14 518.323  23
  -8   5  -2 8266.93 332.383  10
   8   5   3 6277.73 246.449  25
  -8   5  -3 5456.72 438.190  23
  -8   5  -4 2006.46 241.414  13
  -8   5  -4 2126.66 243.448  23
  -8   5  -4 2172.14 139.374   8
  -8  -5  -5 842.685 162.469   9
  -8   5  -5 1000.72 89.0460   8
  -8   5  -6 2711.98 125.038   8
  -8  -5  -6 2786.26 194.063  20
  -8  -5  -6 2572.05 209.777   9
   8   6  -7 8044.07 223.389  17
   8   6  -6 744.466 66.6784  12
   8  -6  -6 711.754 69.1645   5
   8   6  -5 4738.81 196.053  12
   8   6  -4 1462.37 109.915  12
   8  -6  -4 2558.74 178.006   5
   8   6  -3 2406.29 143.226  25
   8  -6  -3 2454.24 187.085   5
   8   6  -2 458.203 78.7935  25
  -8   6   2 260.750 112.278  23
   8  -6  -2 121.644 75.9829   5
   8   6  -1 3088.13 175.595  25
  -8   6   1 2646.39 309.954  23
   8  -6  -1 2402.39 174.229   5
   8   6   0 57317.7 1370.27  25
  -8   6   0 54396.8 1784.49  23
   8   6   1 7041.83 280.262  25
  -8   6  -1 7183.91 511.304  23
  -8  -6  -1 6537.04 427.275   9
   8   6   2 765.027 89.4758  25
  -8  -6  -2 1034.58 173.410   9
  -8   6  -3 27.3043 59.4495  23
   8   6   3-14.6815 34.9106  25
  -8  -6  -3 54.3086 73.4994   9
  -8   6  -4 131.004 60.6927  23
  -8  -6  -4 10.9177 55.5345   9
  -8  -6  -5 6215.13 262.918   6
  -8  -6  -5 6098.50 266.577  20
  -8  -6  -5 6701.91 312.958   9
   8  -7  -5 2910.23 111.157   5
   8  -7  -4 218.164 47.9930   5
   8  -7  -3 86.0652 43.4987   5
  -8   7   2 9611.36 445.702  23
   8  -7  -2 10435.0 339.785   5
  -8   7   1 18550.5 726.144  23
   8   7  -1 20495.1 490.090  25
   8   7   0 18237.4 498.885  25
  -8   7   0 17997.2 747.243  23
   8   7   1 196.962 49.0553  25
  -8   7  -1 238.075 91.2343  23
   8   7   2 4965.64 181.404  25
   8   7   3 123.359 29.3134  25
  -8  -7  -3 180.343 65.3228   6
  -8   7  -3 156.921 58.6824  23
   9   0 -10 19184.3 602.234   1
   9   0  -9-11.3010 74.1900   1
   9   0  -9 54.0239 46.2996  18
   9   0  -8 28438.8 888.269  16
   9   0  -7 18.0635 74.9987   2
   9   0  -7-42.2326 61.3589  17
   9   0  -7 39.3554 48.3349  16
   9   0  -7 17.9930 52.8253   3
   9   0  -6 5363.60 326.556  16
   9   0  -6 4658.70 392.461  26
   9   0  -6 5380.04 431.026   2
   9   0  -6 4968.68 402.260   3
   9   0  -6 4703.72 251.810  18
   9   0  -6 4704.80 242.355  17
   9   0  -5 14.3889 39.3359  17
   9   0  -5 45.3599 68.7740  26
   9   0  -5 66.7416 41.0106  18
   9   0  -4 102156. 2651.31  26
   9   0  -3-11.1826 62.2921  26
   9   0  -2 357080. 7634.66   7
   9   0  -2 345941. 7780.69  26
   9   0  -1-7.05208 43.4290  26
   9   0  -1 4.57923 54.1110   7
   9   0   0 217826. 4721.77   7
   9   0   1 8.70771 31.3107   7
   9   0   2 24638.0 678.141   7
  -9   0  -2 19181.4 825.458  11
  -9   0  -3-4.36422 28.0714   8
  -9   0  -3 17.5437 69.1025   4
  -9   0  -3 17.8090 73.9418  11
  -9   0  -4 6349.66 277.373   8
  -9   0  -4 5687.86 482.825   4
  -9   0  -4 5546.44 469.909  11
  -9   0  -4 6144.32 375.378  20
  -9   0  -5-22.8335 103.852   4
  -9   0  -5-12.4852 56.7863  20
  -9   0  -6 28841.8 1289.83   4
  -9   0  -6 32318.4 1054.79  20
  -9   0  -7-15.4386 53.6305  13
  -9   0  -7-9.07295 51.9254  20
  -9   0  -8 206.504 53.3047  20
   9  -1 -10 31.7816 33.7316   1
   9   1 -10 49.2571 35.4325   1
   9   1  -9 1060.14 155.756   1
   9  -1  -9 1073.40 157.097   1
   9   1  -9 1153.11 107.832  18
   9   1  -8 1047.35 129.437  16
   9  -1  -8 1402.92 127.394  18
   9   1  -8 1064.79 122.577  18
   9   1  -8 1077.89 114.397  17
   9  -1  -7 22412.1 839.371  16
   9   1  -7 21656.5 783.881  16
   9   1  -7 25161.5 691.570  12
   9   1  -7 24885.0 1026.39   2
   9  -1  -7 23889.6 1006.46   2
   9  -1  -7 24180.8 710.377  18
   9   1  -7 24269.6 740.394  18
   9   1  -7 23622.2 1006.65   3
   9  -1  -7 21719.5 975.164   3
   9   1  -7 24648.3 704.902  17
   9   1  -6 283.495 69.8984  17
   9   1  -6 295.861 101.351   3
   9  -1  -6 277.039 102.741   3
   9  -1  -6 237.738 84.0937  16
   9  -1  -6 251.711 108.057  26
   9   1  -6 185.765 96.7842  26
   9   1  -6 227.513 59.9608  12
   9   1  -6 273.448 112.312   2
   9  -1  -6 271.048 111.328   2
   9  -1  -6 227.710 62.5491   5
   9  -1  -6 239.878 60.5298  18
   9   1  -6 227.436 70.4474  18
   9   1  -5 1961.73 244.977  26
   9  -1  -5 2186.10 254.024  26
   9  -1  -5 2175.75 140.171   5
   9   1  -5 2083.60 245.914   3
   9  -1  -5 1633.44 220.780   3
   9  -1  -5 2065.69 144.793  18
   9   1  -5 1959.06 155.264  18
   9  -1  -5 2119.00 161.725  17
   9   1  -5 2020.13 140.697  12
   9  -1  -4 134.999 70.9787  26
   9   1  -4 192.196 78.6394  26
   9  -1  -3 11133.0 369.583   7
   9  -1  -3 9830.25 486.644  26
   9   1  -3 9417.37 489.631  26
   9  -1  -2 1377.23 99.1088   7
   9  -1  -2 1012.05 137.574  26
   9   1  -2 1250.97 159.600  26
   9  -1  -1 464199. 9820.40  26
   9   1  -1 445688. 9829.22  26
   9  -1   0 2932.65 142.365   7
   9  -1   1 11507.3 352.802   7
   9  -1   2 202.165 42.5908   7
  -9   1  -2 355.197 103.142  11
  -9  -1  -2 202.425 79.7957  11
   9  -1   3 384.628 63.0567   7
  -9  -1  -3 83.1943 72.5938   4
  -9  -1  -3 1843.66 250.590  11
  -9   1  -3 287.450 110.729  11
  -9   1  -3 2646.26 306.737   4
  -9   1  -4 4.92274 37.1291   8
  -9  -1  -4-19.0722 75.1228   4
  -9   1  -4-20.1362 74.7779   4
  -9   1  -4 35.0066 51.3872  11
  -9  -1  -4-16.3251 60.6249  11
  -9   1  -5 19315.7 585.830   8
  -9  -1  -5 18269.4 906.889   4
  -9   1  -5 16448.6 896.640   4
  -9   1  -5 14598.2 844.390  11
  -9  -1  -5 15246.4 834.107  11
  -9   1  -5 20497.5 741.632  20
  -9  -1  -5 20054.0 772.644  20
  -9   1  -6-27.9113 56.2978   8
  -9  -1  -6-21.0642 73.1725   4
  -9   1  -6 22.5318 72.4646   4
  -9   1  -6-10.1447 53.2791  20
  -9  -1  -6-12.6856 64.5078  20
  -9   1  -7 1776.53 250.450  13
  -9   1  -7 2021.92 175.585  20
  -9  -1  -7 2064.43 205.027  20
  -9   1  -8 59.9265 50.1629  13
  -9  -1  -8 52.7110 41.5406  20
   9   2  -9 4583.06 280.061   1
   9  -2  -9 4287.58 263.911   1
   9   2  -9 3770.23 183.528  18
   9   2  -8 138716. 3301.86   1
   9  -2  -8 141665. 3288.23   1
   9   2  -8 135202. 3027.29  18
   9   2  -7 1640.93 139.935  17
   9  -2  -7 1710.13 207.609  15
   9   2  -7 1801.26 146.634  12
   9  -2  -7 1679.55 231.042   2
   9   2  -7 1969.89 251.334   2
   9  -2  -7 1596.74 133.571   5
   9   2  -7 1736.18 157.948  18
   9   2  -6 654.046 159.425   3
   9  -2  -6 431.751 136.312   3
   9  -2  -6 457.472 121.279  15
   9  -2  -6 530.409 83.3626   5
   9   2  -6 544.066 147.043   2
   9  -2  -6 516.106 146.940   2
   9   2  -6 163.662 68.6797  18
   9   2  -5 882.508 160.203   3
   9  -2  -5 533.469 129.575   3
   9  -2  -5 954.793 153.203  16
   9  -2  -5 621.211 141.751  26
   9   2  -5 675.587 149.840  26
   9  -2  -5 1051.01 174.129   2
   9   2  -5 922.169 104.215  12
   9  -2  -5 925.144 99.6178   5
   9   2  -5 720.000 147.962   2
   9   2  -5 957.497 110.153  18
   9  -2  -4 1747.73 129.413   7
   9   2  -4 1205.22 180.365  26
   9  -2  -4 1530.25 194.223  26
   9  -2  -4 1401.88 146.430  14
   9  -2  -3 1618.44 108.745   7
   9  -2  -3 1853.71 201.400  26
   9   2  -3 1545.40 191.695  26
   9  -2  -2 621.138 70.2778   7
   9  -2  -2 395.914 91.9621  26
   9   2  -2 545.999 110.849  26
   9  -2  -1 4266.09 265.505  26
   9   2  -1 3853.72 263.334  26
   9  -2   0 50722.2 1204.07   7
   9  -2   1 3776.26 179.554   7
  -9   2  -1 3087.21 251.055  11
  -9  -2  -1 3408.42 253.209  11
  -9   2  -2 8979.01 530.920  11
  -9  -2  -2 9841.73 531.339  11
  -9  -2  -2 9379.97 516.790   4
  -9   2  -3 8.72687 32.4083   8
  -9   2  -3-16.6839 61.9575   4
  -9  -2  -3 31.7441 55.1358   4
   9  -2   3 3.59281 29.0790   7
  -9   2  -3 52.9942 69.5792  11
  -9  -2  -3 16.5819 68.8472  11
  -9  -2  -4 13524.1 693.305  11
  -9  -2  -4 15246.0 766.289   4
  -9   2  -4 14822.0 767.683   4
  -9   2  -4 11672.9 671.293  11
  -9   2  -4 17248.7 502.985   8
  -9   2  -5 914.287 105.701   8
  -9  -2  -5 770.436 185.415   4
  -9   2  -5 811.388 189.930   4
  -9  -2  -5 763.154 167.283  11
  -9   2  -5 680.788 163.707  11
  -9   2  -6 54535.9 1361.39   8
  -9  -2  -6 55234.9 1768.72   4
  -9   2  -6 52372.2 1775.05   4
  -9   2  -7 825.361 162.871  13
  -9  -2  -7 865.440 137.012  20
  -9   2  -8 5516.94 261.244  19
  -9   2  -8 5472.20 284.722  13
  -9  -2  -8 6203.58 255.511  20
  -9  -2  -8 5682.47 248.891  19
   9   3  -9 37247.1 879.138  18
   9   3  -8 2147.86 132.665  17
   9   3  -8 1891.90 126.528  12
   9   3  -8 1845.11 167.677   1
   9   3  -8 1845.63 129.172  18
   9   3  -7 56260.1 1596.20   1
   9  -3  -7 56842.6 1575.30   1
   9  -3  -7 56903.8 1368.15   5
   9   3  -7 55416.6 1404.55  18
   9  -3  -6 2174.80 266.010  15
   9   3  -6 1895.95 156.488  12
   9   3  -6 1773.67 224.966   2
   9  -3  -6 1900.87 224.071   2
   9  -3  -6 1913.40 148.716   5
   9   3  -6 1984.22 159.074  18
   9  -3  -5 1739.38 150.885   5
   9  -3  -5 1879.52 221.691   2
   9   3  -5 1810.16 152.844  12
   9   3  -5 1877.48 147.935  18
   9  -3  -5 1622.63 206.052   3
   9   3  -4 109.516 59.8003   3
   9  -3  -4 81.6274 55.2254   3
   9  -3  -4 70.4529 45.8040  14
   9   3  -4 25.2049 43.8066  26
   9  -3  -4 92.7693 39.6614   7
   9   3  -4 86.7345 46.1534  12
   9  -3  -4 114.300 65.1520   5
   9   3  -4 67.3181 36.4287  25
   9  -3  -3 24626.0 649.676   7
   9  -3  -3 23610.2 692.971   5
   9  -3  -3 22967.6 822.013  26
   9   3  -3 22483.8 843.402  26
   9   3  -3 23291.7 659.157  12
   9  -3  -3 24662.1 886.356  14
   9  -3  -2 12315.8 533.707  26
   9   3  -2 12648.1 558.120  26
   9  -3  -2 12853.5 439.107   5
   9   3  -1 91306.3 2220.96  26
   9  -3  -1 88332.6 2035.46   7
   9  -3  -1 90092.5 2191.28  26
   9  -3   0 15080.5 451.686   7
   9  -3   0 14502.0 535.673  26
   9   3   0 14415.7 549.350  26
  -9   3   0 13705.9 545.030  11
  -9  -3   0 14097.8 538.878  11
  -9   3   0 14120.6 449.887  10
   9  -3   1 12.9829 38.5705   7
  -9   3  -1 240.585 81.0184  11
  -9  -3  -1 159.709 69.9154  11
   9   3   2 243.897 48.6681  25
   9  -3   2 222.500 54.0024   7
  -9   3  -2 13.5212 83.3556  11
  -9  -3  -2 229.553 91.7907  11
  -9   3  -3 18348.1 798.746   4
  -9   3  -3 15461.7 723.144  11
  -9  -3  -4 136.899 79.9344   4
  -9   3  -4 204.038 58.0676   8
  -9   3  -4 157.639 85.3825   4
  -9   3  -4 90.9064 62.9680  11
  -9   3  -4 65.3251 71.1705  23
  -9   3  -5 54823.6 1346.11   8
  -9  -3  -5 58389.1 1713.18   4
  -9   3  -5 53744.8 1700.89   4
  -9   3  -6 411.024 74.9710   8
  -9   3  -6 338.732 132.717  13
  -9  -3  -6 555.901 119.218  20
  -9   3  -7 1563.31 191.532  13
  -9  -3  -7 1754.93 168.579  20
  -9  -3  -8 225.436 39.3515  20
   9   4  -8 47183.3 1084.47  17
   9   4  -8 45235.7 1044.46  18
   9   4  -7 8682.61 321.779  12
   9  -4  -7 8326.47 296.877   5
   9   4  -7 8022.82 278.981  18
   9  -4  -6 31.7615 58.9803  15
   9   4  -6 49.5182 58.2467  12
   9  -4  -6 35.2118 53.2534   5
   9   4  -5 1417.70 138.763  12
   9  -4  -4 1637.04 246.626  15
   9   4  -4 1831.88 128.362  25
   9   4  -4 1852.51 153.441  12
   9  -4  -4 2034.89 172.926   5
   9  -4  -3 576.819 82.7293   7
   9   4  -3 628.778 78.9748  25
   9   4  -3 611.720 83.6757  12
   9  -4  -3 648.193 138.720  14
   9  -4  -3 618.731 105.507   5
   9  -4  -2 38814.3 1325.47  14
   9   4  -2 35848.0 952.430  25
  -9   4   2 36967.3 1300.52  23
   9  -4  -2 36797.2 1008.72   5
   9  -4  -1 8285.34 324.006   7
   9  -4  -1 8151.68 546.647  14
  -9   4   1 8105.52 547.481  23
   9  -4  -1 7778.96 323.394   5
  -9   4   1 7972.08 319.181  10
   9  -4   0 29332.9 790.006   7
   9   4   0 28014.8 756.391  25
  -9   4   0 28637.3 1161.06  23
  -9   4   0 28084.0 785.344  10
   9  -4   1 5463.67 256.347   7
   9   4   1 5762.85 243.736  25
  -9   4  -1 5515.31 466.445  23
  -9   4  -1 5414.02 259.345  10
   9   4   2 23.7554 40.3209  25
  -9   4  -2 39.5372 77.8943  23
   9   4   3 50.8688 38.4650  25
   9  -4   3 50.5649 42.5128   7
  -9   4  -3-37.3443 81.3109  23
   9  -4   3 20.3799 59.8347  14
  -9   4  -4 1330.77 234.345  13
  -9   4  -4 1577.02 127.857   8
  -9   4  -5 4719.35 215.377   8
  -9   4  -5 4821.80 403.538  13
  -9   4  -6 31990.1 801.525   8
  -9   4  -6 30620.3 1064.61  13
  -9  -4  -6 33865.6 989.551  20
  -9  -4  -6 32053.4 1054.86   9
  -9  -4  -7 3226.13 185.108  20
   9   5  -8 2114.34 91.4256  17
   9   5  -7 4676.54 190.377  17
   9   5  -7 4678.78 191.452  12
   9  -5  -7 4973.11 188.875   5
   9   5  -6 6314.70 256.672  12
   9  -5  -6 6292.76 254.175   5
   9  -5  -5 4190.83 365.822  15
   9   5  -5 3787.36 204.491  12
   9   5  -4 225.863 56.3518  25
   9  -5  -4 104.181 85.3730  15
   9   5  -4 120.962 56.2157  12
   9  -5  -4 204.988 81.5198   5
   9  -5  -3 26324.4 1067.74  15
   9  -5  -3 24002.7 710.497   7
   9  -5  -3 24359.1 984.252  14
   9   5  -3 28588.9 712.427  25
   9   5  -3 25649.6 703.112  12
   9  -5  -3 27350.4 792.870   5
   9  -5  -2 14664.3 486.153   7
   9  -5  -2 13989.9 728.918  15
   9  -5  -2 13908.1 735.324  14
  -9   5   2 14996.7 748.512  23
   9   5  -2 14571.8 460.483  25
   9  -5  -2 15106.3 515.746   5
   9  -5  -1 120560. 2770.13   7
   9  -5  -1 114390. 3112.15  15
   9  -5  -1 120932. 3276.30  14
  -9   5   1 125362. 3281.73  23
   9  -5  -1 126391. 2782.71   5
  -9   5   1 121136. 2777.92  10
   9   5   0 9174.95 353.547  25
  -9   5   0 9379.18 621.074  23
   9  -5   0 10872.2 677.498  14
  -9   5   0 9446.51 377.130  10
   9  -5   1 1136.75 120.116   7
   9  -5   1 1823.48 279.155  14
   9   5   1 1301.17 117.336  25
  -9   5  -1 1632.12 259.773  23
  -9   5  -1 1361.86 131.179  10
   9   5   2 1092.61 106.369  25
  -9   5  -2 1021.62 208.377  23
   9   5   3 4958.46 212.249  25
  -9   5  -3 4885.24 406.816  23
  -9   5  -4 273.068 96.8393  13
  -9   5  -4 453.999 118.342  23
  -9   5  -4 499.636 64.0722   8
  -9   5  -5 6386.52 223.014   8
  -9  -5  -5 6028.17 392.670   9
  -9  -5  -6 268.106 66.2309   9
   9   6  -6 1331.71 80.1770  12
   9  -6  -6 1521.98 91.6210   5
   9   6  -5 241.718 46.6360  12
   9  -6  -5 183.767 53.5072   5
   9  -6  -4 6735.01 282.822   5
   9   6  -4 6615.95 230.248  12
   9   6  -3 395.876 66.3589  25
   9  -6  -3 517.568 89.1664   5
   9   6  -2 57854.3 1375.24  25
  -9   6   2 57782.3 1757.86  23
   9  -6  -2 58511.1 1422.08   5
   9   6  -1 5548.24 235.635  25
  -9   6   1 5129.69 434.294  23
   9  -6  -1 5141.24 239.767   5
   9   6   0 15979.6 479.716  25
  -9   6   0 15357.9 794.182  23
   9   6   1 4414.70 201.326  25
  -9   6  -1 3809.65 371.156  23
  -9  -6  -1 4064.38 329.632   9
   9   6   2 1485.93 109.487  25
  -9  -6  -2 1621.76 210.603   9
   9   6   3 29.4018 34.0325  25
  -9   6  -3 37.3508 56.6311  23
  -9  -6  -3 49.1675 62.5091   9
  -9   6  -4 34.7511 41.8186  23
  -9  -6  -4-9.28379 53.1324   9
  -9  -6  -5 5696.58 231.907  20
  -9  -6  -5 5883.74 257.751   9
   9  -7  -4 13.6964 28.6083   5
   9  -7  -3-16.7563 44.8910   5
  -9   7   2 8901.57 384.205  23
   9  -7  -2 8581.50 271.528   5
   9   7  -1 15821.0 428.988  25
  -9   7   1 13440.1 613.022  23
   9   7   0 10214.7 313.906  25
  -9   7   0 9225.81 496.485  23
   9   7   1 2005.78 110.918  25
  -9   7  -1 1581.28 188.567  23
   9   7   2 76.8750 34.5433  25
  -9  -7  -3 2936.44 167.412   6
  -9   7  -3 2719.13 154.156  23
  10   0 -10 503.023 80.8487   1
  10   0  -9-11.2399 69.2194   1
  10   0  -9 26.5550 37.2737  18
  10   0  -8 32654.4 1020.51  16
  10   0  -8 37504.6 1286.56   2
  10   0  -7-31.2113 61.3336  17
  10   0  -7-31.1407 65.3629  16
  10   0  -7 5.74250 49.4429  18
  10   0  -7-38.4298 75.6863   2
  10   0  -6 88754.8 2243.58  16
  10   0  -6 86583.2 2503.56  26
  10   0  -6 87898.6 2509.60   2
  10   0  -6 84528.1 2484.09   3
  10   0  -6 89891.8 2071.40  18
  10   0  -6 89070.6 2078.01  17
  10   0  -5-50.2975 44.7902  17
  10   0  -5 33.9547 66.8720  26
  10   0  -5-18.2203 128.827  22
  10   0  -5 19.1910 36.1872  18
  10   0  -4 41415.1 1380.39  26
  10   0  -3-12.9324 58.8200  26
  10   0  -2 147192. 3477.84  26
  10   0  -2 143347. 3273.54   7
  10   0  -1 32.4642 39.8725  26
  10   0  -1-5.68285 49.4939   7
  10   0   0 115808. 2655.53   7
  10   0   1-39.2423 47.1373   7
  10   0   2 31962.8 866.914   7
 -10   0  -2 29185.2 1081.19  11
 -10   0  -2 28999.0 1066.33   4
 -10   0  -3-38.2061 79.3164  11
 -10   0  -3 18.7194 65.0287   4
 -10   0  -4 527.587 169.725  11
 -10   0  -4 778.913 197.029   4
 -10   0  -5-23.2571 101.275   4
 -10   0  -5 22.5160 72.4134  11
 -10   0  -5-11.5821 50.4356  20
 -10   0  -6 7971.00 600.172   4
 -10   0  -6 9933.84 471.887  20
 -10   0  -7 25.8889 61.2783  13
 -10   0  -7-7.06546 43.5113  20
  10   1 -10 49.8894 36.7381   1
  10  -1 -10 95.1978 38.4559   1
  10   1  -9 275.673 95.8356   1
  10  -1  -9 435.782 108.369   1
  10   1  -9 487.636 70.8561  18
  10   1  -8-15.6137 69.3512  17
  10   1  -8 24.1127 47.1946  16
  10   1  -8 10.2666 45.7118  18
  10  -1  -7 51343.2 1528.74  16
  10   1  -7 50879.7 1461.97  16
  10  -1  -7 56771.5 1776.83   2
  10   1  -7 55667.0 1774.02   2
  10  -1  -7 55703.7 1350.79  18
  10   1  -7 52624.9 1346.81  18
  10   1  -7 53271.6 1747.36   3
  10  -1  -7 52563.8 1732.92   3
  10   1  -7 54078.3 1342.77  17
  10   1  -6 1593.23 137.415  17
  10  -1  -6 1197.84 174.755  16
  10  -1  -6 1468.86 232.268  26
  10   1  -6 1764.07 254.246   2
  10  -1  -6 1374.63 226.762   2
  10   1  -6 1239.33 219.797  26
  10   1  -6 1595.15 130.941  12
  10  -1  -6 1724.19 140.060   5
  10   1  -6 1527.36 231.601   3
  10  -1  -6 1610.95 236.364   3
  10  -1  -6 1621.61 138.351  18
  10   1  -6 1519.84 139.558  18
  10  -1  -5 9865.07 484.704  16
  10  -1  -5 10449.7 605.585  26
  10   1  -5 10989.9 624.061  26
  10  -1  -5 11163.0 377.536   5
  10   1  -5 11084.9 390.751  18
  10  -1  -4 273.637 105.777  26
  10   1  -4 284.445 109.943  26
  10  -1  -3 12877.9 429.648   7
  10   1  -3 11113.5 582.441  26
  10  -1  -3 11945.3 575.872  26
  10   1  -2 516.502 116.121  26
  10  -1  -2 803.196 86.8579   7
  10  -1  -2 508.940 108.672  26
  10  -1  -1 39231.4 934.414   7
  10  -1  -1 37598.8 1086.54  26
  10  -1   0 51.2552 33.5902   7
 -10   1  -1 4058.64 290.462  11
 -10  -1  -1 4301.87 294.017  11
  10  -1   2 449.950 65.8799   7
 -10  -1  -2 511.348 126.036   4
 -10   1  -2 354.805 108.444   4
 -10   1  -2 496.567 132.837  11
 -10  -1  -2 350.252 107.634  11
 -10   1  -3 69108.1 1615.47   8
  10  -1   3 72788.9 1640.82   7
 -10   1  -3 62305.6 2073.44  11
 -10  -1  -3 68745.2 2084.99  11
 -10  -1  -3 68787.9 2069.02   4
 -10   1  -3 62226.6 2061.83   4
 -10   1  -4 390.719 72.8811   8
 -10  -1  -4 203.545 122.576   4
 -10   1  -4 196.244 124.897   4
 -10   1  -4 114.272 100.155  11
 -10  -1  -4 157.630 105.505  11
 -10   1  -5 11789.0 416.537   8
 -10  -1  -5 11571.0 707.476   4
 -10   1  -5 10922.3 713.003   4
 -10  -1  -5 10827.8 675.867  11
 -10  -1  -5 12580.2 576.936  20
 -10  -1  -6-39.1430 89.0173   4
 -10   1  -6-20.9080 95.0957   4
 -10   1  -6-32.8304 51.6842  20
 -10  -1  -6-11.1948 54.9988  20
 -10   1  -7 981.372 170.026  13
 -10   1  -7 791.167 95.6093  20
 -10  -1  -7 879.067 122.997  20
 -10   1  -8 228.222 52.0455  13
 -10  -1  -8 257.876 46.7912  20
  10   2  -9 297.279 79.4720   1
  10  -2  -9 268.251 73.7802   1
  10   2  -9 257.375 51.1165  18
  10   2  -8 3553.98 232.917  16
  10   2  -8 3371.44 297.924   1
  10  -2  -8 4253.94 319.132   1
  10   2  -8 4328.29 212.459  18
  10   2  -8 4019.89 206.861  17
  10   2  -7 391.845 75.3192  17
  10   2  -7 403.251 134.462   2
  10  -2  -7 433.148 130.124   2
  10  -2  -7 280.940 98.1716  15
  10   2  -7 478.757 82.8882  12
  10  -2  -7 558.260 84.9819   5
  10   2  -7 333.062 73.1244  18
  10   2  -6 488.699 133.990   3
  10  -2  -6 437.537 127.314   3
  10  -2  -6 551.198 83.8476   5
  10   2  -6 440.491 137.222   2
  10  -2  -6 526.802 136.081   2
  10   2  -6 336.428 74.8920  18
  10   2  -5 210.774 97.7098   3
  10  -2  -5 359.862 116.340   3
  10  -2  -5 155.023 83.2802  16
  10  -2  -5 159.047 88.7697  26
  10   2  -5 384.169 122.229  26
  10   2  -5 293.824 63.9724  12
  10   2  -5 190.165 108.257   2
  10  -2  -5 244.681 110.115   2
  10  -2  -5 321.981 70.9058   5
  10   2  -5 310.720 64.0400  18
  10  -2  -4 35065.4 1168.01  16
  10  -2  -4 38340.0 1278.88  26
  10   2  -4 37038.3 1301.17  26
  10  -2  -4 41380.7 1016.75   7
  10   2  -4 38741.5 973.780  12
  10  -2  -4 35892.6 1271.89  22
  10   2  -4 38080.2 1314.76  22
  10  -2  -4 38558.8 974.803   5
  10  -2  -3 12.1093 29.5101   7
  10   2  -3 40.5367 61.4579  26
  10  -2  -3 25.0448 56.9559  26
  10  -2  -3 20.6379 36.3562   5
  10  -2  -2 30925.6 762.443   7
  10  -2  -2 29669.6 969.752  26
  10  -2  -1 1254.04 150.857  26
  10   2  -1 1337.17 160.764  26
  10  -2   0 96953.8 2184.09   7
  10  -2   1 91.4703 42.7728   7
 -10   2  -1 77.8201 56.5558  11
 -10  -2  -1 62.7368 53.1960  11
 -10   2  -2 4959.58 392.741  11
 -10  -2  -2 4532.74 365.730  11
 -10  -2  -2 4736.33 368.359   4
 -10   2  -2 4206.98 365.536   4
 -10   2  -2 4661.72 202.405   8
 -10   2  -3 4.23454 30.9555   8
  10  -2   3 15.5852 29.3872   7
 -10  -2  -3 34.6001 75.3345   4
 -10   2  -3-18.4598 68.5525   4
 -10   2  -3-39.2831 85.5307  11
 -10  -2  -3-18.1973 95.5694  11
 -10   2  -4 26277.8 691.715   8
 -10  -2  -4 24571.8 1042.71   4
 -10   2  -4 24445.5 1053.62   4
 -10   2  -5 602.644 89.9089   8
 -10  -2  -5 445.862 144.583   4
 -10   2  -5 295.156 132.041   4
 -10  -2  -5 247.317 123.060  11
 -10   2  -5 398.166 147.550  11
 -10   2  -6 13221.3 444.179   8
 -10  -2  -6 13562.2 702.035   4
 -10   2  -6 14480.6 734.104   4
 -10  -2  -6 15609.8 631.207  20
 -10   2  -7 24.4547 62.1803  13
 -10  -2  -7 36.9731 51.3786  20
 -10  -2  -8 33.8802 25.1516  20
  10   3  -8 3891.83 185.963  18
  10   3  -8 3974.11 190.828  17
  10   3  -7 262.809 69.3187  17
  10  -3  -7 163.193 83.8762  15
  10  -3  -7 370.866 72.1547   5
  10   3  -7 138.762 53.0940  18
  10  -3  -6 2601.36 295.755  15
  10   3  -6 2694.55 176.185  12
  10   3  -6 2469.77 270.814   2
  10  -3  -6 2679.26 269.281   2
  10  -3  -6 2229.18 160.471   5
  10   3  -6 2588.37 165.590  18
  10  -3  -5 32157.4 1112.76   2
  10   3  -5 31130.4 855.960  12
  10  -3  -5 31634.3 1101.08   3
  10  -3  -4 511.679 116.743   3
  10  -3  -4 488.747 77.8666   7
  10   3  -4 340.723 104.209  26
  10   3  -4 413.299 73.9753  12
  10  -3  -4 508.371 88.2170   5
  10   3  -4 448.538 72.2484  25
  10  -3  -3 1274.82 107.367   7
  10   3  -3 1430.85 110.649  25
  10   3  -3 1418.84 113.292  12
  10  -3  -3 1304.96 126.274   5
  10   3  -3 1136.30 178.325  26
  10  -3  -2 210.017 56.2059   7
  10  -3  -2 309.218 86.4387  26
  10   3  -2 263.161 54.3020  25
  10   3  -2 188.109 78.8616  26
  10  -3  -2 218.667 58.3306   5
  10  -3  -1 40397.4 1202.82  26
  10   3  -1 37977.6 1203.48  26
  10   3   0-9.11870 39.7133  26
  10  -3   0 36.5197 40.6555   7
  10   3   0 31.9911 36.1560  25
  10  -3   0 102.839 55.1265  26
 -10   3   0 28.4866 41.3540  11
 -10  -3   0 53.4577 43.7743  11
  10  -3   1 56739.8 1329.20   7
  10   3   1 54011.3 1278.93  25
 -10  -3  -1 54012.9 1567.19  11
  10   3   2 506.420 66.7573  25
  10  -3   2 665.572 90.2954   7
  10  -3   3 63245.2 1454.91   7
 -10   3  -3 65896.0 1472.99   8
 -10   3  -4 1719.34 131.969   8
 -10  -3  -4 1567.96 222.109   4
 -10   3  -4 1511.74 225.364   4
 -10   3  -4 1464.29 223.545  23
 -10   3  -5 7808.24 302.616   8
 -10  -3  -5 7571.31 483.846   4
 -10   3  -5 7393.47 486.617   4
 -10   3  -6 369.508 65.1271   8
 -10   3  -6 421.833 123.357  13
 -10  -3  -6 449.775 102.411  20
 -10   3  -7 14614.5 582.746  13
 -10  -3  -7 15448.7 515.836  20
  10   4  -8 1448.83 96.6569  17
  10   4  -7 77.4864 45.2276  17
  10   4  -7 56.2558 47.7888  12
  10  -4  -7 36.9167 41.9924   5
  10  -4  -6 8390.75 526.190  15
  10   4  -6 8855.62 334.210  12
  10  -4  -6 8190.61 318.572   5
  10   4  -5 72.9839 53.4799  12
  10  -4  -4 16921.5 840.169  15
  10   4  -4 16306.3 516.567  12
  10  -4  -4 17635.7 567.030   5
  10   4  -4 16655.2 505.383  25
  10  -4  -3 13.4091 32.6747   7
  10  -4  -3-15.7089 50.5210  14
  10   4  -3-4.29230 33.8136  12
  10   4  -3-8.37084 39.2441  25
  10  -4  -3 12.3669 48.7115   5
  10  -4  -2 123.801 89.9878  14
  10  -4  -2 101.557 56.6666   7
  10   4  -2 222.083 58.9872  25
 -10   4   2 92.1483 72.6595  23
  10  -4  -2 181.909 61.1733   5
  10  -4  -1 1174.19 118.179   7
 -10   4   1 1055.58 212.938  23
  10  -4  -1 1184.60 116.583   5
  10  -4   0 1147.58 117.870   7
  10   4   0 1008.47 102.972  25
  10  -4   1 374.182 71.3060   7
  10   4   1 352.401 64.4852  25
  10  -4   2 5813.94 267.883   7
  10   4   2 5262.31 228.606  25
 -10   4  -2 5274.28 473.766  23
  10   4   3 149.116 47.0164  25
 -10   4  -3 92.2678 54.0129   8
  10  -4   3 129.459 93.9911  14
 -10   4  -3 77.1648 87.7776  23
  10  -4   3 129.375 51.1738   7
 -10   4  -4 2329.39 146.403   8
 -10   4  -4 2506.59 274.135  23
 -10   4  -4 2346.23 296.496  13
 -10   4  -5 894.352 85.6692   8
 -10   4  -5 591.655 138.367  13
 -10   4  -6 120.257 65.9125  13
 -10  -4  -6 217.478 67.4238  20
 -10  -4  -6 38.1613 70.9733   9
 -10  -4  -7 296.269 47.9072  20
  10  -5  -7 48398.1 1113.72   5
  10   5  -6 3270.82 165.279  12
  10  -5  -6 3246.49 165.742   5
  10  -5  -5 123.265 95.5336  15
  10   5  -5 305.267 67.2379  12
  10  -5  -4 1239.92 212.328  15
  10   5  -4 1068.39 101.517  12
  10   5  -4 1327.86 111.766  25
  10  -5  -4 1134.21 125.803   5
  10  -5  -3 12424.9 685.160  15
  10   5  -3 12217.6 394.333  25
  10  -5  -3 11509.3 436.311   5
  10  -5  -2 2597.76 303.128  15
  10  -5  -2 2593.50 174.811   7
  10  -5  -2 2434.91 299.599  14
  10   5  -2 2568.49 159.096  25
 -10   5   2 3063.89 330.611  23
  10  -5  -2 2324.16 172.663   5
  10  -5  -1 29992.4 817.651   7
  10  -5  -1 27149.5 1074.49  15
  10  -5  -1 29432.7 1200.59  14
 -10   5   1 28139.1 1190.34  23
  10  -5  -1 28711.2 791.244   5
  10   5   0 320.804 67.8367  25
 -10   5   0 257.878 123.154  23
  10   5   1 1391.36 118.260  25
 -10   5  -1 1136.92 234.603  23
  10   5   2 1297.41 110.270  25
 -10   5  -2 950.220 208.421  23
  10   5   3 8057.52 277.225  25
 -10   5  -3 6462.95 469.700  23
 -10   5  -4 638.805 63.6756   8
 -10   5  -4 603.831 114.381  13
 -10   5  -4 519.692 118.426  23
 -10   5  -5 16237.3 415.779   8
 -10  -5  -6 570.243 71.0741   9
  10   6  -6 17470.9 445.170  17
  10  -6  -5-8.89220 41.0019   5
  10  -6  -4 11986.6 383.801   5
  10   6  -3 497.224 70.8736  25
  10  -6  -3 502.317 77.2217   5
  10   6  -2 5748.62 233.508  25
 -10   6   2 4914.88 394.596  23
  10  -6  -2 5404.11 237.252   5
 -10   6   1 1689.27 251.526  23
  10  -6  -1 1877.41 120.477   5
  10   6   0 3211.93 169.664  25
 -10   6   0 2479.06 307.820  23
  10   6   1 771.974 85.6483  25
 -10   6  -1 671.880 171.555  23
 -10  -6  -1 907.627 151.286   9
  10   6   2 4953.30 201.148  25
 -10  -6  -2 4945.09 349.086   9
  10   6   3 605.142 62.1267  25
 -10   6  -3 586.316 121.311  23
 -10  -6  -3 705.204 131.007   9
 -10   6  -4 362.820 62.8021  23
 -10  -6  -4 339.520 79.1307   9
  10  -7  -4 73.2954 23.9914   5
  10  -7  -3 19.8509 24.5763   5
  10   7  -2 1808.22 104.238  25
  10  -7  -2 1464.90 73.2987   5
 -10   7   1 4596.88 291.883  23
  10   7  -1 4780.97 185.235  25
  10   7   0 398.140 56.1254  25
 -10   7   0 332.642 92.0783  23
  10   7   1 5233.57 188.516  25
 -10   7  -1 5249.54 309.274  23
  10   7   2 79.7277 31.7396  25
  11   0 -10 11510.3 401.071   1
  11   0  -9 32.9165 73.4596   1
  11   0  -8 13127.2 552.336  16
  11   0  -8 14359.8 732.684   2
  11   0  -7-44.9071 76.7374  17
  11   0  -7-21.1374 55.5052  16
  11   0  -7 20.4019 59.8972   3
  11   0  -7 27.0887 49.7930  18
  11   0  -7 20.2471 79.7510   2
  11   0  -6 82355.7 2074.76  16
  11   0  -6 78349.4 2360.16   2
  11   0  -6 76902.8 2360.40  26
  11   0  -6 75974.8 2341.92   3
  11   0  -6 80287.6 1879.19  18
  11   0  -6 79933.5 1903.42  17
  11   0  -5-76.5133 112.318  26
  11   0  -5 61.6589 89.5016  22
  11   0  -5 4.74725 35.2637  18
  11   0  -4 105274. 2814.57  26
  11   0  -4 98722.4 2798.12  22
  11   0  -4 102717. 2320.09  18
  11   0  -4 103864. 2340.53  17
  11   0  -3-29.4659 67.0114  26
  11   0  -2 1530.02 192.306  26
  11   0  -1 27.5619 41.7866  26
  11   0  -1-39.5823 60.6319   7
  11   0   0 28196.8 816.347   7
 -11   0  -1 9.88763 44.9711  11
  11   0   1-6.57765 48.8536   7
 -11   0  -2 57548.7 1776.56  11
 -11   0  -2 60639.7 1778.41   4
 -11   0  -3-19.9985 64.3168   4
 -11   0  -3 40.5779 70.4790  11
 -11   0  -4 563.890 182.731   4
 -11   0  -4 287.645 132.396  11
 -11   0  -5 22.3136 87.8908   4
 -11   0  -5-21.5228 56.5178  11
 -11   0  -5-20.4835 53.7886  20
 -11   0  -6 36529.3 1369.69   4
 -11   0  -6 36624.9 1061.72  20
 -11   0  -7 10.1833 46.3170  13
 -11   0  -7 19.4998 33.2602  20
  11   1 -10 676.981 73.5665   1
  11  -1 -10 729.597 73.6193   1
  11   1  -9 3426.25 270.963   1
  11  -1  -9 3848.15 273.227   1
  11   1  -9 3606.64 172.112  18
  11   1  -8 264.856 68.7840  17
  11   1  -8 255.059 78.1266  16
  11   1  -8 215.962 115.569   2
  11  -1  -8 358.565 121.241   2
  11   1  -8 333.985 70.7529  18
  11  -1  -7 3207.89 285.539  16
  11   1  -7 3390.27 260.638  16
  11  -1  -7 3766.43 381.822   2
  11   1  -7 3262.24 363.533   2
  11   1  -7 3536.60 203.810  18
  11   1  -7 3150.20 357.183   3
  11  -1  -7 3624.48 371.466   3
  11   1  -7 3411.07 205.937  17
  11   1  -6 410.949 85.5575  17
  11   1  -6 217.933 104.226   3
  11  -1  -6 324.943 123.095   3
  11  -1  -6 224.635 85.2381  16
  11  -1  -6 151.898 117.086  26
  11   1  -6 181.232 121.310  26
  11   1  -6 420.261 155.566   2
  11  -1  -6 405.696 136.728   2
  11   1  -6 303.928 68.7233  18
  11   1  -5 68900.4 1618.39  17
  11  -1  -5 66160.6 1811.50  16
  11  -1  -5 66522.2 2048.12  26
  11   1  -5 66259.4 2079.51  26
  11  -1  -5 71124.4 2130.08  22
  11   1  -5 69378.7 2144.36  22
  11  -1  -5 68347.2 1612.92   5
  11   1  -5 67652.7 1604.67  18
  11   1  -4 58.7646 41.9806  17
  11  -1  -4 18.8749 46.3712  16
  11  -1  -4 150.864 82.3534  26
  11   1  -4 36.1714 71.2428  26
  11  -1  -4 102.661 81.0031  22
  11   1  -4 54.6800 67.6923  22
  11  -1  -4 24.6775 45.8297   5
  11   1  -4 27.5792 32.3168  18
  11  -1  -3 140.706 74.0345  26
  11   1  -3 139.311 81.4184  26
  11  -1  -3 218.680 48.4422   5
  11  -1  -2 11.6050 45.7108  26
  11  -1  -2 54.4077 46.3771   7
  11   1  -2-24.6535 56.0648  26
  11  -1  -1 14524.4 457.532   7
  11  -1  -1 15154.8 581.099  26
  11  -1   0 30.4114 35.1683   7
  11  -1   1 1955.19 137.492   7
 -11   1  -1 1991.91 206.455  11
 -11  -1  -1 2117.94 208.690  11
 -11   1  -2 7.60235 29.5285   8
  11  -1   2 45.1258 41.6373   7
 -11  -1  -2 15.1129 56.1248   4
 -11   1  -2 111.678 81.1283   4
 -11   1  -2-32.7878 64.5746  11
 -11  -1  -2 30.9790 61.0125  11
 -11   1  -3 3089.07 359.659   4
 -11   1  -3 3051.33 356.378  11
 -11  -1  -3 3165.65 350.410  11
 -11  -1  -3 3581.27 373.234   4
 -11   1  -4 20.4284 41.3349   8
 -11  -1  -4 20.7762 102.066   4
 -11   1  -4-19.3804 84.3938  11
 -11  -1  -4-35.9261 85.0359  11
 -11  -1  -5 673.960 174.741   4
 -11   1  -5 818.708 196.837   4
 -11   1  -5 1040.87 207.650  11
 -11  -1  -5 734.904 175.895  11
 -11  -1  -5 1124.64 166.758  20
 -11  -1  -6 229.046 113.413   4
 -11   1  -6 202.036 105.207   4
 -11  -1  -6 206.730 78.1540  20
 -11   1  -7 31698.9 1032.18  13
 -11  -1  -7 31561.2 870.892  20
 -11  -1  -8 119.281 39.5798  19
 -11   1  -8 191.520 47.4147  19
  11   2  -9 89.3172 53.4166   1
  11  -2  -9 131.663 55.2682   1
  11   2  -8 2119.76 177.980  16
  11   2  -8 2638.47 155.310  18
  11   2  -8 2594.28 159.981  17
  11   2  -7 294.611 70.7808  17
  11   2  -7 208.444 107.141   2
  11  -2  -7 307.710 110.653   2
  11  -2  -7 469.429 121.753  15
  11   2  -7 256.530 62.5564  18
  11   2  -6 4162.48 401.558  26
  11   2  -6 4679.82 413.678   2
  11  -2  -6 5124.83 420.953   2
  11   2  -6 4652.60 232.618  12
  11  -2  -6 4693.03 232.828   5
  11   2  -6 4469.11 225.554  18
  11   2  -6 3984.64 384.331   3
  11  -2  -6 4917.52 410.402   3
  11   2  -5-17.6949 69.6987   3
  11  -2  -5-16.7201 76.0471   3
  11  -2  -5 34.3496 67.6500  26
  11   2  -5 55.3214 72.6354  26
  11   2  -5 29.3193 40.5786  12
  11   2  -5 35.7370 36.1566  18
  11  -2  -4 5937.27 389.107  16
  11  -2  -4 7957.25 332.120   7
  11  -2  -4 6972.28 473.077  26
  11   2  -4 5667.65 452.281  26
  11   2  -4 6672.48 269.437  12
  11   2  -4 6937.43 312.888  24
  11  -2  -4 6060.41 452.937  22
  11   2  -4 6226.03 471.354  22
  11  -2  -4 6582.38 267.883   5
  11   2  -4 6165.28 252.293  18
  11  -2  -3 193.575 77.3736  16
  11  -2  -3 104.284 46.6228   7
  11   2  -3 60.9365 66.3809  26
  11   2  -3 153.824 40.9871  12
  11  -2  -3 78.0928 44.1650   5
  11  -2  -3 97.8975 71.1561  26
  11  -2  -2 2745.92 153.978   7
  11  -2  -2 2321.81 236.646  26
  11   2  -2 1908.34 225.896  26
  11  -2  -2 2295.79 134.158   5
  11  -2  -1 10.1467 58.0702  26
  11   2  -1 10.4977 49.6960  26
  11  -2   0 136459. 3066.36   7
  11  -2   0 140833. 3259.39  26
  11   2   0 143080. 3268.50  26
  11  -2   1 2076.52 134.433   7
 -11   2  -1 2008.77 224.933  11
 -11  -2  -1 2028.25 222.168  11
  11   2   1 1934.86 129.856  25
  11  -2   2 30276.4 802.315   7
 -11   2  -2 32279.2 1188.80  11
 -11  -2  -2 33742.4 1171.72  11
  11   2   2 30649.4 808.822  25
 -11  -2  -2 30473.6 1126.90   4
 -11   2  -2 31776.5 1156.69   4
 -11   2  -3 4157.90 203.858   8
 -11  -2  -3 4062.51 386.250   4
 -11   2  -3 3723.09 383.818   4
  11  -2   3 4291.48 213.571   7
 -11   2  -3 3630.15 390.762  11
 -11  -2  -3 3931.06 392.292  11
 -11   2  -4 34.0121 43.7510   8
 -11  -2  -4 18.3479 86.8654   4
 -11   2  -4 17.8602 81.2402  11
 -11  -2  -4 99.6141 87.2005  11
 -11   2  -5 283.338 66.0325   8
 -11  -2  -5 88.2232 101.114   4
 -11   2  -5 314.628 135.394   4
 -11  -2  -5 281.801 92.3697  20
 -11  -2  -6 391.654 120.803   4
 -11   2  -6 433.964 126.140   4
 -11  -2  -6 485.931 111.363  20
 -11  -2  -7 163.196 53.0783  20
  11   3  -8 740.304 74.1889  18
  11   3  -8 640.085 79.2161  17
  11   3  -7 8528.06 317.439  17
  11  -3  -7 8555.90 488.929  15
  11   3  -7 7913.64 308.388  12
  11  -3  -7 8369.01 311.441   5
  11   3  -7 7897.78 290.940  18
  11   3  -6 44.7747 96.0743   2
  11  -3  -6 13.6724 107.775   2
  11   3  -6 226.261 65.4627  12
  11  -3  -6 207.081 98.8344  15
  11  -3  -6 200.757 62.3275   5
  11   3  -6 326.953 60.3523  18
  11  -3  -5 512.463 122.769   3
  11   3  -5 237.828 97.9047  26
  11   3  -5 320.801 68.1369  12
  11   3  -5 270.165 110.643   2
  11  -3  -5 526.895 130.529   2
  11  -3  -4 695.052 95.0910   7
  11   3  -4 510.301 136.922  26
  11   3  -4 775.437 91.0563  12
  11   3  -4 688.955 92.0929  25
  11  -3  -4 628.350 91.5806   5
  11  -3  -4 630.921 136.684   3
  11  -3  -3 15088.9 483.904   7
  11   3  -3 14825.8 714.924  26
  11   3  -3 15780.4 485.275  25
  11   3  -3 15889.0 471.652  12
  11  -3  -3 16641.6 505.624   5
  11  -3  -2 214.635 55.0583   7
  11   3  -2 80.3098 63.5332  26
  11   3  -2 224.425 57.3899  25
  11   3  -1 68076.7 1862.56  26
  11   3  -1 69808.0 1621.89  25
  11  -3  -1 70724.9 1608.72   5
  11  -3   0 764.362 94.6872   7
  11   3   0 831.024 132.716  26
  11   3   0 746.882 85.7774  25
 -11   3   0 840.699 138.155  11
 -11  -3   0 754.652 128.751  11
  11   3   1 100110. 2404.02  26
  11  -3   1 96801.2 2227.46   7
  11   3   1 95094.4 2189.29  25
 -11   3  -1 101644. 2583.87  11
  11  -3   2 270.045 60.8228   7
  11   3   2 174.502 53.1641  25
 -11   3  -2 236.308 118.888   4
 -11   3  -2 49.5344 118.807  11
 -11   3  -3 6737.83 265.126   8
 -11  -3  -3 6849.73 461.477   4
 -11   3  -3 6092.65 446.259   4
  11  -3   3 6599.23 266.685   7
 -11   3  -4 868.312 92.5473   8
 -11   3  -4 596.799 144.427  23
 -11  -3  -4 448.801 132.626   4
 -11   3  -4 869.568 173.654   4
 -11   3  -5 2460.70 149.274   8
 -11  -3  -5 1911.75 227.413   4
 -11   3  -5 1939.22 233.368   4
 -11   3  -6 428.405 117.148  13
 -11  -3  -6 380.234 88.6422  20
 -11   3  -7 285.297 68.2965  13
 -11  -3  -7 221.913 50.5144  20
  11   4  -8 1906.92 105.998  17
  11   4  -7 24.8883 43.0422  12
  11  -4  -7 27.7117 38.0556   5
  11  -4  -6 5335.16 406.538  15
  11   4  -6 5295.32 237.250  12
  11   4  -5 229.280 64.5694  12
  11  -4  -5 169.095 66.0802   5
  11  -4  -4 3304.00 355.894  15
  11   4  -4 3414.94 194.729  25
  11   4  -4 3472.37 186.497  12
  11  -4  -4 3304.69 204.549   5
  11  -4  -3 1958.81 144.040   7
  11  -4  -3 2024.65 255.432  14
  11   4  -3 2034.60 142.928  25
  11   4  -3 2144.37 136.155  12
  11  -4  -3 2033.99 158.187   5
  11   4  -2 1284.46 116.907  25
 -11   4   2 1639.70 263.576  23
  11  -4  -2 1349.20 225.360  14
  11  -4  -2 1224.91 120.449   5
  11  -4  -1 132.350 55.2721   7
  11  -4  -1 239.265 60.0158   5
  11  -4   0 8920.30 355.280   7
  11   4   0 8290.33 316.278  25
  11  -4   1 4151.57 227.809   7
  11   4   1 3893.95 197.200  25
  11  -4   2 153.687 53.5139   7
  11   4   2 179.949 57.1990  25
 -11   4  -2 301.460 132.657  23
  11   4   3 9985.05 337.342  25
 -11   4  -3 9130.02 597.938  23
 -11   4  -4 1084.19 91.8221   8
 -11   4  -4 893.894 173.374  13
 -11   4  -4 960.981 162.347  23
 -11   4  -5 1528.02 102.126   8
 -11   4  -5 1851.59 213.271  13
 -11   4  -6 7952.33 363.574  13
 -11  -4  -6 7386.49 319.205  20
 -11  -4  -6 7641.72 356.853   9
  11  -5  -7 9637.62 287.065   5
  11   5  -6 77.8155 39.1323  12
  11  -5  -5 66184.9 1922.15  15
  11   5  -5 65835.0 1530.58  12
  11  -5  -5 67618.8 1558.82   5
  11  -5  -4 2512.40 292.778  15
  11   5  -4 2789.36 147.752  12
  11   5  -4 2467.65 157.043  25
  11  -5  -4 2651.04 170.367   5
  11   5  -3 890.054 98.9835  25
  11  -5  -3 897.079 108.285   5
  11  -5  -2 103.086 81.3787  15
  11   5  -2 87.4131 54.8080  25
 -11   5   2 136.546 99.2287  23
  11  -5  -2 187.377 58.5614   5
  11  -5  -1-15.8843 58.9984  15
 -11   5   1 132.657 104.671  23
  11  -5  -1 78.8164 44.5235   5
  11   5   0 51.3359 50.2517  25
 -11   5   0 66.6614 82.5262  23
  11   5   1 15998.6 474.187  25
 -11   5  -1 13146.1 785.842  23
  11   5   2 30.2939 46.3751  25
 -11   5  -2-18.3366 83.3995  23
  11   5   3 13063.4 386.426  25
 -11   5  -3 11475.9 610.369  23
 -11   5  -4 545.411 105.028  23
 -11  -5  -5 5389.00 257.305  20
  11   6  -6 18945.0 463.025  17
  11  -6  -5 147.740 41.6422   5
  11  -6  -4 10721.7 330.779   5
  11   6  -3 3253.06 164.860  25
  11  -6  -3 3261.54 160.716   5
  11   6  -2 22.1694 47.0345  25
 -11   6   2-43.1181 75.4829  23
  11  -6  -2 71.0486 40.5582   5
 -11   6   1-35.6675 81.1151  23
  11   6   0 831.190 89.9492  25
 -11   6   0 835.607 177.154  23
  11   6   1 3124.76 157.895  25
 -11   6  -1 2726.28 291.428  23
 -11  -6  -1 2764.94 241.966   9
  11   6   2 1389.22 99.1471  25
 -11  -6  -2 1488.37 178.610   9
 -11   6  -3 7680.03 378.023  23
 -11  -6  -3 7972.57 387.983   9
 -11  -6  -4 3810.72 182.982   6
 -11  -6  -4 3658.72 198.731   9
  11   7  -2 202.581 45.5432  25
  11   7  -1 11877.2 338.499  25
 -11   7   1 11484.3 431.314  23
  11   7   0 211.234 46.0384  25
 -11   7   0 341.632 78.2845  23
  11   7   1 13453.4 363.729  25
 -11   7  -1 14389.8 495.243  23
  12   0 -10 3178.80 160.999   1
  12   0  -9-20.8223 68.3485   1
  12   0  -8 17326.0 659.335  16
  12   0  -8 19482.4 874.901   2
  12   0  -7-10.5810 65.1618  16
  12   0  -7-42.7060 92.9839   2
  12   0  -7 10.1449 43.1618  18
  12   0  -6 4714.15 448.056   2
  12   0  -6 4488.61 444.070  26
  12   0  -6 4058.67 419.277   3
  12   0  -6 5379.86 249.318  18
  12   0  -6 4537.20 253.985  17
  12   0  -5 20.9401 86.9464  26
  12   0  -5 22.5661 78.3942  22
  12   0  -5 56.6325 48.0049  18
  12   0  -4 446892. 9486.29  24
  12   0  -4 423954. 9860.51  22
  12   0  -4 442521. 9271.54  17
  12   0  -3-16.2487 87.9657  26
  12   0  -3-69.9191 105.175  22
  12   0  -2 23358.4 881.058  26
  12   0  -1 50.5433 59.3646  26
  12   0   0 13261.9 500.248   7
 -12   0  -1-11.3246 66.4954  11
 -12   0  -2 157665. 3947.98  11
 -12   0  -2 157543. 3919.53   4
 -12   0  -3-20.6424 97.7199   4
 -12   0  -3 42.0059 77.9968  11
 -12   0  -4 54085.1 1809.59   4
 -12   0  -4 48399.1 1695.53  11
 -12   0  -5 20.4066 84.7282   4
 -12   0  -5 25.1096 43.9599  20
 -12   0  -6 7909.09 517.928   4
 -12   0  -6 7359.88 324.853  20
 -12   0  -7 7.23194 39.1501  13
  12   1  -9 9810.59 475.093   1
  12  -1  -9 11448.1 484.065   1
  12   1  -8 48.3081 54.9503  16
  12   1  -8 16.5096 68.5640   2
  12  -1  -8 106.234 79.7182   2
  12   1  -8 112.211 50.3307  18
  12  -1  -7 8143.55 457.781  16
  12   1  -7 7992.34 414.470  16
  12  -1  -7 7699.30 458.072  15
  12   1  -7 7434.25 565.645   2
  12  -1  -7 8442.88 576.477   2
  12   1  -7 8702.13 331.730  18
  12   1  -7 8129.42 337.004  17
  12   1  -6 456.343 151.339   3
  12  -1  -6 671.193 171.314   3
  12  -1  -6 506.718 120.053  16
  12  -1  -6 388.152 149.710  26
  12   1  -6 747.056 198.055  26
  12   1  -6 451.916 162.650   2
  12  -1  -6 564.655 163.555   2
  12   1  -6 470.939 76.9024  18
  12   1  -5 196892. 4076.59  17
  12  -1  -5 173301. 4573.40  26
  12   1  -5 180635. 4208.59  24
  12  -1  -5 189967. 4696.26  22
  12   1  -5 186977. 4743.98  22
  12   1  -5 177552. 4659.81  26
  12   1  -5 177932. 4032.83  18
  12   1  -4 4559.48 216.595  17
  12  -1  -4 4406.19 300.652  16
  12  -1  -4 3941.29 384.493  26
  12   1  -4 4274.13 270.143  24
  12   1  -4 3597.89 380.996  26
  12  -1  -4 3873.60 388.882  22
  12   1  -4 3720.62 393.430  22
  12  -1  -4 3965.94 206.865   5
  12   1  -4 4537.75 202.337  18
  12  -1  -3 16841.0 612.080  16
  12  -1  -3 17874.6 597.402   7
  12  -1  -3 15749.1 740.676  26
  12   1  -3 14761.0 755.855  26
  12  -1  -3 15373.5 654.873  24
  12   1  -3 16613.2 561.055  24
  12  -1  -3 15317.8 749.298  22
  12   1  -3 13031.7 723.861  22
  12  -1  -3 15316.9 463.512   5
  12  -1  -2 123.563 70.7923  26
  12   1  -2 104.485 70.7795  26
  12  -1  -2 196.030 64.3993   7
  12  -1  -2 173.227 45.1223   5
  12  -1  -1 8498.44 330.879   7
  12   1  -1 7294.91 406.841  26
  12  -1  -1 7203.57 403.595  26
  12  -1   0 310.554 68.8269   7
  12  -1   1 763.984 97.6749   7
  12   1   1 1179.71 119.676  24
 -12  -1  -1 844.459 145.188  11
 -12   1  -1 822.376 140.589  11
  12  -1   2 982.325 114.649   7
 -12  -1  -2 846.382 166.656   4
 -12   1  -2 921.249 176.991   4
 -12   1  -2 853.275 176.675  11
 -12  -1  -2 944.943 185.040  11
 -12  -1  -3 173963. 4335.61   4
 -12   1  -3 167856. 4351.66   4
 -12   1  -3 169998. 4379.96  11
 -12  -1  -3 168984. 4332.81  11
 -12  -1  -4 1305.98 236.429   4
 -12   1  -4 1587.90 260.951   4
 -12   1  -4 932.106 186.997  11
 -12  -1  -4 1069.79 193.416  11
 -12  -1  -4 1295.98 163.302  20
 -12  -1  -5 22096.5 996.453   4
 -12   1  -5 21010.0 986.743   4
 -12  -1  -6-30.3348 93.4056   4
 -12   1  -6-15.5251 97.7573   4
 -12  -1  -6 7.19517 41.1786  20
 -12   1  -7 4191.38 263.664  13
 -12  -1  -7 3817.76 177.038  20
  12   2  -9 272.328 64.0023   1
  12  -2  -9 381.245 70.5340   1
  12   2  -8 1598.93 151.481  16
  12   2  -8 1720.02 119.107  18
  12   2  -8 1816.94 131.501  17
  12   2  -7 76.7609 55.0078  17
  12   2  -7 17.2784 64.1747   2
  12  -2  -7 159.243 95.8184   2
  12  -2  -7 27.5787 57.2632  15
  12   2  -7 56.4954 44.5778  18
  12   2  -6 766.233 189.104   3
  12  -2  -6 761.879 176.590   3
  12  -2  -6 454.658 157.650  26
  12   2  -6 729.562 183.979  26
  12  -2  -6 1021.41 112.009   5
  12   2  -6 904.630 202.498   2
  12  -2  -6 818.807 178.123   2
  12   2  -6 1081.05 103.641  18
  12  -2  -5 973.137 185.759   3
  12   2  -5 963.746 112.232  17
  12  -2  -5 1238.38 216.373  26
  12   2  -5 1227.88 221.784  26
  12   2  -5 1172.23 111.477  12
  12   2  -5 1078.43 133.941  24
  12  -2  -5 1036.74 111.036   5
  12   2  -5 1090.88 105.644  18
  12   2  -5 1102.37 205.500   3
  12  -2  -4 71330.0 1972.06  16
  12  -2  -4 68351.4 2120.29  26
  12   2  -4 74300.1 2217.05  26
  12  -2  -4 79983.5 1828.79   7
  12   2  -4 72297.9 1695.78  12
  12   2  -4 76141.0 1802.40  24
  12  -2  -4 72067.0 2153.69  22
  12   2  -4 70112.5 2184.56  22
  12  -2  -4 69860.2 1687.93   5
  12  -2  -3 4219.33 309.738  16
  12  -2  -3 5077.03 247.256   7
  12  -2  -3 4093.52 356.528  26
  12   2  -3 3587.03 350.253  26
  12  -2  -3 4054.23 364.366  22
  12   2  -3 3877.32 369.458  22
  12  -2  -3 4312.18 198.168   5
  12  -2  -2 61108.1 1669.00  16
  12  -2  -2 68559.6 1515.21   7
  12  -2  -2 63280.7 1773.46  26
  12   2  -2 58164.9 1760.72  26
  12   2  -2 58912.3 1490.28  25
  12  -2  -2 65679.5 1826.75  22
  12   2  -2 60504.0 1815.04  22
  12  -2  -2 61638.5 1436.66   5
  12  -2  -1 1149.41 105.231   7
  12   2  -1 1109.02 163.996  26
  12   2  -1 1145.74 107.247  25
  12  -2  -1 1249.05 169.080  26
  12  -2   0 201.627 54.0134   7
  12   2   0 176.291 55.0459  25
  12  -2   1 8013.66 304.732   7
  12   2   1 7524.26 303.580  25
 -12   2  -1 8459.19 497.600  11
 -12  -2  -1 7768.51 468.174  11
 -12   2  -1 7681.37 473.164   4
  12  -2   2 459933. 10116.5   7
 -12  -2  -2 478032. 10613.8  11
 -12  -2  -2 473201. 10584.7   4
 -12   2  -2 490016. 10642.1   4
 -12  -2  -3 12807.9 717.030   4
 -12   2  -3 12523.2 719.231   4
 -12   2  -3 12215.7 402.795   8
 -12   2  -3 11934.9 724.618  11
 -12  -2  -3 13245.6 734.577  11
 -12   2  -4 4903.07 226.459   8
 -12  -2  -4 5336.36 436.213   4
 -12   2  -4 5471.95 448.184   4
 -12   2  -4 4274.09 390.989  11
 -12  -2  -4 4324.90 383.121  11
 -12  -2  -5 2215.28 267.503   4
 -12   2  -5 1941.30 260.293   4
 -12  -2  -5 2554.66 220.583  20
 -12  -2  -6 5830.40 384.058   4
 -12   2  -6 5856.47 386.679   4
 -12   2  -6 6838.97 442.883  13
 -12  -2  -6 6273.42 317.345  20
 -12  -2  -7 259.943 46.0035  20
  12   3  -8 83.7575 41.3014  17
  12  -3  -7 1485.73 198.861  15
  12  -3  -7 1500.48 123.236   5
  12   3  -7 1516.57 107.149  18
  12   3  -6 8063.42 308.672  17
  12  -3  -6 6656.00 487.055  15
  12   3  -6 7849.91 304.582  12
  12   3  -6 7433.42 484.219   2
  12  -3  -6 7124.81 454.892   2
  12   3  -6 7720.34 278.394  18
  12   3  -5 37616.8 1344.40   2
  12  -3  -5 40398.6 1337.94   2
  12   3  -5 39570.7 1017.42  12
  12   3  -5 39443.7 1076.43  24
  12  -3  -5 41462.0 1021.19   5
  12  -3  -4 11120.3 415.559   7
  12   3  -4 10755.0 365.368  12
  12  -3  -4 10527.9 371.657   5
  12  -3  -4 9859.38 557.301   3
  12  -3  -3 17932.8 551.746   7
  12   3  -3 17582.0 805.782  26
  12   3  -3 16904.8 493.508  12
  12   3  -3 16402.7 787.336  22
  12   3  -3 16958.4 530.441  25
  12  -3  -3 16471.2 506.147   5
  12  -3  -2 1979.43 140.642   7
  12   3  -2 1559.54 212.357  26
  12   3  -2 1999.47 141.661  25
  12  -3  -2 1776.74 125.059   5
  12   3  -1 4148.99 319.487  26
  12   3  -1 4226.97 208.013  25
  12  -3  -1 3953.00 177.222   5
  12  -3   0 3244.91 186.281   7
  12   3   0 3848.24 289.475  26
  12   3   0 3174.10 177.786  25
 -12   3   0 3571.42 294.413  11
  12  -3   1 61616.2 1498.00   7
  12   3   1 65885.2 1703.91  26
  12   3   1 62177.7 1488.67  25
 -12   3  -1 65014.0 1868.14  11
 -12   3  -1 62717.0 1838.35   4
 -12  -3  -2 3940.12 352.598   4
 -12   3  -2 3675.35 354.075   4
  12  -3   2 3745.46 197.526   7
  12   3   2 4093.50 207.617  25
 -12   3  -2 3682.94 367.411  11
 -12   3  -3 301531. 6553.22   8
 -12  -3  -3 315899. 7021.67   4
 -12   3  -3 315110. 7048.30   4
 -12   3  -4 5813.17 235.867   8
 -12  -3  -4 5206.46 388.311   4
 -12   3  -4 5235.72 397.615   4
 -12   3  -4 4835.83 385.778  23
 -12  -3  -5 363.696 95.9862   4
 -12  -3  -5 480.216 100.705  20
 -12   3  -6 20.0642 49.2856  13
 -12  -3  -6 18.1457 42.0243  20
 -12   3  -7 111.114 35.2908  13
  12   4  -8 3282.81 136.923  17
  12  -4  -7 601.955 73.7525   5
  12   4  -6 278.707 65.1167  17
  12  -4  -6 163.190 85.0907  15
  12   4  -6 327.033 67.4421  12
  12  -4  -5 5381.80 437.204  15
  12   4  -5 5418.71 233.788  12
  12  -4  -5 5244.30 238.925   5
  12  -4  -4 108320. 3030.01  15
  12   4  -4 110571. 2497.79  12
  12  -4  -4 113776. 2529.30   5
  12  -4  -3 6747.92 294.752   7
  12  -4  -3 6435.79 470.004  14
  12   4  -3 7459.34 298.100  25
  12  -4  -3 7065.71 290.683   5
  12  -4  -2 2437.88 165.531   7
  12   4  -2 2545.04 163.021  25
 -12   4   2 2262.52 319.916  23
  12  -4  -2 2415.20 307.964  14
  12  -4  -2 2444.92 154.970   5
  12  -4  -1 325.805 68.8888   7
  12   4  -1 358.211 72.3152  25
  12  -4  -1 373.702 59.4985   5
  12  -4   0 57.0047 47.8127   7
  12   4   0 701.434 88.2841  25
  12  -4   1 18215.1 563.481   7
  12   4   1 18759.2 547.352  25
  12   4   2 136479. 3014.23  25
 -12   4  -2 132322. 3604.00  23
 -12   4  -3 26486.0 1021.07  13
 -12   4  -3 22523.0 975.885  23
 -12   4  -4 13.6459 85.9545  13
 -12   4  -4 252.844 85.3907  23
 -12   4  -5 5793.97 338.510  13
 -12  -4  -5 5176.30 277.119  20
 -12  -4  -6 1421.45 106.989  20
 -12  -4  -6 1158.05 105.688   9
  12   5  -7 4063.82 153.516  17
  12   5  -6 7367.01 251.833  17
  12  -5  -5 102106. 2663.08  15
  12  -5  -5 102652. 2283.92   5
  12  -5  -4 16178.1 764.516  15
  12  -5  -4 16712.6 489.175   5
  12  -5  -3 57722.9 1790.79  15
  12   5  -3 58178.3 1383.85  25
  12  -5  -3 57290.8 1366.90   5
  12  -5  -2 3310.55 327.126  15
  12   5  -2 3373.34 182.973  25
 -12   5   2 2698.86 324.334  23
  12  -5  -2 3036.63 163.182   5
  12  -5  -1 2005.68 238.760  15
 -12   5   1 1375.16 260.530  23
  12   5   0 492.245 79.7078  25
 -12   5   0 426.731 151.190  23
  12   5   1 85.4395 54.4921  25
 -12   5  -1 38.7792 91.7986  23
  12   5   2 8563.92 299.681  25
 -12   5  -2 7179.64 499.209  23
 -12   5  -3 17376.1 720.147  23
 -12   5  -4 11567.9 448.953  23
 -12  -5  -5 19541.7 550.758  20
  12   6  -6 4702.79 141.772  17
  12   6  -5 3237.07 128.836  17
  12  -6  -5 3658.67 140.386   5
  12   6  -4 95452.0 2134.48  17
  12  -6  -4 101614. 2153.63   5
  12   6  -3 12801.7 377.251  25
  12  -6  -3 13017.6 349.308   5
  12   6  -2 555.513 75.6719  25
 -12   6   2 341.796 104.158  23
  12  -6  -2 510.137 53.7767   5
 -12   6   1 829.971 165.774  23
  12   6   0 17.5049 42.1316  25
 -12   6   0 42.9760 77.5512  23
  12   6   1 21754.8 570.910  25
 -12   6  -1 19933.4 816.420  23
 -12  -6  -2 26737.8 821.807   9
  12   6   2 25796.2 647.781  25
 -12   6  -3 27440.3 781.719  23
 -12  -6  -3 26636.8 775.526   9
  12   7  -2 160.227 31.5383  24
 -12   7   1 5316.73 210.843  23
 -12   7   0 810.165 89.2422  23
 -12   7  -1 24528.1 650.463  23
  13   0  -9-28.6728 65.2077   1
  13   0  -8 109888. 2710.19  16
  13   0  -8 121319. 3043.52   2
  13   0  -7 20.7350 56.1274  16
  13   0  -7 64.3502 105.378   2
  13   0  -6 12962.5 576.549  16
  13   0  -6 13445.8 793.117   2
  13   0  -6 14245.3 822.728  26
  13   0  -6 13388.5 796.441   3
  13   0  -5-11.7733 63.7351  17
  13   0  -5 29.9626 77.5794  16
  13   0  -5-69.2954 128.668  26
  13   0  -5-24.3922 106.218  22
  13   0  -4 164588. 4413.32  26
  13   0  -4 176472. 4073.92  24
  13   0  -4 167195. 4453.33  22
  13   0  -4 176719. 3854.27  17
  13   0  -3-4.81660 37.4147  17
  13   0  -3-51.3004 118.804  26
  13   0  -3-9.91698 56.7563  24
  13   0  -2 27405.7 1001.75  26
  13   0  -1 33.9109 53.5107  26
  13   0  -1-8.65946 50.8460  24
  13   0   0 40452.3 1157.27  24
  13   0   1 44.0484 51.7282  24
 -13   0  -1-77.2446 75.5934  11
 -13   0  -2 473331. 10595.5  11
 -13   0  -2 470800. 10557.7   4
 -13   0  -3-60.9339 113.157   4
 -13   0  -3-104.647 106.443  11
 -13   0  -4 4769.53 440.741   4
 -13   0  -4 4710.06 397.254  11
 -13   0  -5 17.8403 70.2715   4
 -13   0  -6 119457. 3017.54   4
 -13   0  -7 4.21370 21.4271  13
  13   1  -9 12247.4 510.874   1
  13  -1  -9 13969.0 521.365   1
  13   1  -8 971.869 126.704  16
  13   1  -8 761.569 168.245   2
  13  -1  -8 1208.48 188.680   2
  13   1  -7 88.2809 60.6289  17
  13  -1  -7-11.7283 67.1386  16
  13   1  -7-41.7561 82.2497   2
  13  -1  -7 19.0666 75.1158   2
  13   1  -6 1566.58 285.266   3
  13  -1  -6 1371.61 258.689   3
  13  -1  -6 1727.54 210.172  16
  13  -1  -6 1707.36 264.875  26
  13   1  -6 1913.41 299.387  26
  13   1  -6 1767.37 290.223   2
  13  -1  -6 1579.09 269.169   2
  13   1  -6 2081.04 147.003  18
  13  -1  -5 315149. 6702.04  16
  13  -1  -5 282978. 7012.28  26
  13   1  -5 273482. 7060.53  26
  13   1  -5 291849. 6601.28  24
  13  -1  -5 284918. 7082.83  22
  13   1  -5 273071. 7116.76  22
  13   1  -5 311632. 6439.79  17
  13   1  -4 3029.40 183.140  17
  13  -1  -4 3064.76 255.571  16
  13  -1  -4 2899.51 343.344  26
  13   1  -4 2557.09 340.021  26
  13   1  -4 3204.42 247.156  24
  13  -1  -4 3032.92 353.354  22
  13   1  -4 2612.50 346.400  22
  13  -1  -4 3123.65 183.499   5
  13  -1  -3 23852.5 798.339  16
  13  -1  -3 23926.6 974.862  26
  13   1  -3 21619.2 956.603  26
  13  -1  -3 24568.1 773.962   7
  13   1  -3 24459.0 760.034  24
  13  -1  -3 23943.8 992.504  22
  13   1  -3 21844.6 973.904  22
  13  -1  -3 22771.8 651.679   5
  13   1  -3 23320.0 645.842  17
  13  -1  -2 2602.42 209.341  16
  13  -1  -2 3040.38 215.385   7
  13  -1  -2 2222.22 239.309  26
  13   1  -2 2674.68 268.493  26
  13  -1  -1 88406.4 2051.77   7
  13  -1  -1 83445.1 2222.86  26
  13   1  -1 90324.2 2255.67  26
  13  -1  -1 84441.4 2212.87  24
  13   1  -1 82357.8 2052.47  24
  13  -1   0 932.064 113.400   7
  13   1   0 859.319 136.267  26
  13   1   0 990.532 117.731  24
  13  -1   0 673.759 125.623  24
  13  -1   0 1017.58 146.324  26
  13  -1   1 565.546 96.9555   7
  13   1   1 387.329 77.3341  24
 -13   1  -1 391.260 112.435  11
 -13  -1  -1 534.198 128.006  11
  13  -1   2 2171.83 186.378   7
  13   1   2 2145.12 182.232  24
 -13   1  -2 2594.23 305.785  11
 -13  -1  -2 2431.32 294.970  11
 -13  -1  -2 2358.77 285.896   4
 -13   1  -2 1978.07 264.863   4
 -13  -1  -3 286895. 6652.31   4
 -13   1  -3 278949. 6647.82   4
 -13   1  -3 272637. 6647.63  11
 -13  -1  -3 278496. 6644.35  11
 -13  -1  -4 692.477 172.314   4
 -13   1  -4 861.508 193.288   4
 -13  -1  -4 1057.60 144.370  20
 -13  -1  -5 5061.68 411.335   4
 -13   1  -5 4241.23 386.351   4
 -13  -1  -5 5360.74 297.722  20
 -13  -1  -6 49.8431 74.9804   4
 -13   1  -6 74.8634 76.8458   4
 -13  -1  -6 44.3188 37.7140  20
 -13   1  -7 1076.38 108.344  13
  13   2  -9 211.495 52.8339   1
  13  -2  -9 317.677 57.3667   1
  13   2  -8 5927.09 289.573  16
  13   2  -8 6349.40 254.497  17
  13   2  -7 2702.28 215.410  16
  13  -2  -7 2601.01 264.811  15
  13   2  -7 2390.55 284.144   2
  13  -2  -7 2646.95 285.375   2
  13   2  -6 3531.62 202.710  17
  13   2  -6 3281.97 359.718   2
  13  -2  -6 2771.42 320.558   2
  13   2  -6 3518.62 183.521  18
  13   2  -5 5665.78 255.574  17
  13  -2  -5 5149.85 379.949  16
  13  -2  -5 4875.64 431.907  26
  13   2  -5 4658.77 443.606  26
  13   2  -5 4937.22 300.706  24
  13  -2  -5 5434.14 250.240   5
  13   2  -5 4383.95 422.934   3
  13  -2  -5 5012.76 428.077   3
  13   2  -4 249018. 5328.17  17
  13  -2  -4 254606. 5670.73  16
  13  -2  -4 232526. 5858.25  26
  13   2  -4 230313. 5925.55  26
  13  -2  -4 258091. 5477.48   7
  13   2  -4 255820. 5455.69  24
  13  -2  -4 243762. 5895.44  22
  13   2  -4 220799. 5879.89  22
  13  -2  -4 241412. 5319.51   5
  13   2  -3 4156.29 197.668  17
  13  -2  -3 4784.67 332.462  16
  13  -2  -3 4834.73 259.658   7
  13  -2  -3 3725.47 350.817  26
  13   2  -3 3707.81 362.548  26
  13   2  -3 4353.93 255.890  24
  13  -2  -3 3872.30 367.086  22
  13   2  -3 3680.87 374.029  22
  13  -2  -3 4286.19 199.710   5
  13   2  -2 58511.3 1360.37  17
  13  -2  -2 59097.8 1608.29  16
  13  -2  -2 66320.8 1483.95   7
  13  -2  -2 55608.1 1690.78  26
  13   2  -2 57220.9 1718.07  26
  13  -2  -2 64323.1 1790.81  22
  13   2  -2 61855.8 1786.88  22
  13  -2  -2 53554.1 1355.09   5
  13   2  -1 215.674 97.1458  26
  13   2  -1 53.0960 51.7364  25
  13  -2  -1 158.943 56.2362   7
  13  -2  -1 37.1741 53.9938  26
  13  -2   0 23474.5 669.339   7
  13  -2   0 23893.4 828.848  26
  13   2   0 23963.1 832.214  26
 -13   2   0 23313.2 822.800  11
 -13  -2   0 23020.0 822.759  11
  13  -2   1 16452.1 520.341   7
 -13   2  -1 14798.3 724.027  11
 -13  -2  -1 16091.5 739.628  11
 -13  -2  -1 14612.5 708.113   4
 -13   2  -1 15544.5 729.072   4
  13  -2   2 260583. 5836.33   7
  13   2   2 259140. 5855.71  24
 -13   2  -2 290691. 6394.32  11
 -13  -2  -2 278903. 6341.12  11
 -13  -2  -2 271420. 6301.70   4
 -13   2  -2 289083. 6367.89   4
 -13  -2  -3 10859.0 648.723   4
 -13   2  -3 10788.6 648.455   4
 -13   2  -3 10122.3 638.032  11
 -13  -2  -3 10605.0 641.220  11
 -13  -2  -4 41674.4 1405.41   4
 -13   2  -4 39804.2 1394.61   4
 -13  -2  -5 3758.36 322.758   4
 -13   2  -5 3422.62 308.056   4
 -13  -2  -5 3891.40 254.552  20
 -13   2  -6 10018.1 487.080  13
 -13  -2  -6 8637.26 337.990  20
  13   3  -8 667.893 71.5981  17
  13  -3  -7 17595.4 721.499  15
  13   3  -6 18541.8 538.477  17
  13  -3  -6 17837.5 821.852  15
  13   3  -6 15929.5 740.335   2
  13  -3  -6 17842.4 740.145   2
  13   3  -5 201160. 4290.24  17
  13   3  -5 187395. 4718.02   2
  13  -3  -5 192354. 4673.95   2
  13   3  -5 190960. 4379.43  24
  13  -3  -5 198594. 4286.95   5
  13  -3  -4 27172.9 808.785   7
  13   3  -4 27761.0 800.226  24
  13   3  -3 13333.8 709.267  26
  13   3  -3 12272.6 686.084  22
  13  -3  -3 13359.4 426.092   5
  13  -3  -2 7405.69 301.982   7
  13   3  -2 6268.27 437.326  26
  13   3  -2 7110.89 297.803  25
  13   3  -2 6396.40 449.677  22
  13  -3  -2 5777.45 242.533   5
  13   3  -1 204383. 4945.89  26
  13   3  -1 210786. 4658.73  25
  13   3  -1 213596. 5000.24  22
  13  -3   0 3437.94 196.497   7
  13   3   0 3603.86 293.573  26
  13   3   0 3711.42 201.462  25
 -13   3   0 3573.54 310.325  11
 -13   3   0 3948.05 319.040   4
  13  -3   1 10687.4 386.597   7
  13   3   1 11456.9 526.369  26
  13   3   1 10434.1 386.422  25
 -13   3  -1 12134.2 636.578  11
 -13  -3  -1 12195.1 610.561   4
 -13   3  -1 11619.2 611.230   4
 -13  -3  -2 14107.0 715.288   4
 -13   3  -2 15124.2 743.986   4
  13  -3   2 16336.1 507.707   7
 -13  -3  -3 62244.1 1777.42   4
 -13   3  -3 58750.6 1764.16   4
 -13  -3  -4 7586.34 438.875   4
 -13   3  -4 7291.18 437.101   4
 -13   3  -4 7130.15 434.304  23
 -13   3  -5 21797.8 849.170  13
 -13  -3  -5 21476.6 688.030  20
 -13   3  -6 142.545 55.3878  13
 -13  -3  -6 59.3235 35.6400  20
 -13  -3  -6 79.5317 40.2676   9
  13   4  -8 17377.9 438.814  17
  13   4  -7 1471.20 103.010  17
  13   4  -6 5688.56 229.451  17
  13  -4  -6 5830.30 403.328  15
  13  -4  -6 5455.14 224.425   5
  13   4  -5 15695.7 460.116  17
  13  -4  -5 15773.9 773.435  15
  13  -4  -5 15710.9 464.071   5
  13  -4  -4 126517. 3376.43  15
  13  -4  -4 128270. 2844.15   5
  13   4  -3 14293.9 467.973  25
  13  -4  -3 14192.3 429.172   5
  13  -4  -2 2279.11 160.453   7
  13  -4  -2 2442.29 305.564  14
  13   4  -2 2447.03 164.091  25
  13  -4  -2 2225.40 136.344   5
  13  -4  -1 1046.54 108.358   7
  13   4  -1 1105.28 112.322  25
  13  -4   0 39.9213 37.6797   7
  13   4   0 222.822 64.7122  25
  13   4   1 29360.6 784.779  25
 -13   4  -1 28028.6 1217.37  23
 -13   4  -2 146644. 3869.00  23
  13   4   2 151962. 3341.07  25
 -13   4  -3 30944.3 1054.47  13
  13   4   3 28914.8 766.491  24
 -13   4  -4 63.0676 56.9259  13
 -13   4  -4 91.3040 52.2794  23
 -13   4  -5 5322.37 275.828  13
 -13  -4  -5 5389.60 252.180  20
  13   5  -7 12209.2 318.509  17
  13   5  -6 32204.6 757.990  17
  13  -5  -6 30646.1 755.427   5
  13   5  -5 115688. 2542.53  17
  13  -5  -5 119073. 2903.07  15
  13  -5  -5 115387. 2545.81   5
  13   5  -4 25359.6 655.822  17
  13  -5  -4 27485.9 999.083  15
  13   5  -4 26221.9 721.712  24
  13  -5  -4 25950.1 667.711   5
  13   5  -3 2923.24 145.417  17
  13  -5  -3 3660.55 332.222  15
  13   5  -3 3616.87 193.955  25
  13  -5  -3 3822.53 169.459   5
  13  -5  -2 7015.73 457.158  15
  13   5  -2 7182.19 281.409  25
 -13   5   2 5719.49 447.727  23
  13  -5  -2 6238.55 229.086   5
  13  -5  -1 1441.12 190.024  15
 -13   5   1 539.857 163.245  23
  13   5   0 5732.82 245.447  25
 -13   5   0 4940.55 432.407  23
  13   5   1 1571.61 122.026  25
 -13   5  -1 2293.73 278.158  23
  13   5   2 12609.5 390.149  25
 -13   5  -2 11822.0 608.090  23
 -13   5  -3 131335. 3134.86  23
 -13  -5  -4 13889.1 530.584   9
  13  -6  -5 15902.3 377.979   5
  13   6  -5 14003.5 356.464  17
  13   6  -4 34690.5 837.555  17
  13  -6  -4 41417.6 865.058   5
  13  -6  -3 13064.4 347.432   5
  13   6  -2 1076.78 98.3347  25
 -13   6   2 969.673 130.127  23
 -13   6   1 485.555 112.688  23
  13   6   0 472.247 67.2032  25
 -13   6   0 489.225 119.917  23
  13   6   1 27247.6 689.403  25
 -13   6  -1 28184.2 914.814  23
  13   6   2 81674.7 1773.07  24
 -13  -6  -2 76757.5 1862.18   9
 -13   6  -3 27637.8 700.508  23
  14   0  -8 699.180 115.384  16
  14   0  -8 535.138 142.567   2
  14   0  -7 9.92940 67.7419  16
  14   0  -7-41.6996 106.023   2
  14   0  -6 46446.6 1676.98   2
  14   0  -6 44843.2 1671.00   3
  14   0  -5 6.21445 65.7838  17
  14   0  -5-20.6082 63.4573  16
  14   0  -5-47.6780 117.113  26
  14   0  -5-25.1421 109.484  22
  14   0  -4 51981.1 1394.28  16
  14   0  -4 45628.0 1692.62  26
  14   0  -4 50008.4 1455.95  24
  14   0  -4 54612.1 1793.88  22
  14   0  -4 47610.4 1247.31  17
  14   0  -3-34.9674 88.9058  26
  14   0  -3 10.8457 58.7132  24
  14   0  -3-18.3850 93.4893  22
  14   0  -2 1018.59 121.686  16
  14   0  -2 968.818 169.651  26
  14   0  -1 12.5024 49.2459  26
  14   0  -1 9.78928 61.6408  24
  14   0   0 317.314 91.0399  26
  14   0   0 743.456 121.990  24
  14   0   1 106.921 65.0744  24
 -14   0  -1-86.2788 110.089  11
 -14   0  -2 231307. 5636.04  11
 -14   0  -2 238481. 5620.58   4
 -14   0  -3-58.7815 126.031   4
 -14   0  -3 20.2321 79.6930  11
 -14   0  -4 33733.1 1268.42   4
 -14   0  -5-45.2451 104.785   4
 -14   0  -6 36957.2 1137.88   4
  14   1  -9 70.1172 50.2200   1
  14  -1  -9 12.1341 39.0307   1
  14   1  -8 21.2833 41.6582  16
  14   1  -8 13.9927 66.2416   2
  14  -1  -8 12.8829 63.2902   2
  14  -1  -7 43680.3 1286.56  16
  14   1  -7 44010.8 1225.50  16
  14  -1  -7 40187.0 1286.08  15
  14   1  -7 37908.7 1470.64   2
  14  -1  -7 45324.0 1509.05   2
  14   1  -6 2404.09 329.579   2
  14  -1  -6 3341.46 366.764   2
  14   1  -6 2874.84 188.892  17
  14  -1  -5 118786. 2876.16  16
  14  -1  -5 114438. 3203.03  26
  14   1  -5 107738. 3208.09  26
  14   1  -5 113396. 2814.05  24
  14  -1  -5 122605. 3309.65  22
  14   1  -5 112119. 3301.29  22
  14   1  -5 117320. 2638.61  17
  14  -1  -4 1031.90 152.527  16
  14   1  -4 939.135 208.036  26
  14  -1  -4 1186.67 221.063  26
  14   1  -4 1406.26 173.056  24
  14  -1  -4 1021.78 211.534  22
  14   1  -4 1321.96 244.817  22
  14   1  -4 988.858 111.530  17
  14  -1  -3 10333.3 481.904  16
  14  -1  -3 11065.7 629.572  26
  14   1  -3 11048.8 644.785  26
  14   1  -3 11378.0 484.483  24
  14   1  -3 11375.4 661.256  22
  14   1  -3 10152.4 364.750  17
  14   1  -2 461.326 69.5399  17
  14  -1  -2 715.269 111.033  16
  14  -1  -2 435.780 120.448  26
  14  -1  -2 547.197 124.399  24
  14   1  -2 596.847 133.130  26
  14  -1  -1 7043.13 351.545   7
  14  -1  -1 6167.07 402.742  26
  14   1  -1 6309.47 406.478  26
  14  -1  -1 6374.19 402.543  24
  14   1  -1 5814.40 315.516  24
  14  -1   0 999.234 135.673   7
  14  -1   0 811.181 137.901  26
  14   1   0 734.139 133.826  26
  14   1   0 670.020 106.328  24
  14  -1   0 761.763 140.257  24
  14  -1   1 1250.86 150.285   7
  14   1   1 1534.49 157.129  24
 -14   1  -1 1424.37 210.836  11
 -14  -1  -1 1232.03 195.021  11
 -14   1  -2 1141.22 207.499   4
 -14  -1  -2 998.023 197.797   4
  14   1   2 1185.49 142.002  24
 -14   1  -2 1013.30 202.282  11
 -14  -1  -2 1187.08 214.397  11
 -14  -1  -3 36598.0 1363.70   4
 -14   1  -3 36260.8 1359.74   4
 -14   1  -3 37385.1 1397.25  11
 -14  -1  -3 36658.6 1377.48  11
 -14  -1  -4 293.935 113.563   4
 -14   1  -4 86.5057 93.7267   4
 -14  -1  -5 11031.8 580.607   4
 -14   1  -5 10859.1 576.596   4
 -14  -1  -6 173.800 82.2427   4
 -14   1  -6 181.361 72.0901   4
  14   2  -8 5048.01 251.999  16
  14   2  -7 855.857 174.493   2
  14   2  -7 1410.83 150.718  16
  14  -2  -7 1277.26 181.637  15
  14  -2  -7 1309.52 204.124   2
  14   2  -6 4064.26 391.412   2
  14  -2  -6 4227.01 382.046   2
  14   2  -6 4094.19 215.931  17
  14   2  -5 7035.93 293.410  17
  14  -2  -5 6950.18 435.534  16
  14  -2  -5 6271.47 493.119  26
  14   2  -5 6018.89 505.244  26
  14   2  -5 6571.94 357.293  24
  14   2  -5 5545.58 480.502   3
  14  -2  -5 6430.40 493.112   3
  14  -2  -5 7391.37 299.065   5
  14   2  -4 111125. 2550.08  17
  14  -2  -4 116394. 2865.91  16
  14  -2  -4 102569. 3026.36  26
  14   2  -4 114329. 3139.83  26
  14   2  -4 118022. 2706.55  24
  14  -2  -4 122589. 3139.12  22
  14   2  -4 119561. 3158.49  22
  14  -2  -4 110935. 2553.57   5
  14   2  -3 1578.38 120.168  17
  14  -2  -3 1632.43 200.538  16
  14  -2  -3 1866.71 177.067   7
  14  -2  -3 1495.46 236.821  26
  14   2  -3 1425.55 233.238  26
  14   2  -3 1696.72 161.988  24
  14  -2  -3 1553.49 242.586  22
  14   2  -3 1201.48 221.498  22
  14  -2  -3 1503.64 119.009   5
  14  -2  -2 11629.4 434.332   7
  14  -2  -2 9778.74 551.716  26
  14   2  -2 10140.3 567.460  26
  14  -2  -2 10008.9 577.412  22
  14   2  -2 10903.9 599.529  22
  14  -2  -2 9404.04 336.794   5
  14  -2  -1 139.462 61.2160   7
  14  -2  -1 92.7647 67.4367  26
  14   2  -1 135.762 73.5393  26
  14  -2   0 122834. 2743.40   7
  14  -2   0 114710. 2928.16  26
  14   2   0 117501. 2943.05  26
 -14   2   0 117653. 2960.16  11
 -14  -2   0 118312. 2951.62  11
  14  -2   1 3848.95 227.170   7
  14  -2   1 3770.11 291.331  26
  14   2   1 3918.29 295.869  26
  14   2   1 3547.73 227.195  24
 -14   2  -1 3782.39 352.022  11
 -14  -2  -1 4276.88 374.891  11
 -14  -2  -1 3588.39 343.751   4
 -14   2  -1 3117.64 324.012   4
  14  -2   2 43487.4 1142.44   7
  14   2   2 39525.3 1123.12  24
 -14   2  -2 44621.1 1495.58  11
 -14  -2  -2 44182.5 1480.93  11
 -14  -2  -2 44842.8 1476.87   4
 -14   2  -2 44106.6 1485.38   4
 -14  -2  -3 3597.24 352.719   4
 -14   2  -3 3457.08 349.774   4
 -14  -2  -4 5343.21 402.009   4
 -14   2  -4 5495.73 407.529   4
 -14  -2  -4 5530.60 303.625  20
 -14  -2  -5 400.547 114.826   4
 -14   2  -5 439.909 112.213   4
 -14  -2  -5 491.055 84.1991  20
 -14   2  -6 5093.79 278.291  13
 -14  -2  -6 2874.99 132.558  20
  14   3  -8 562.859 68.8473  16
  14   3  -8 584.566 63.6171  17
  14   3  -7 2170.54 164.092  16
  14  -3  -7 2120.11 212.676  15
  14   3  -7 1821.81 126.055  17
  14   3  -6 9664.58 340.773  17
  14  -3  -6 9055.56 546.624  15
  14   3  -6 8931.72 497.907   2
  14  -3  -6 9966.76 499.422   2
  14  -3  -6 9456.68 338.011   5
  14   3  -5 171123. 3731.69  17
  14   3  -5 163339. 4138.20   2
  14  -3  -5 165974. 4093.55   2
  14   3  -5 166732. 3839.72  24
  14  -3  -5 174086. 3733.12   5
  14   3  -4 8479.62 314.097  17
  14  -3  -4 8807.83 401.446   7
  14   3  -4 8826.50 382.910  24
  14  -3  -4 8839.43 320.892   5
  14   3  -3 4108.77 194.229  17
  14  -3  -3 4413.33 251.831   7
  14   3  -3 3787.19 357.821  22
  14  -3  -3 4055.16 194.571   5
  14  -3  -2 6077.07 290.712   7
  14   3  -2 4900.90 393.471  26
  14   3  -2 5485.08 412.819  22
  14  -3  -2 5377.86 224.713   5
  14   3  -1 28207.9 797.434  25
 -14   3   1 30134.0 972.282  11
  14   3  -1 28760.0 1033.67  22
  14  -3   0 3001.86 188.586   7
  14   3   0 2415.60 245.722  26
  14   3   0 2810.60 185.570  25
 -14  -3   0 2366.98 250.286   4
 -14   3   0 2521.87 260.336   4
  14  -3   1 37684.1 998.056   7
 -14  -3  -1 36249.0 1243.07   4
 -14   3  -1 38211.7 1276.59   4
 -14  -3  -2 4516.58 365.952   4
 -14   3  -2 4459.33 367.622   4
  14   3   2 5031.92 255.633  24
 -14  -3  -3 10435.7 536.039   4
 -14   3  -3 10222.6 530.994   4
 -14  -3  -4 1389.43 167.081   4
 -14   3  -4 1523.97 178.351  23
 -14   3  -5 2162.54 208.488  13
 -14  -3  -5 2271.53 156.597  20
 -14   3  -6 257.424 50.7643  13
  14   4  -7 5056.04 224.815  16
  14   4  -7 4955.38 187.562  17
  14   4  -6 256.037 54.4603  17
  14  -4  -6 255.239 94.5738  15
  14  -4  -6 286.116 59.9262   5
  14   4  -5 10903.1 352.123  17
  14  -4  -5 11620.8 623.885  15
  14  -4  -5 10956.0 354.121   5
  14   4  -4 34258.5 856.157  17
  14  -4  -4 36201.6 1285.14  15
  14   4  -4 34702.0 946.379  24
  14  -4  -4 33742.8 861.252   5
  14   4  -3 4838.25 200.097  17
  14  -4  -3 4808.73 204.578   5
  14   4  -2 2040.30 157.260  25
 -14   4   2 2156.46 291.240  23
  14  -4  -2 2034.95 124.272   5
  14   4  -1 115.125 59.5434  25
 -14   4   1 87.1487 94.9006  23
  14   4   0 11033.4 393.178  25
  14   4   1 11202.5 393.023  25
 -14   4  -1 11107.9 674.680  23
 -14   4  -2 58031.7 1794.11  23
 -14   4  -3 6765.60 381.414  13
 -14   4  -3 6825.87 417.712  23
 -14   4  -4 5355.35 288.498  13
 -14  -4  -4 5424.27 256.581  20
 -14   4  -5 1981.43 118.806  13
 -14  -4  -5 2109.58 120.412  20
 -14  -4  -5 2303.21 159.810   9
  14   5  -6 14435.7 379.752  17
  14   5  -5 14662.5 401.475  17
  14  -5  -5 15367.5 615.804  15
  14  -5  -5 14741.6 406.856   5
  14   5  -4 13834.5 394.472  17
  14  -5  -4 15246.5 655.253  15
  14   5  -4 14653.7 455.974  24
  14  -5  -4 14920.6 409.924   5
  14   5  -3 387.798 49.7169  17
  14  -5  -3 398.823 57.8225   5
  14  -5  -2 3981.29 313.408  15
  14   5  -2 4040.39 203.739  25
  14  -5  -2 3486.08 146.433   5
  14   5  -1 6330.91 266.901  25
 -14   5   1 5897.01 435.946  23
  14   5   0 2559.33 158.306  25
 -14   5   0 2152.97 265.446  23
 -14   5  -1 32624.5 1140.95  23
  14   5   2 10894.0 349.625  24
 -14   5  -2 9885.02 499.667  23
 -14   5  -3 12247.0 473.820  23
 -14  -5  -4 789.171 71.9590  20
 -14  -5  -4 954.946 101.794   9
  14   6  -3 6341.30 230.228  24
 -14   6   2 322.338 65.9189  23
 -14   6   1 664.311 110.387  23
 -14   6   0 268.347 78.0556  23
  14   6   1 15601.2 428.864  24
 -14   6  -1 15007.9 550.589  23
  15   0  -9 16.8911 37.6957   1
  15   0  -8-12.8669 63.2112   2
  15   0  -7-18.7904 52.3365  16
  15   0  -7-18.6942 122.724   2
  15   0  -6 509.020 165.086   2
  15   0  -5 10.1780 51.7566  16
  15   0  -5-22.9120 73.6871  26
  15   0  -5-24.1711 83.9649  22
  15   0  -4 1740.51 188.440  16
  15   0  -4 1860.89 216.168  24
  15   0  -4 2320.35 320.230  22
  15   0  -3-8.60602 39.1434  16
  15   0  -3-18.1172 71.3620  26
  15   0  -3-23.2169 64.6645  24
  15   0  -3-18.7171 73.7249  22
  15   0  -2 978.025 131.160  16
  15   0  -2 1047.59 161.676  24
  15   0  -1-13.7358 54.1037  26
  15   0  -1 10.7772 60.0336  24
  15   0   0 2108.77 234.188  26
  15   0   0 5596.16 336.583  24
 -15   0  -1-15.4106 108.961   4
  15   0   1-20.4993 52.1214  24
 -15   0  -1-15.8321 97.4998  11
 -15   0  -2 97694.6 2740.68  11
 -15   0  -2 100703. 2731.39   4
 -15   0  -3-18.3856 72.4197   4
 -15   0  -4 12887.5 666.488   4
 -15   0  -5-49.0711 92.5336   4
 -15   0  -6 3064.96 220.335   4
  15   1  -9 11132.7 378.056   1
  15  -1  -9 10922.5 373.457   1
  15   1  -8-6.28326 39.5640  16
  15   1  -8 11.4630 56.3136   2
  15  -1  -8 21.7054 51.3760   2
  15   1  -7 794.981 122.828  16
  15  -1  -7 576.328 115.532  15
  15   1  -7 577.144 167.742   2
  15  -1  -7 687.602 160.011   2
  15   1  -6-21.9290 65.1816  17
  15   1  -6-20.5733 66.1666   2
  15  -1  -6-19.2208 87.4214   2
  15   1  -5-5.37366 79.5661  17
  15  -1  -5 214.314 92.5349  16
  15   1  -5 156.933 81.3207  24
  15  -1  -5 134.463 97.6343  22
  15   1  -5 70.9272 87.8492  22
  15   1  -4 55.8328 71.5412  17
  15  -1  -4 264.749 86.8937  16
  15  -1  -4 164.547 93.6071  26
  15   1  -4 237.001 120.062  26
  15   1  -4 249.653 80.8667  24
  15  -1  -4 227.155 115.079  22
  15   1  -4 128.564 89.0256  22
  15  -1  -3 2877.36 241.248  16
  15  -1  -3 3023.82 324.711  26
  15   1  -3 3098.91 328.395  26
  15   1  -3 3961.25 277.575  24
  15  -1  -3 3903.53 370.661  22
  15   1  -3 3459.09 357.403  22
  15   1  -3 2824.15 174.075  17
  15  -1  -2 8.74453 41.3966  16
  15  -1  -2-14.9980 70.9997  26
  15   1  -2 91.2275 77.3165  26
  15  -1  -1 1261.35 161.039   7
  15  -1  -1 940.598 164.969  26
  15   1  -1 1031.21 168.177  26
  15   1  -1 1044.03 138.884  24
  15  -1   0 12.3484 51.2761  26
  15   1   0 12.3928 51.4604  26
  15  -1   0 78.3020 69.4881   7
  15   1   0 52.0733 50.9663  24
 -15   1   0 36.9739 48.5518  11
 -15  -1   0 61.2221 57.9699  11
  15  -1   1 5195.69 346.780  26
  15   1   1 5254.64 348.866  26
  15   1   1 4926.20 302.134  24
 -15   1  -1 5287.95 413.006  11
 -15  -1  -1 6300.84 447.043  11
 -15  -1  -1 5984.20 431.855   4
 -15   1  -1 5131.97 406.313   4
 -15  -1  -2 51.7300 75.0996   4
 -15   1  -2 34.7470 79.0299   4
  15   1   2 66.8399 49.0765  24
 -15   1  -2 91.7267 79.8976  11
 -15  -1  -2 72.9080 79.3824  11
 -15  -1  -3 49932.8 1643.25   4
 -15   1  -3 49585.0 1635.10   4
 -15  -1  -4 29.7638 64.8060   4
 -15   1  -4 14.9723 58.9754   4
 -15  -1  -5 5490.60 354.489   4
 -15   1  -5 4641.48 331.766   4
 -15   1  -6 118.421 56.0343  13
  15   2  -8 949.399 99.1879  16
  15  -2  -8 1170.94 125.242   1
  15   2  -7 1529.29 148.639  16
  15  -2  -7 1293.59 168.506  15
  15   2  -7 1342.50 188.433   2
  15  -2  -7 1334.99 183.039   2
  15   2  -7 1185.80 108.996  17
  15   2  -6 6881.34 491.396   2
  15   2  -6 7031.79 288.612  17
  15   2  -5 1130.33 148.217  24
  15   2  -5 969.369 110.488  17
  15  -2  -4 25327.0 908.132  16
  15  -2  -4 24421.8 1055.76  26
  15   2  -4 24743.5 1081.91  26
  15   2  -4 26379.7 826.749  24
  15  -2  -4 25348.9 1066.62  22
  15   2  -4 23218.7 1050.62  22
  15   2  -4 24010.3 681.517  17
  15  -2  -3 947.353 136.370   7
  15  -2  -3 698.649 162.725  26
  15   2  -3 651.293 161.675  26
  15   2  -3 701.681 110.884  24
  15  -2  -3 563.830 150.539  22
  15   2  -3 486.552 142.609  22
  15   2  -3 591.564 77.3323  17
  15  -2  -2 11145.5 466.112   7
  15  -2  -2 11334.0 606.372  26
  15   2  -2 10630.6 594.450  26
  15  -2  -2 10687.1 605.580  22
  15   2  -2 12260.1 640.898  22
  15  -2  -1-13.2446 54.9911  26
  15   2  -1 13.7584 54.1930  26
  15  -2  -1-7.25870 53.9121   7
  15   2  -1 52.6078 51.2728  24
  15  -2   0 9203.31 386.050   7
  15  -2   0 7897.96 459.725  26
  15   2   0 7881.41 459.670  26
  15   2   0 8437.41 380.970  24
 -15   2   0 7828.12 473.803  11
 -15  -2   0 8697.25 490.083  11
 -15  -2  -1-15.4493 111.104   4
 -15   2  -1 15.5478 102.070   4
  15  -2   1 80.3681 50.0006  26
  15   2   1 47.1322 53.5965  26
  15  -2   1 43.4738 51.2349   7
  15   2   1 28.6938 43.1663  24
 -15   2  -1 66.2993 84.2869  11
 -15  -2  -1-16.2693 97.8906  11
 -15  -2  -2 435.597 140.913   4
 -15   2  -2 420.410 130.691   4
  15   2   2 113.670 61.3137  24
 -15  -2  -3-15.4014 83.3757   4
 -15   2  -3-15.2059 84.7034   4
 -15  -2  -4 1543.69 200.215   4
 -15   2  -4 1276.13 179.218   4
 -15  -2  -4 1468.72 134.407  20
 -15  -2  -5 8.69005 42.6919   4
 -15   2  -5-25.2575 54.1541   4
 -15   2  -6 1159.24 107.692  13
  15   3  -8-8.59385 23.1858  16
  15   3  -7 82.7592 49.1749  16
  15  -3  -7 26.9073 44.1110  15
  15  -3  -6 804.788 158.162  15
  15   3  -6 1056.88 149.654   2
  15   3  -6 896.954 91.9051  17
  15   3  -5 16254.7 492.441  17
  15   3  -5 15551.0 707.582   2
  15  -3  -5 16793.3 712.854   2
  15   3  -5 16386.9 574.557  24
  15  -3  -5 16945.9 500.545   5
  15   3  -4 255.047 59.7954  17
  15   3  -4 146.708 61.8030  24
  15  -3  -4 180.379 58.9468   5
  15   3  -3 26079.4 796.255  24
  15  -3  -3 25733.3 996.323  22
  15   3  -3 28288.0 1048.41  22
  15  -3  -3 25303.5 687.025   5
  15   3  -3 25672.9 681.569  17
  15  -3  -2 33.3701 50.3378   7
  15  -3  -2-14.3594 59.6194  22
  15   3  -2-14.7658 51.2928  22
  15  -3  -2 3.64176 33.1270   5
  15  -3  -1-13.1958 51.9771  22
  15   3  -1 27.0077 43.4299  22
  15  -3   0 744.216 102.922   7
 -15  -3   0 788.829 145.886   4
 -15   3   0 689.485 137.515   4
 -15   3  -1 17608.8 774.558   4
  15   3   1 18640.2 603.230  24
 -15  -3  -1 18562.6 783.672   4
 -15  -3  -2 374.282 107.487   4
  15   3   2 393.449 73.7206  24
 -15   3  -2 414.918 111.045   4
 -15  -3  -3 554.255 113.768   4
 -15   3  -3 452.885 117.393  23
 -15   3  -4 527.650 94.9384  23
 -15  -3  -4 449.582 73.8452  20
 -15   3  -5 5379.06 264.464  13
 -15  -3  -5 3545.57 152.689  20
  15   4  -7 2723.38 145.440  16
  15   4  -7 2612.84 119.406  17
  15   4  -6 45.8996 36.5303  17
  15   4  -5 5117.94 208.547  17
  15  -4  -5 5452.40 388.946  15
  15  -4  -5 5251.05 213.048   5
  15   4  -4 3664.65 168.289  17
  15  -4  -4 3425.86 327.290  15
  15   4  -4 3460.08 209.424  24
  15  -4  -4 3477.32 169.540   5
  15   4  -3 434.167 81.5372  24
 -15   4   3 331.086 101.797  23
  15  -4  -3 449.463 62.4913   5
  15   4  -3 461.055 59.3489  17
 -15   4   2 254.836 107.085  23
  15  -4  -2 227.375 48.3520   5
 -15   4   1 92.3415 68.6111  23
 -15   4   0 806.139 182.391  23
 -15   4  -1 520.181 148.190  23
  15   4   2 13145.1 428.485  24
 -15   4  -2 12955.8 635.182  23
 -15   4  -3 9.44877 54.0761  23
 -15   4  -4 986.407 87.4678  13
 -15  -4  -4 1138.78 95.1202  20
  15   5  -6 917.474 56.9734  17
  15  -5  -5 1530.56 157.792  15
  15   5  -5 1306.21 77.9021  17
  15   5  -4 233.878 38.9684  17
  15  -5  -4 80.1125 63.1896  15
  15   5  -4 173.121 46.1052  24
  15  -5  -4 225.574 43.3857   5
  15  -5  -3 1141.88 161.544  15
  15   5  -3 851.097 96.3349  24
  15  -5  -3 933.969 73.0020   5
  15  -5  -2 464.462 100.904  15
 -15   5   2 397.323 100.101  23
 -15   5   1 125.131 77.1041  23
 -15   5   0 287.777 105.361  23
  15   5   1 11329.0 373.152  24
 -15   5  -1 10578.1 521.842  23
  15   5   2 425.502 55.9033  24
 -15   5  -2 577.862 105.328  23
 -15   5  -3 51788.5 1265.91  23
 -15  -5  -3 52591.0 1310.17   9
  15   6  -3 455.216 51.1489  24
  15   6  -2 205.734 42.2584  24
  15   6  -1 225.294 45.9924  24
 -15   6   1 227.883 52.7452  23
  15   6   0 381.013 51.0445  24
 -15   6   0 694.564 93.6988  23
  15   6   1 764.711 57.6665  24
 -15   6  -1 870.779 92.1113  23
  16   0  -8 15366.5 621.866   2
  16   0  -7 8.52526 48.7908  16
  16   0  -7-31.9628 86.5148   2
  16   0  -6 3166.87 248.992  16
  16   0  -6 2851.70 333.524   2
  16   0  -5 19.6193 57.6011  16
  16   0  -5 22.4368 88.3766  22
  16   0  -4 849.563 132.530  16
  16   0  -4 523.111 167.728  26
  16   0  -4 589.234 175.338  22
  16   0  -3 25.9212 45.3783  16
  16   0  -3 36.0198 74.7760  26
  16   0  -3-12.2620 70.1765  24
  16   0  -3-18.5924 69.0449  22
  16   0  -2 1944.27 176.242  16
  16   0  -2 2203.41 260.996  26
  16   0  -2 2082.56 220.972  24
  16   0  -1-43.3154 78.1647  26
  16   0  -1-22.8843 65.4872  24
  16   0   0 672.224 134.391  26
  16   0   0 671.717 127.652  24
 -16   0   0 687.290 140.620  11
 -16   0  -1-31.7023 85.8104   4
  16   0   1 36.8618 48.3993  26
  16   0   1-10.5825 62.1387  24
 -16   0  -1-66.0758 86.7554  11
 -16   0  -2 3025.63 331.785   4
 -16   0  -3-32.9271 99.0589   4
 -16   0  -4 72012.3 1993.68   4
 -16   0  -5 9.49332 55.7425   4
  16   1  -8 16.1439 41.7999  16
  16   1  -8-8.82558 59.0855   2
  16   1  -7 7865.82 368.676  16
  16   1  -7 8136.52 494.308   2
  16  -1  -7 8444.64 494.038   2
  16  -1  -6 10.5391 60.3161  16
  16   1  -6 43.1164 56.6102  16
  16   1  -6 91.0430 106.916   2
  16  -1  -6-52.1900 125.106   2
  16  -1  -5 17760.1 690.911  16
  16   1  -5 16921.5 633.326  16
  16   1  -5 16698.8 660.805  24
  16  -1  -5 19075.8 917.312  22
  16   1  -5 17561.0 900.254  22
  16   1  -5 15663.5 526.666  17
  16   1  -4 46.8902 56.0121  17
  16  -1  -4 62.9193 58.4333  16
  16  -1  -4 141.186 87.8423  26
  16   1  -4 41.6026 61.0879  26
  16   1  -4 42.8266 62.8842  24
  16  -1  -4 240.559 117.718  22
  16   1  -4 143.566 104.302  22
  16  -1  -3 18016.9 684.926  16
  16  -1  -3 18418.7 864.781  26
  16   1  -3 18760.9 864.348  26
  16   1  -3 19265.6 716.659  24
  16  -1  -3 19908.6 897.615  22
  16   1  -3 18370.0 874.771  22
  16  -1  -2-8.79066 47.5892  16
  16  -1  -2-31.3202 61.6841  26
  16   1  -2 15.8173 58.7402  26
  16   1  -2-10.0154 55.7908  24
  16  -1  -2-16.6152 61.7035  22
  16   1  -2 16.6565 53.5698  22
  16  -1  -1 71.9176 70.7039  26
  16   1  -1 202.858 93.2336  26
  16   1  -1 115.581 64.5296  24
  16  -1   0 129.747 70.2500  26
  16   1   0 65.1590 61.7051  26
  16   1   0-9.43106 52.5506  24
 -16   1   0 95.4358 73.8166  11
 -16  -1   0 81.2190 66.5124  11
 -16  -1  -1-31.4848 87.6952   4
 -16   1  -1-15.7772 90.2971   4
  16  -1   1 11.9275 58.6009  26
  16   1   1 71.7912 62.8441  26
  16   1   1 72.9955 62.2548  24
 -16   1  -1 83.2388 78.8133  11
 -16  -1  -1 181.972 99.5375  11
 -16  -1  -2-33.5221 82.3428   4
 -16   1  -2 33.4945 85.1625   4
  16   1   2 56.7413 53.2164  24
 -16  -1  -3 2391.95 275.469   4
 -16   1  -3 2466.54 280.378   4
 -16  -1  -4 562.637 126.500   4
 -16   1  -4 421.163 115.448   4
 -16  -1  -5 40074.3 1154.64   4
 -16   1  -5 40828.0 1159.42   4
 -16   1  -6 247.974 42.4731  13
  16   2  -8 2202.28 137.432  16
  16   2  -8 2026.80 143.436   1
  16  -2  -8 2034.02 141.139   1
  16   2  -7 876.796 111.448  16
  16  -2  -7 812.807 122.958  15
  16   2  -7 854.814 135.974   2
  16  -2  -7 867.148 135.907   2
  16   2  -6 4973.17 384.736   2
  16  -2  -6 4774.29 368.226   2
  16   2  -6 4522.30 216.905  17
  16   2  -5 22.5903 54.6937  17
  16   2  -5 34.3097 50.3677  24
  16   2  -4 2557.74 215.561  24
  16   2  -4 2300.50 293.772  22
  16   2  -4 2172.65 145.483  17
  16   2  -3 143.908 49.9164  17
  16  -2  -3 189.754 93.4619  26
  16   2  -3 212.679 96.0197  26
  16   2  -3 219.983 75.8543  24
  16  -2  -3 190.263 99.0628  22
  16   2  -3 229.249 108.666  22
  16  -2  -2 25154.6 807.291   7
  16  -2  -2 22589.0 938.777  26
  16   2  -2 23367.8 952.500  26
  16  -2  -2 23507.1 961.917  22
  16   2  -2 25648.2 994.601  22
  16  -2  -1-13.3418 46.3462  26
  16   2  -1 13.2214 52.0774  26
  16  -2  -1-17.2521 62.0331   7
  16   2  -1 15.8537 44.1557  24
 -16   2   1 11.5724 40.1999  11
 -16  -2   1-11.3757 47.2311  11
  16  -2   0 8331.30 400.245   7
  16  -2   0 7555.35 454.704  26
  16   2   0 8138.52 471.932  26
  16   2   0 8277.81 384.810  24
 -16   2   0 8770.21 509.751  11
 -16  -2   0 8370.55 497.876  11
 -16   2   0 8715.51 500.975   4
 -16  -2  -1-30.0554 96.6605   4
 -16   2  -1 29.9720 87.9938   4
  16   2   1 15.3491 40.3058  24
 -16   2  -2 15751.6 736.921   4
  16   2   2 14839.8 539.841  24
 -16  -2  -3 77.7141 79.7755   4
 -16   2  -3 51.0523 73.0556   4
 -16  -2  -4 4132.66 287.712   4
 -16   2  -4 3585.68 267.094   4
 -16   2  -5 58.4392 43.9539  13
 -16  -2  -5 5.72106 29.0954   4
  16   3  -7 2683.43 162.482  16
  16  -3  -7 2301.27 180.918  15
  16   3  -7 2323.01 126.328  17
  16  -3  -6 545.292 120.043  15
  16   3  -6 512.722 69.3764  17
  16   3  -5 5979.63 378.558   2
  16  -3  -5 6183.01 373.622   2
  16   3  -5 5906.49 300.670  24
  16   3  -5 5992.80 238.948  17
  16   3  -4 85.0242 44.5437  17
  16   3  -4 165.042 65.3760  24
  16   3  -3 37695.8 1024.09  24
  16  -3  -3 40272.4 1253.14  22
  16   3  -3 39801.0 1258.22  22
  16  -3  -2-13.6703 98.3107  22
  16   3  -2-56.0629 99.1006  22
  16   3  -1 14914.3 529.106  24
  16  -3  -1 13070.7 618.971  22
  16   3  -1 14223.3 644.108  22
 -16  -3   1 12989.5 594.188   4
 -16   3   1 14338.7 620.486   4
 -16  -3   0 48.8978 50.7689   4
 -16   3   0 48.3933 59.4465   4
  16   3   0 67.6401 45.2992  24
  16  -3   0 34.5586 52.4066  22
  16   3   0 93.7163 67.0533  22
 -16  -3  -1 745.955 141.493   4
 -16   3  -1 839.469 146.564   4
  16   3   1 882.590 110.103  24
  16   3   2 186.125 55.9921  24
 -16  -3  -2 159.322 76.4441   4
 -16   3  -2 101.615 55.0934   4
 -16  -3  -3 6110.97 324.659   4
 -16   3  -3 6309.02 368.694  23
 -16  -3  -3 5537.16 252.551  20
 -16   3  -4 1971.78 176.626  13
  16   4  -7 1425.43 87.7657  16
  16   4  -6 496.382 55.7914  17
  16   4  -5 80.0466 36.4340  17
  16  -4  -5 34.3684 58.2721  15
  16   4  -4 163.335 40.3019  17
  16  -4  -4 53.6881 66.0481  15
  16   4  -3 201.287 59.8628  24
 -16   4   3 218.125 77.2676  23
 -16   4   2 5063.05 379.605  23
  16   4  -1 325.941 74.1730  24
 -16   4   1 416.948 130.029  23
  16   4   0 900.735 107.982  24
 -16   4   0 888.450 174.022  23
  16   4   1 295.310 62.6217  24
 -16   4  -1 247.618 99.1035  23
  16   4   2 2636.32 155.042  24
 -16   4  -2 3067.61 257.900  23
 -16   4  -3 219.569 61.1799  23
 -16  -4  -3 55.9421 31.5274  20
  16  -5  -5 7398.57 322.486  15
  16  -5  -4 195.958 63.4017  15
  16   5  -4 86.1247 30.7580  24
  16  -5  -3 995.723 128.495  15
  16   5  -3 1124.36 101.330  24
  16  -5  -2 6.96619 38.8070  15
  16   5  -2 4.47911 33.7860  24
 -16   5   2 109.830 57.3506  23
  16   5  -1 466.891 71.6267  24
 -16   5   1 676.932 115.930  23
  16   5   0 1319.53 107.184  24
 -16   5   0 1128.19 153.940  23
  16   5   1 68.2057 37.2440  24
 -16   5  -1 164.893 63.1490  23
 -16   5  -2 515.299 81.3300  23
  16   6  -2 1378.72 84.1226  24
  16   6  -1 602.601 57.6512  24
  16   6   0 1227.03 72.3072  24
  17   0  -8 25824.1 799.495   2
  17   0  -7-12.9090 50.8474   2
  17   0  -6 2037.32 190.610  16
  17   0  -6 1923.79 253.360   2
  17   0  -5 26.9186 48.5797  16
  17   0  -5 60.4930 87.8103  22
  17   0  -4 687.211 113.948  16
  17   0  -4 157.255 112.839  22
  17   0  -3 33.1916 43.5813  16
  17   0  -3 17.8060 61.8552  26
  17   0  -3-12.4145 65.2003  24
  17   0  -3 35.9598 66.7717  22
  17   0  -2 10203.7 428.812  16
  17   0  -2 10758.7 598.503  26
  17   0  -2 11638.3 555.329  24
  17   0  -2 11474.9 632.701  22
  17   0  -1 43.4292 60.1064  26
  17   0  -1-11.7626 65.5234  24
  17   0   0 14770.5 665.575  26
  17   0   0 14019.4 612.166  24
 -17   0   0 14559.8 677.672  11
 -17   0  -1 46.4960 73.3761   4
 -17   0  -2 13285.7 687.275   4
 -17   0  -3-41.8590 87.8624   4
 -17   0  -4 9371.49 471.270   4
 -17   0  -5-6.69130 35.1418   4
  17   1  -7 11637.2 549.988   2
  17  -1  -7 10938.3 531.596   2
  17  -1  -6-56.1023 60.1444  16
  17   1  -6 38.8268 57.6763  16
  17   1  -6-15.5296 64.4792   2
  17  -1  -6-15.1017 59.4852   2
  17  -1  -5 3495.75 271.088  16
  17  -1  -5 3178.56 352.872  22
  17   1  -5 3866.48 382.561  22
  17  -1  -4-9.96683 62.7584  16
  17   1  -4 48.5425 48.6779  16
  17   1  -4 10.6404 55.8817  24
  17  -1  -4-18.9411 70.3396  22
  17   1  -4-19.1533 79.5232  22
  17  -1  -3 597.042 112.969  16
  17   1  -3 554.999 100.254  16
  17   1  -3 778.786 141.337  24
  17  -1  -3 620.227 160.010  22
  17   1  -3 533.699 150.096  22
  17  -1  -2 82.8297 51.0250  16
  17   1  -2 74.1460 43.3748  16
  17  -1  -2 77.8098 61.3097  26
  17   1  -2 31.4090 50.5227  26
  17   1  -2 125.048 69.7760  24
  17  -1  -2 48.8656 74.0947  22
  17   1  -2 16.2033 47.5875  22
  17  -1  -1 31361.2 1076.62  26
  17   1  -1 28799.7 1052.06  26
  17   1  -1 30412.8 972.461  24
  17   1   0 77.3429 55.3451  24
 -17   1   0 42.8620 64.9950  11
  17   1   1 4225.87 282.002  24
 -17  -1  -1 4866.43 386.873   4
 -17   1  -1 4798.80 388.028   4
 -17  -1  -2-15.4019 83.3778   4
 -17   1  -2 15.3641 75.4782   4
 -17  -1  -3 495.351 122.521   4
 -17   1  -3 339.086 107.272   4
 -17  -1  -4 293.898 89.2425   4
 -17   1  -4 185.229 73.6852   4
 -17  -1  -5 11908.1 431.967   4
 -17   1  -5 12144.7 433.986   4
  17   2  -8 19188.1 510.870  16
  17   2  -7 254.624 61.2919  16
  17   2  -7 318.490 75.1664   2
  17  -2  -7 203.778 62.9331   2
  17  -2  -7 354.666 72.8871  15
  17   2  -6 4091.40 244.714  16
  17   2  -6 4205.37 316.940   2
  17  -2  -6 4630.72 329.659   2
  17   2  -5 25.5537 46.1196  17
  17   2  -5 64.8825 53.2496  24
  17   2  -4 42.3817 43.8197  17
  17   2  -4 89.8164 68.7645  24
  17  -2  -4-16.6838 84.8407  22
  17   2  -4 33.9361 66.8380  22
  17   2  -3 1158.54 151.119  24
  17  -2  -3 984.270 187.926  22
  17   2  -3 1112.19 199.875  22
  17  -2  -2 7390.75 482.225  22
  17   2  -2 7530.39 484.789  22
  17   2  -1 912.707 131.741  24
  17  -2  -1 863.552 164.218  22
  17   2  -1 980.871 175.137  22
  17   2   0 1606.54 165.802  24
 -17  -2   0 1533.55 207.931   4
 -17   2   0 1675.34 214.757   4
 -17  -2  -1 248.488 97.7787   4
 -17   2  -1 319.359 106.459   4
  17   2   1 273.318 72.7998  24
 -17  -2  -2 3876.80 318.228   4
 -17   2  -2 3682.06 310.096   4
  17   2   2 3311.32 210.254  24
 -17  -2  -3 289.831 94.4659   4
 -17   2  -3 469.477 111.570   4
 -17  -2  -4 14.1238 38.2448   4
 -17   2  -4 169.129 67.0691   4
 -17   2  -5 567.048 68.9739  13
  17   3  -7 9781.19 326.911  16
  17  -3  -7 9848.49 357.832  15
  17   3  -6 20.6083 39.4487  16
  17  -3  -6 48.1285 48.9517  15
  17   3  -5 2818.54 189.557  24
  17   3  -5 3110.16 153.805  17
  17   3  -4 39.4335 35.8521  17
  17   3  -4 115.554 56.1064  24
  17  -3  -4-10.1473 74.1856   2
  17   3  -3 828.363 115.541  24
  17  -3  -3 738.477 137.393  22
  17   3  -3 638.906 136.154  22
  17  -3  -2 514.095 129.022  22
  17   3  -2 521.451 126.729  22
  17   3  -1 12919.9 488.857  24
  17  -3  -1 12196.0 569.969  22
  17   3  -1 13771.6 601.007  22
 -17  -3   1 13524.8 580.688   4
 -17   3   1 13819.2 585.016   4
 -17  -3   0 694.170 125.959   4
  17   3   0 814.127 111.395  24
  17  -3   0 673.792 119.881  22
  17   3   0 778.422 129.254  22
 -17   3   0 830.503 136.746   4
 -17  -3  -1 41.0493 52.1858   4
 -17   3  -1 9.81671 22.3271   4
  17   3   1 42.8609 43.2940  24
  17  -3   1 138.989 71.2276  22
  17   3   1 8.89975 66.1012  22
  17   3   2 96.7811 42.6566  24
 -17  -3  -2 63.6907 54.3433   4
 -17   3  -3 168.150 64.3522  23
 -17   3  -4 1779.95 119.917  13
  17   4  -6 1163.46 91.2918  16
  17   4  -5 8.50238 43.6921  17
  17  -4  -5 226.389 73.2974  15
  17  -4  -4 21.8681 53.7176  15
  17   4  -4 26.0977 36.9083  24
  17  -4  -3 2825.84 256.528  15
  17   4  -3 2653.24 181.008  24
 -17   4   2 6849.91 399.997  23
  17   4  -1 2109.97 158.091  24
 -17   4   1 1877.23 215.153  23
  17   4   0 9402.77 358.666  24
 -17   4   0 10051.6 518.468  23
  17   4   1 1056.18 102.242  24
 -17   4  -1 1137.07 162.766  23
  17   4   2 3070.55 145.523  24
 -17   4  -2 3748.01 243.234  23
 -17   4  -3 504.162 64.0227  23
  17   5  -5 208.469 32.4727  16
  17  -5  -4 272.494 55.8690  15
  17  -5  -3 67.2653 39.1032  15
  17   5  -3 181.235 43.7747  24
 -17   5   2 1431.99 121.605  23
  17   5  -1 26351.1 707.572  24
 -17   5   1 27937.6 808.856  23
  17   5   0 938.477 85.4805  24
 -17   5   0 839.204 110.445  23
  17   5   1 6255.85 214.976  24
 -17   5  -1 6942.16 296.125  23
  18   0  -7-59.3325 74.5948   2
  18   0  -6 3880.14 248.620  16
  18   0  -6 3406.96 307.117   2
  18   0  -5 16.3557 48.0193  16
  18   0  -5 17.4776 72.5666  22
  18   0  -4 4410.41 276.287  16
  18   0  -4 5850.22 449.849  22
  18   0  -3-7.56781 43.3115  16
  18   0  -3-16.7862 62.3378  22
  18   0  -2 38160.2 1222.05  24
  18   0  -2 41029.8 1361.75  22
  18   0  -1 11.4832 63.9666  24
 -18   0   0 26934.0 997.607   4
 -18   0  -1-14.2817 72.6238   4
 -18   0  -2 13776.3 660.531   4
 -18   0  -3-11.0499 71.0751   4
 -18   0  -4 4951.71 285.002   4
  18   1  -7 12061.9 504.476   2
  18  -1  -7 12085.3 504.206   2
  18   1  -6 416.755 81.9733  16
  18   1  -6 535.883 122.290   2
  18  -1  -6 377.860 106.272   2
  18  -1  -5 10745.0 469.452  16
  18   1  -5 10233.3 431.945  16
  18  -1  -4 358.418 88.3019  16
  18   1  -4 281.021 77.3688  16
  18   1  -4 314.848 95.4734  24
  18  -1  -4 271.509 107.068  22
  18   1  -4 510.833 139.784  22
  18  -1  -3 4576.94 285.011  16
  18   1  -3 4496.10 259.713  16
  18   1  -3 4603.99 312.818  24
  18  -1  -3 4975.41 403.987  22
  18   1  -3 4995.38 399.660  22
  18   1  -2 326.532 69.0612  16
  18   1  -2 370.077 102.107  24
  18  -1  -2 229.621 102.689  22
  18   1  -2 290.461 111.942  22
  18   1  -1 19801.9 725.249  24
 -18  -1   0 162.201 79.4345   4
 -18   1   0 162.947 79.7993   4
  18   1   0 148.582 73.2293  24
  18   1   1 7136.70 359.470  24
 -18  -1  -1 7189.97 453.804   4
 -18   1  -1 6850.34 446.446   4
 -18  -1  -2-13.1627 75.3317   4
 -18   1  -2-26.2170 66.6586   4
 -18  -1  -3 213.503 78.0705   4
 -18   1  -3 422.337 102.446   4
 -18  -1  -4 138.855 54.0013   4
 -18   1  -4 130.218 52.5447   4
  18   2  -7 15.0696 34.2800   2
  18  -2  -7 78.5140 42.7451   2
  18   2  -6 218.736 58.2164  16
  18  -2  -6 268.796 79.0394  15
  18   2  -6 223.519 69.3673   2
  18  -2  -6 328.165 83.9411   2
  18   2  -5 196.452 61.8227  16
  18   2  -5 189.320 83.7478   2
  18  -2  -5 150.566 80.5555   2
  18   2  -4 468.083 83.6970  16
  18   2  -4 1381.13 155.437  24
  18  -2  -4 1507.39 216.634  22
  18   2  -4 730.345 157.340  22
  18   2  -3 1178.54 121.874  16
  18   2  -3 1177.79 151.647  24
  18  -2  -3 1219.82 191.676  22
  18   2  -3 1242.12 193.812  22
  18   2  -2 28010.5 805.857  16
  18   2  -2 29633.7 923.297  24
  18  -2  -2 31445.2 1081.68  22
  18   2  -2 33152.3 1102.94  22
  18   2  -1 1435.08 159.772  24
  18  -2  -1 1406.05 199.009  22
  18   2  -1 1413.72 196.126  22
  18   2   0 19885.0 687.013  24
 -18  -2   0 21679.3 822.184   4
 -18   2   0 21264.0 816.197   4
 -18  -2  -1 1642.31 205.943   4
 -18   2  -1 1857.44 213.280   4
  18   2   1 1500.00 147.521  24
 -18  -2  -2 19664.6 731.032   4
 -18   2  -2 19011.4 717.556   4
 -18  -2  -3 1112.73 134.637   4
 -18   2  -3 1039.90 129.689   4
  18   3  -6 1873.19 130.499  16
  18  -3  -6 1990.25 170.843  15
  18   3  -5 10051.2 366.216  16
  18   3  -4 2714.54 192.720  24
  18   3  -3 1070.22 127.531  24
 -18   3   3 1038.99 145.585  23
  18  -3  -3 944.459 141.460  22
  18  -3  -2 2418.18 224.378  22
  18   3  -2 2705.76 233.985  22
 -18  -3   2 2267.76 196.585   4
  18   3  -1 11415.6 381.538  24
  18  -3  -1 11757.0 450.621  22
  18   3  -1 11715.9 453.812  22
 -18  -3   1 11545.8 438.187   4
 -18  -3   0 595.195 108.529   4
  18   3   0 582.144 93.6488  24
  18  -3   0 541.270 97.0450  22
  18   3   1 2550.61 171.198  24
 -18   3  -2 8.84417 46.4484  23
 -18   3  -3 553.317 62.1724  13
 -18   3  -3 573.611 76.1596  23
  18   4  -6 323.526 40.0316  16
  18   4  -5 465.883 61.4813  16
  18  -4  -5 520.398 85.7904  15
  18  -4  -4 99.1260 61.3618  15
  18   4  -4 34.5435 36.7567  24
  18  -4  -3 2700.13 219.259  15
  18   4  -3 2653.30 170.291  24
  18  -4  -2 18846.8 651.536  15
 -18   4   2 18132.5 641.534  23
  18  -4  -1 2783.08 187.323  15
  18   4  -1 2980.21 180.355  24
 -18   4   1 2624.11 226.786  23
  18   4   0 8990.29 336.691  24
 -18   4   0 9990.24 455.092  23
  18   4   1 3164.52 160.720  24
 -18   4  -1 3458.34 234.879  23
 -18   4  -2 4078.40 211.681  23
  18   5  -3 15.7011 22.5325  24
  18   5  -1 6067.07 222.048  24
 -18   5   1 5481.72 229.312  23
  18   5   0 1219.30 80.5429  24
 -18   5   0 1251.50 101.583  23
  19   0  -7-6.98363 51.0522   2
  19   0  -6 6806.78 317.650  16
  19   0  -6 7355.30 410.921   2
  19   0  -5-21.2254 54.9583  16
  19   0  -4 5073.81 278.140  16
  19   0  -4 4500.98 381.786  22
  19   0  -3 6.68037 40.1950  16
  19   0  -3 30.3053 65.9842  22
  19   0  -2 12278.9 624.496  22
  19   0  -1-26.7957 70.3654  22
 -19   0   0 2059.73 230.489   4
 -19   0  -1 12.4889 65.5902   4
 -19   0  -2 11786.0 549.826   4
 -19   0  -3 8.20893 41.7433   4
 -19   0  -4 3561.90 192.427   4
  19   1  -7 7608.87 289.105  16
  19   1  -7 7261.30 322.289   2
  19  -1  -7 7909.93 331.442   2
  19   1  -6 200.577 58.1893  16
  19   1  -6 156.364 61.6553   2
  19  -1  -6 194.239 72.2341   2
  19   1  -5 30907.8 871.474  16
  19   1  -4 332.551 73.1686  16
  19  -1  -4 435.827 119.369  22
  19   1  -4 406.860 116.306  22
  19   1  -3 1464.03 132.420  16
  19   1  -3 1568.63 179.091  24
  19  -1  -3 1586.20 219.561  22
  19   1  -3 1425.40 210.150  22
  19   1  -2 145.997 72.3186  24
  19  -1  -2 82.6587 76.7674  22
  19   1  -2 55.1594 78.9461  22
  19   1  -1 1532.04 175.383  24
  19  -1  -1 1776.84 213.119  22
  19   1  -1 1547.14 203.780  22
 -19  -1   0 110.320 64.4216   4
 -19   1   0 98.2443 72.1487   4
  19   1   0 136.450 64.3679  24
 -19  -1  -1 4251.38 325.316   4
 -19   1  -1 4375.95 326.626   4
 -19  -1  -2 72.0064 68.8858   4
 -19   1  -2 81.5596 61.3615   4
 -19  -1  -3 133.906 58.6905   4
 -19   1  -3 175.295 65.8212   4
  19   2  -6 2470.97 153.179  16
  19  -2  -6 2745.17 194.346  15
  19   2  -6 2480.13 182.640   2
  19  -2  -6 2580.75 182.910   2
  19   2  -5 31.2107 38.0303  16
  19   2  -5 27.8467 42.2212   2
  19  -2  -5 18.2979 46.5262   2
  19   2  -4 2066.44 152.385  16
  19   2  -4 1744.58 166.530  24
  19   2  -4 2230.06 233.185  22
  19   2  -3 106.678 45.3421  16
  19   2  -3 136.340 62.3727  24
  19  -2  -3 301.147 97.5149  22
  19   2  -3 201.370 84.3151  22
  19   2  -2 145.695 69.7008  24
  19  -2  -2 60.4231 65.4334  22
  19   2  -2 12.1363 57.4679  22
 -19  -2   1 534.487 118.760   4
 -19   2   1 441.374 108.195   4
  19   2  -1 568.023 101.595  24
  19  -2  -1 380.631 100.156  22
  19   2  -1 402.160 105.188  22
 -19  -2   0 642.814 120.830   4
  19   2   0 827.295 115.885  24
  19  -2   0 846.471 132.322  22
  19   2   0 578.315 115.186  22
 -19   2   0 901.952 140.616   4
 -19  -2  -1 296.326 89.9525   4
 -19   2  -1 223.747 78.8522   4
  19   2   1 174.413 57.2823  24
  19  -2   1 178.561 74.1770  22
 -19  -2  -2 13341.0 510.605   4
 -19   2  -2 14098.0 513.115   4
 -19   2  -3 116.583 37.3558  23
 -19  -2  -3 58.7664 37.5706   4
  19  -2   3 60.0304 33.8083  22
  19   2   3 70.3687 35.9644  22
  19   3  -6 1527.56 98.3823  16
  19  -3  -6 1484.81 119.532  15
  19   3  -5 8575.39 304.343  16
  19   3  -4 663.431 78.6896  16
  19   3  -4 597.534 88.3707  24
  19   3  -3 9105.62 317.279  16
  19   3  -3 9496.77 382.713  24
 -19   3   3 8911.21 379.450  23
  19   3  -2 1251.06 129.480  24
 -19   3   2 1249.07 158.896  23
  19   3  -1 12.2677 44.1116  24
  19   3   0 1092.24 115.080  24
  19   3   1 6969.38 272.358  24
 -19   3  -2 150.817 51.7502  23
  19   4  -5 34.6438 18.9199  16
  19  -4  -5 18.4297 25.6152  15
  19   4  -4 71.8032 26.1160  16
  19  -4  -4 43.6516 34.3674  15
  19   4  -4 11.9033 23.4569  24
  19   4  -3 632.989 56.2476  16
  19   4  -3 703.433 81.1706  24
  19  -4  -2 448.719 71.9051  15
 -19   4   2 540.376 76.0453  23
  19   4  -1 1123.18 101.258  24
 -19   4   1 966.495 113.640  23
  19   4   0 432.958 63.4362  24
 -19   4   0 386.301 75.4726  23
 -19   4  -1 466.530 69.8578  23
  20   0  -7 4.18187 26.3322   2
  20   0  -6 93.9914 56.3614   2
  20   0  -5-11.1238 41.3102  16
  20   0  -4 1771.51 145.106  16
  20   0  -4 1488.27 199.292  22
  20   0  -3-25.9770 68.2156  22
  20   0  -2 5726.79 383.350  22
 -20   0   1 10.7510 52.8185   4
  20   0  -1-57.2553 67.2398  22
  20   0   0 593.123 120.685  22
 -20   0   0 763.004 142.352   4
 -20   0  -1-10.3335 55.9402   4
 -20   0  -2 32303.0 961.782   4
 -20   0  -3 36.9419 36.6730   4
  20   1  -6 59.4828 35.3047  16
  20  -1  -6 88.9040 37.8931  15
  20   1  -6 20.4791 55.2649   2
  20  -1  -6 74.6656 48.0102   2
  20   1  -5 10472.3 378.815  16
  20   1  -5 10544.3 474.969   2
  20  -1  -5 10868.4 479.998   2
  20   1  -4 212.967 55.8050  16
  20  -1  -4 144.782 77.6798  22
  20   1  -4 96.5221 70.9257  22
  20   1  -3 1091.13 102.401  16
  20  -1  -3 1071.07 168.055  22
  20   1  -3 1281.06 184.465  22
  20  -1  -2 106.142 67.4970  22
  20   1  -2-11.8077 63.9230  22
 -20  -1   1 516.059 112.383   4
 -20   1   1 621.854 118.450   4
  20  -1  -1 536.591 119.163  22
  20   1  -1 625.508 126.994  22
 -20  -1   0 112.962 67.4462   4
 -20   1   0 82.1228 60.3092   4
  20  -1   0 97.8801 60.3115  22
  20   1   0 97.5410 62.7724  22
 -20  -1  -1 9148.35 440.326   4
 -20   1  -1 8527.92 427.863   4
 -20  -1  -2 101.225 53.7508   4
 -20   1  -2 120.771 56.0126   4
 -20   1  -3 24.9493 27.8762   4
  20  -1   3 75.3751 32.1010  22
  20   1   3 46.0006 26.6721  22
  20   2  -6 5954.51 219.410  16
  20  -2  -6 5339.97 233.466  15
  20   2  -5 452.306 64.6291  16
  20   2  -5 338.977 74.7054   2
  20  -2  -5 516.323 88.3390   2
  20   2  -4 104.066 40.0811  16
  20   2  -3 139.725 39.1311  16
  20   2  -3 126.285 61.1389  24
  20  -2  -3 19.6496 53.2284  22
  20   2  -3 167.572 72.0893  22
  20   2  -2 9132.97 401.973  24
  20  -2  -2 10188.9 471.812  22
  20   2  -2 10035.4 470.802  22
 -20  -2   2 10123.8 440.615   4
 -20   2   2 9679.18 435.642   4
 -20  -2   1 336.956 83.6268   4
 -20   2   1 359.188 84.2916   4
  20   2  -1 344.724 79.1620  24
  20  -2  -1 231.812 80.5306  22
  20   2  -1 332.371 88.5126  22
 -20  -2   0 14127.8 549.687   4
 -20   2   0 14656.3 552.162   4
  20   2   0 13004.8 472.021  24
  20  -2   0 14562.4 539.093  22
  20   2   0 14371.5 536.651  22
 -20  -2  -1 471.758 88.5311   4
 -20   2  -1 478.365 85.3358   4
  20  -2   1 546.826 86.8760  22
  20   2   1 444.061 79.1558  22
 -20  -2  -2 28732.6 777.301   4
  20  -2   2 28316.8 753.974  22
  20   2   2 28752.8 759.456  22
  20   3  -5 8994.74 273.255  16
  20   3  -4 331.222 45.7320  16
  20  -3  -4 414.630 79.6607  15
  20   3  -3 13965.2 465.188  24
  20   3  -2-5.31039 40.6557  24
 -20   3   2 26.2038 36.4920  23
  20   3  -1 13969.5 467.207  24
 -20   3   1 15532.3 552.688  23
  20   3   0 419.397 65.0348  24
 -20   3   0 475.755 89.2546  23
  20   4  -3 323.285 46.6312  24
  20   4  -1 288.749 46.0732  24
 -20   4   1 262.608 43.7486  23
 -20   4   0 2145.89 119.004  23
  21   0  -6 83309.7 1937.02   2
  21   0  -5-14.7941 50.4660   2
  21   0  -4 2558.37 229.911  22
  21   0  -3-20.9300 51.4127  22
  21   0  -2 6951.48 385.627  22
 -21   0   2 7075.22 366.886   4
 -21   0   1 17.9129 43.9997   4
  21   0  -1-9.33676 54.8229  22
  21   0   0 19606.2 676.269  22
 -21   0   0 19327.4 689.254   4
 -21   0  -1-7.42756 48.7632   4
  21   0   1-32.9522 48.9514  22
 -21   0  -2 37549.1 983.846   4
  21   0   2 38737.7 976.064  22
  21   1  -5 70440.7 1727.76   2
  21  -1  -5 69514.5 1723.77   2
  21   1  -4 754.270 73.5878  16
  21  -1  -3 2467.73 222.897  22
  21   1  -3 3156.37 245.804  22
 -21  -1   2 80.7935 56.1362   4
 -21   1   2-16.2140 59.2684   4
  21  -1  -2 56.8257 63.4103  22
  21   1  -2 47.4376 55.7128  22
  21  -1  -1 868.273 128.867  22
  21   1  -1 835.866 126.665  22
 -21  -1   1 1073.84 138.007   4
 -21   1   1 888.795 126.475   4
 -21  -1   0 267.689 76.9593   4
 -21   1   0 275.310 75.3372   4
  21  -1   0 217.470 68.3915  22
  21   1   0 202.435 63.2248  22
 -21  -1  -1 22052.3 691.978   4
 -21   1  -1 21928.1 687.752   4
  21  -1   1 22268.9 673.417  22
  21   1   1 22858.6 678.475  22
 -21  -1  -2 190.774 45.5151   4
  21  -1   2 288.242 50.1388  22
  21   1   2 261.715 49.3095  22
  21   2  -5 1438.41 85.6027  16
  21  -2  -5 1536.56 122.182  15
  21   2  -4 2067.90 110.035  16
  21   2  -4 2708.93 170.620   2
  21  -2  -4 2245.76 157.828   2
 -21  -2   4 2955.89 169.456   4
 -21   2   4 2912.31 165.634   4
 -21  -2   3 90.8427 46.6130   4
 -21   2   3 139.842 51.9853   4
  21  -2  -2 23012.7 700.790  22
  21   2  -2 22539.2 696.306  22
 -21  -2   2 20633.7 662.680   4
 -21   2   2 21141.1 663.835   4
 -21  -2   1 505.645 89.8041   4
 -21   2   1 659.091 96.0163   4
  21  -2  -1 655.356 94.9644  22
  21   2  -1 579.404 91.4957  22
 -21  -2   0 3883.56 216.343   4
 -21   2   0 3733.96 205.543   4
  21  -2   0 4163.10 214.852  22
  21   2   0 3991.71 212.229  22
  21   2   1 1685.00 107.806  22
  21  -3  -4 4414.45 200.024  15
  21  -3  -3 1268.18 109.785  15
  21  -3  -2 58.7378 29.9952  15
 -21   3   2 39.2964 25.4320  23
 -21   3   1 20180.2 578.951  23
 -21   3   0 717.891 77.5872  23
  22   0  -5-26.6082 36.3662   2
 -22   0   3-18.2651 39.1625   4
  22   0  -3-7.61997 38.7492  22
  22   0  -2 4122.45 256.486  22
 -22   0   2 3703.13 229.586   4
 -22   0   1 13.3446 39.1780   4
  22   0  -1-6.91570 38.5233  22
 -22   0   0 1916.15 154.625   4
  22   0   0 1945.95 150.333  22
 -22   0  -1 12.3739 27.6135   4
  22   0   1-12.0913 25.9243  22
 -22  -1   4 95.4423 38.7055   4
 -22   1   4 76.8379 34.6406   4
  22   1  -4 66.2978 37.3157   2
  22  -1  -4 70.8841 37.6395   2
  22   1  -3 1874.03 163.821  22
 -22  -1   3 1702.86 140.549   4
 -22   1   3 1621.04 140.148   4
 -22  -1   2 108.965 50.9055   4
 -22   1   2 72.2014 46.0769   4
  22  -1  -2 40.2044 47.3909  22
  22   1  -2 20.1630 51.4668  22
  22  -1  -1 3575.41 216.733  22
  22   1  -1 3666.48 217.517  22
 -22  -1   1 3250.28 208.180   4
 -22   1   1 3492.70 212.674   4
 -22  -1   0 41.1676 35.1176   4
 -22   1   0 39.9922 30.7973   4
  22  -1   0 73.4619 36.9482  22
  22   1   0 19.7525 29.7234  22
  22   1   1 44675.0 1054.33  22
  22  -2  -4 30898.0 786.975  15
 -22   2   2 1365.82 94.1935  23
 -22   2   1 49.0500 29.8981  23
 -22   2   0 2900.30 150.560  23
 -23   0   3-3.80871 21.7976   4
  23   0  -2 1019.75 98.6863  22
 -23   0   2 988.172 93.9677   4
  23   0  -1-7.76353 25.9881  22
   0   0   0    0.00    0.00   0

TITL cyhex-ndi-nodope-dcm-meoh_auto in P2(1)/c
REM P2(1)/c (#14 in standard setting)
CELL 1.54184  18.293099   6.631348   8.408241  90.0000 101.6960  90.0000
ZERR    4.00   0.000782   0.000276   0.000326   0.0000   0.0041   0.0000
LATT  1
SYMM -x, y+1/2,-z+1/2
SFAC C H N O
UNIT 44.00 40.00 4.00 4.00
REM  CrysAlisPro recorded range (K): Min=100.0; max=100.0; aver:100.0
TEMP -173
SIZE 0.26 1.23 1.61
TREF
HKLF 4
END
;
_shelx_hkl_checksum                56854
_olex2_submission_special_instructions  'No special instructions were received'
_oxdiff_exptl_absorpt_empirical_details
;
Empirical correction (ABSPACK) includes:
- Absorption correction using spherical harmonics
- Frame scaling
;
_oxdiff_exptl_absorpt_empirical_full_max  1.804
_oxdiff_exptl_absorpt_empirical_full_min  0.285
